# Supplementary material for: Network Analysis Reveals Different Cellulose Degradation Strategies Across Trichoderma harzianum Strains Associated With XYR1 and CRE1
Source: Front Genet. 2022 Feb 24;13:807243. doi: 10.3389/fgene.2022.807243 (PMC8912865; doi:10.3389/fgene.2022.807243)
Supplement: Supplementary file 2 [file DataSheet4.xlsx]

## Sheet: README
Supplementary Material 4: Supplementary Table 4. Transcripts Identified in the Cluster Analysis of Gene Coexpression Networks of Trichoderma spp.
Sheet name in this file	Description
Overview	Total number of groups identified in Trichoderma spp.
Th3844	Groups formed from the gene coexpression network for T. harzianum IOC-3844.
Th0179	Groups formed from the gene coexpression network for T. harzianum CBMAI-0179.
Ta0020	Groups formed from the gene coexpression network for T. atroviride CBMAI-0020.

## Sheet: Overview
Groups		Strains
	Th3844	Th0179	Ta0020
Total of groups	87	75	100

## Sheet: Th0179
Grupo	Gene ID	Protein product	Fold Change	Kal's Z-test: cellulose vs glucose - P-value	cellulose - 0179 (paired) RNA-Seq - TPM	glucose - 0179 (paired) RNA-Seq - TPM	Description	Length	e-Value	#GO	GO IDs	GO Names	Enzyme Codes	Enzyme Names	InterPro IDs	InterPro GO IDs	InterPro GO Names
0	THAR02_00022	KKP07814.1	2.97333	0.543968	0.443171	1.34218	oxalate decarboxylase	1498	0	2	P:GO:0033609; F:GO:0045735	P:oxalate metabolic process; F:nutrient reservoir activity			no IPS match	no IPS match	no IPS match
0	THAR02_00024	KKP07816.1	-1.18542	0.887316	2.32937	2.00153	NADPH2 dehydrogenase	1083	0	3	F:GO:0010181; F:GO:0016491; P:GO:0055114	F:FMN binding; F:oxidoreductase activity; P:oxidation-reduction process			IPR001155 (PFAM); IPR013785 (G3DSA:3.20.20.GENE3D); mobidb-lite (MOBIDB_LITE); PTHR22893:SF90 (PANTHER); PTHR22893 (PANTHER); cd02933 (CDD); SSF51395 (SUPERFAMILY)	F:GO:0003824; F:GO:0010181; F:GO:0016491; P:GO:0055114	F:catalytic activity; F:FMN binding; F:oxidoreductase activity; P:oxidation-reduction process
0	THAR02_00036	KKP07828.1	4.18125	0.501542	0.274651	1.16972	hypothetical protein THAR02_00036	1692	0	2	C:GO:0016021; P:GO:0055085	C:integral component of membrane; P:transmembrane transport			G3DSA:1.20.1250.20 (GENE3D); IPR011701 (PFAM); G3DSA:1.20.1250.20 (GENE3D); PTHR23501 (PANTHER); PTHR23501:SF12 (PANTHER); IPR020846 (PROSITE_PROFILES); IPR020846 (CDD); IPR036259 (SUPERFAMILY); IPR036259 (SUPERFAMILY)	C:GO:0016021; P:GO:0055085	C:integral component of membrane; P:transmembrane transport
0	THAR02_00038	KKP07830.1	-1.53728	3.89545e-07	465.048	308.135	---NA---	261							mobidb-lite (MOBIDB_LITE)	no GO terms	no GO terms
0	THAR02_00065	KKP07857.1	3.39348	0.419613	0.591135	2.04327	peptidase S41	861	0	2	P:GO:0006508; F:GO:0008236	P:proteolysis; F:serine-type peptidase activity			IPR005320 (PFAM); IPR029062 (G3DSA:3.40.50.GENE3D); PTHR36175 (PANTHER); cd03145 (CDD); IPR029062 (SUPERFAMILY)	P:GO:0006508; F:GO:0008236	P:proteolysis; F:serine-type peptidase activity
0	THAR02_00099	KKP07891.1	-1.4606	0.670029	4.16288	2.90306	hypothetical protein THAR02_00099	303	6.45E-46						no IPS match	no IPS match	no IPS match
0	THAR02_00119	KKP07730.1	1.34332	0.685409	3.53389	4.83536	hypothetical protein THAR02_00119	4327	0	1	F:GO:0005515	F:protein binding			IPR019734 (SMART); PF13432 (PFAM); IPR019734 (PFAM); IPR011990 (G3DSA:1.25.40.GENE3D); IPR011990 (G3DSA:1.25.40.GENE3D); IPR011990 (G3DSA:1.25.40.GENE3D); IPR011990 (G3DSA:1.25.40.GENE3D); IPR011990 (G3DSA:1.25.40.GENE3D); IPR011990 (G3DSA:1.25.40.GENE3D); IPR011990 (G3DSA:1.25.40.GENE3D); IPR011990 (G3DSA:1.25.40.GENE3D); IPR011990 (G3DSA:1.25.40.GENE3D); mobidb-lite (MOBIDB_LITE); PTHR15704 (PA…	F:GO:0005515	F:protein binding
0	THAR02_00123	KKP07734.1	-1.56253	0.559232	5.75236	3.74984	BolA domain-containing protein	377	2.21E-50	2	C:GO:0005829; P:GO:0034396	C:cytosol; P:negative regulation of transcription from RNA polymerase II promoter in response to iron			G3DSA:3.30.300.90 (GENE3D); IPR002634 (PFAM); IPR002634 (PIRSF); mobidb-lite (MOBIDB_LITE); IPR002634 (PANTHER); PTHR12735:SF27 (PANTHER); IPR036065 (SUPERFAMILY)	no GO terms	no GO terms
0	THAR02_00125	KKP07736.1	-1.31616	0.816193	2.31835	1.79418	DNA ligase 1	2749	0	6	F:GO:0003677; F:GO:0003910; F:GO:0005524; P:GO:0006260; P:GO:0006281; P:GO:0006310	F:DNA binding; F:DNA ligase (ATP) activity; F:ATP binding; P:DNA replication; P:DNA repair; P:DNA recombination	EC:6.5.1.1	DNA ligase (ATP)	G3DSA:3.30.1490.70 (GENE3D); IPR012310 (PFAM); IPR012309 (PFAM); G3DSA:2.40.50.140 (GENE3D); IPR036599 (G3DSA:1.10.3260.GENE3D); G3DSA:3.30.470.30 (GENE3D); mobidb-lite (MOBIDB_LITE); mobidb-lite (MOBIDB_LITE); PTHR10459 (PANTHER); PTHR10459:SF38 (PANTHER); IPR012310 (PROSITE_PROFILES); cd07969 (CDD); cd07900 (CDD); IPR036599 (SUPERFAMILY); IPR012340 (SUPERFAMILY); SSF56091 (SUPERFAMILY)	F:GO:0003677; F:GO:0003910; F:GO:0005524; P:GO:0006281; P:GO:0006310	F:DNA binding; F:DNA ligase (ATP) activity; F:ATP binding; P:DNA repair; P:DNA recombination
0	THAR02_00130	KKP07742.1	-1.08447	0.266577	800.416	751.784	CBS and PB1 domain	2288	0	5	F:GO:0003735; P:GO:0006412; C:GO:0015935; C:GO:0016021; P:GO:0042254	F:structural constituent of ribosome; P:translation; C:small ribosomal subunit; C:integral component of membrane; P:ribosome biogenesis			IPR000644 (SMART); IPR000644 (PFAM); G3DSA:3.10.580.10 (GENE3D); G3DSA:3.10.580.10 (GENE3D); G3DSA:3.10.580.10 (GENE3D); mobidb-lite (MOBIDB_LITE); PTHR13780 (PANTHER); PTHR13780:SF48 (PANTHER); IPR000644 (PROSITE_PROFILES); IPR000644 (PROSITE_PROFILES); IPR000644 (PROSITE_PROFILES); cd04587 (CDD); SSF54631 (SUPERFAMILY); SSF54631 (SUPERFAMILY)	no GO terms	no GO terms
0	THAR02_00213	KKP07677.1	1.02777	0.856055	37.866	39.6406	STE STE7 MKK kinase	1776	0	12	P:GO:0000165; P:GO:0000187; F:GO:0004674; F:GO:0004708; F:GO:0004713; F:GO:0005524; C:GO:0005634; C:GO:0005829; P:GO:0009069; P:GO:0018108; C:GO:0030428; P:GO:1901196	P:MAPK cascade; P:activation of MAPK activity; F:protein serine/threonine kinase activity; F:MAP kinase kinase activity; F:protein tyrosine kinase activity; F:ATP binding; C:nucleus; C:cytosol; P:serine family amino acid metabolic process; P:peptidyl-tyrosine phosphorylation; C:cell septum; P:positive regulation of calcium-mediated signaling involved in cellular response to salt stress	EC:2.7.10; EC:2.7.11; EC:2.7.12.1	Transferring phosphorus-containing groups; Transferring phosphorus-containing groups; Dual-specificity kinase	mobidb-lite (MOBIDB_LITE); mobidb-lite (MOBIDB_LITE); PTHR24361 (PANTHER); PTHR24361:SF351 (PANTHER)	no GO terms	no GO terms
0	THAR02_00266	KKP07591.1	-1.10773	0.769658	31.3928	28.8661	hypothetical protein THAR02_00266	2169	0	2	C:GO:0005669; P:GO:0006352	C:transcription factor TFIID complex; P:DNA-templated transcription, initiation			mobidb-lite (MOBIDB_LITE); mobidb-lite (MOBIDB_LITE)	no GO terms	no GO terms
0	THAR02_00277	KKP07602.1	-1.00269	0.968494	15.4626	15.7076	maintenance-ploidy mob1	1278	7.88E-166	10	C:GO:0005634; C:GO:0005829; C:GO:0005935; F:GO:0030295; P:GO:0031031; C:GO:0031097; P:GO:0032147; P:GO:0034613; C:GO:0034973; C:GO:0044732	C:nucleus; C:cytosol; C:cellular bud neck; F:protein kinase activator activity; P:positive regulation of septation initiation signaling; C:medial cortex; P:activation of protein kinase activity; P:cellular protein localization; C:Sid2-Mob1 complex; C:mitotic spindle pole body			IPR036703 (G3DSA:1.20.140.GENE3D); IPR005301 (PFAM); IPR036703 (SUPERFAMILY)	no GO terms	no GO terms
0	THAR02_00320	KKP07524.1	-1.04163	0.950351	19.3441	18.9161	haloacid dehalogenase-like hydrolase	1033	9.45E-96	2	P:GO:0008152; F:GO:0016787	P:metabolic process; F:hydrolase activity			IPR023214 (G3DSA:3.40.50.GENE3D); IPR006439 (TIGRFAM); PF13419 (PFAM); PTHR43481 (PANTHER); PTHR43481:SF4 (PANTHER); IPR036412 (SUPERFAMILY)	P:GO:0008152; F:GO:0016787	P:metabolic process; F:hydrolase activity
0	THAR02_00347	KKP07551.1	1.08618	0.715867	30.4513	33.6902	C2 domain (Ca2+-dependent membrane-targeting module)	4281	0						IPR008528 (PFAM); mobidb-lite (MOBIDB_LITE); PTHR10774 (PANTHER); PTHR10774:SF154 (PANTHER); IPR014770 (PROSITE_PROFILES)	no GO terms	no GO terms
0	THAR02_00362	KKP07566.1	-1.02792	0.975552	27.948	27.6939	glycoside hydrolase family 38	3917	0	2	F:GO:0004559; P:GO:0006013	F:alpha-mannosidase activity; P:mannose metabolic process	EC:3.2.1.24	Alpha-mannosidase	IPR015341 (SMART); IPR015341 (PFAM); IPR037094 (G3DSA:1.20.1270.GENE3D); IPR027291 (G3DSA:3.20.110.GENE3D); IPR000602 (PFAM); PTHR11607:SF15 (PANTHER); PTHR11607 (PANTHER); cd10812 (CDD); IPR011330 (SUPERFAMILY); IPR028995 (SUPERFAMILY)	F:GO:0003824; F:GO:0004559; P:GO:0005975; P:GO:0006013	F:catalytic activity; F:alpha-mannosidase activity; P:carbohydrate metabolic process; P:mannose metabolic process
0	THAR02_00382	KKP07461.1	1.81337	0.368181	3.95769	7.3101	glycosyltransferase family 4	1560	0	2	C:GO:0016021; F:GO:0016740	C:integral component of membrane; F:transferase activity			G3DSA:3.40.50.2000 (GENE3D); IPR028098 (PFAM); G3DSA:3.40.50.2000 (GENE3D); IPR001296 (PFAM); mobidb-lite (MOBIDB_LITE); PTHR12526 (PANTHER); PTHR12526:SF372 (PANTHER); cd03814 (CDD); SSF53756 (SUPERFAMILY)	no GO terms	no GO terms
0	THAR02_00396	KKP07475.1	-1.39202	0.408104	20.3654	14.902	eukaryotic ribosome biogenesis 1	2359	0	2	F:GO:0005515; P:GO:0006364	F:protein binding; P:rRNA processing			IPR012953 (SMART); IPR001680 (SMART); IPR012953 (PFAM); IPR001680 (PFAM); IPR015943 (G3DSA:2.130.10.GENE3D); IPR015943 (G3DSA:2.130.10.GENE3D); IPR028598 (PANTHER); IPR017986 (PROSITE_PROFILES); IPR001680 (PROSITE_PROFILES); IPR001680 (PROSITE_PROFILES); IPR017986 (PROSITE_PROFILES); IPR036322 (SUPERFAMILY)	F:GO:0005515; P:GO:0006364; P:GO:0042254	F:protein binding; P:rRNA processing; P:ribosome biogenesis
0	THAR02_00407	KKP07486.1	-1.04403	0.895032	71.4843	69.7417	Vesicle coat complex beta subunit	3091	0	5	F:GO:0005198; F:GO:0005488; P:GO:0006886; P:GO:0016192; C:GO:0030126	F:structural molecule activity; F:binding; P:intracellular protein transport; P:vesicle-mediated transport; C:COPI vesicle coat			IPR029446 (PFAM); G3DSA:3.30.310.10 (GENE3D); IPR002553 (PFAM); IPR011710 (PFAM); IPR011989 (G3DSA:1.25.10.GENE3D); mobidb-lite (MOBIDB_LITE); IPR016460 (PANTHER); IPR016024 (SUPERFAMILY)	F:GO:0005198; F:GO:0005488; C:GO:0005737; P:GO:0006886; P:GO:0016192; C:GO:0030117; C:GO:0030126	F:structural molecule activity; F:binding; C:cytoplasm; P:intracellular protein transport; P:vesicle-mediated transport; C:membrane coat; C:COPI vesicle coat
0	THAR02_00411	KKP07490.1	-1.70957	0	1827.67	1088.94	hypothetical protein THAR02_00411	436	4.12E-38						no IPS match	no IPS match	no IPS match
0	THAR02_00416	KKP07495.1	-1.5693	0.166561	31.7089	20.5812	acetyltransferase	2601	0	1	F:GO:0005515	F:protein binding			IPR021183 (PFAM); IPR011990 (G3DSA:1.25.40.GENE3D); IPR011990 (G3DSA:1.25.40.GENE3D); IPR011990 (G3DSA:1.25.40.GENE3D); mobidb-lite (MOBIDB_LITE); PTHR22767 (PANTHER); PTHR22767:SF2 (PANTHER); IPR013026 (PROSITE_PROFILES); IPR011990 (SUPERFAMILY)	F:GO:0005515	F:protein binding
0	THAR02_00437	KKP07516.1	-1.21619	0.417457	56.5623	47.372	hypothetical protein THAR02_00437	1892	0						mobidb-lite (MOBIDB_LITE); mobidb-lite (MOBIDB_LITE)	no GO terms	no GO terms
0	THAR02_00438	KKP07517.1	1.00026	0.937735	42.8321	43.6393	GTP-dependent nucleic acid-binding	2002	2.42E-117	1	F:GO:0005525	F:GTP binding			IPR006073 (PRINTS); IPR006073 (PFAM); IPR023192 (G3DSA:1.10.150.GENE3D); PTHR23305 (PANTHER); PTHR23305:SF11 (PANTHER); IPR031167 (PROSITE_PROFILES); IPR027417 (SUPERFAMILY)	F:GO:0005525	F:GTP binding
0	THAR02_00445	KKP07383.1	-1.54058	0.124815	42.1775	27.8863	signal recognition Sec65 Srp19 subunit	819	1.00E-170	3	P:GO:0006614; F:GO:0008312; C:GO:0048500	P:SRP-dependent cotranslational protein targeting to membrane; F:7S RNA binding; C:signal recognition particle			IPR002778 (PFAM); IPR036521 (G3DSA:3.30.56.GENE3D); mobidb-lite (MOBIDB_LITE); mobidb-lite (MOBIDB_LITE); mobidb-lite (MOBIDB_LITE); mobidb-lite (MOBIDB_LITE); IPR002778 (PANTHER); IPR036521 (SUPERFAMILY)	P:GO:0006614; F:GO:0008312; C:GO:0048500	P:SRP-dependent cotranslational protein targeting to membrane; F:7S RNA binding; C:signal recognition particle
0	THAR02_00471	KKP07409.1	-1.06408	0.569741	427.103	408.84	hypothetical protein THAR02_00471	855	4.40E-150						IPR024974 (PFAM); mobidb-lite (MOBIDB_LITE); mobidb-lite (MOBIDB_LITE); PTHR12786:SF1 (PANTHER); PTHR12786 (PANTHER)	no GO terms	no GO terms
0	THAR02_00510	KKP07448.1	-1.11609	0.499164	141.368	129.016	Mitochondrial ATP synthase epsilon chain domain-containing	412	4.02E-16	3	C:GO:0000275; P:GO:0015986; F:GO:0046933	C:mitochondrial proton-transporting ATP synthase complex, catalytic core F(1); P:ATP synthesis coupled proton transport; F:proton-transporting ATP synthase activity, rotational mechanism	EC:3.6.1.3; EC:3.6.1.15	Adenosinetriphosphatase; Nucleoside-triphosphate phosphatase	IPR036742 (G3DSA:1.10.1620.GENE3D); IPR006721 (PFAM); IPR006721 (CDD); IPR036742 (SUPERFAMILY)	C:GO:0000275; P:GO:0015986; F:GO:0046933	C:mitochondrial proton-transporting ATP synthase complex, catalytic core F(1); P:ATP synthesis coupled proton transport; F:proton-transporting ATP synthase activity, rotational mechanism
0	THAR02_00535	KKP07338.1	2.2713	0.587258	0.696367	1.61104	hypothetical protein THAR02_00535	858	0						mobidb-lite (MOBIDB_LITE)	no GO terms	no GO terms
0	THAR02_00562	KKP07365.1	1.80244	0.479587	2.49843	4.58695	hypothetical protein THAR02_00562	1178	0	2	F:GO:0003824; F:GO:0050662	F:catalytic activity; F:coenzyme binding			IPR001509 (PFAM); G3DSA:3.40.50.720 (GENE3D); PTHR10366:SF561 (PANTHER); PTHR10366 (PANTHER); IPR036291 (SUPERFAMILY)	F:GO:0003824; F:GO:0050662	F:catalytic activity; F:coenzyme binding
0	THAR02_00566	KKP07369.1	-1.22537	0.789011	5.69138	4.7309	oxidoreductase family	1182	0	1	F:GO:0016491	F:oxidoreductase activity			G3DSA:3.30.360.10 (GENE3D); IPR000683 (PFAM); G3DSA:3.40.50.720 (GENE3D); PTHR43708 (PANTHER); PTHR43708:SF1 (PANTHER); IPR036291 (SUPERFAMILY)	F:GO:0016491	F:oxidoreductase activity
0	THAR02_00618	KKP07294.1	1.12763	0.0844039	357.585	410.717	hypothetical protein THAR02_00618	1125	0	1	C:GO:0016021	C:integral component of membrane			IPR021460 (PFAM); PTHR35184 (PANTHER)	no GO terms	no GO terms
0	THAR02_00639	KKP07315.1	-1.37907	0.742649	3.3927	2.50585	hypothetical protein THAR02_00639	2896	0	2	F:GO:0003824; P:GO:0009116	F:catalytic activity; P:nucleoside metabolic process			IPR000845 (PFAM); G3DSA:3.40.50.1580 (GENE3D); mobidb-lite (MOBIDB_LITE); PTHR21234 (PANTHER); PTHR21234:SF16 (PANTHER); IPR035994 (SUPERFAMILY)	F:GO:0003824; P:GO:0009116	F:catalytic activity; P:nucleoside metabolic process
0	THAR02_00668	KKP07238.1	1.11982	0.692813	20.8504	23.7825	hypothetical protein THAR02_00668	675	1.90E-129	3	F:GO:0000287; F:GO:0008897; P:GO:0015940	F:magnesium ion binding; F:holo-[acyl-carrier-protein] synthase activity; P:pantothenate biosynthetic process	EC:2.7.8.7	Holo-[acyl-carrier-protein] synthase	IPR037143 (G3DSA:3.90.470.GENE3D); mobidb-lite (MOBIDB_LITE); IPR037143 (SUPERFAMILY)	F:GO:0000287; F:GO:0008897	F:magnesium ion binding; F:holo-[acyl-carrier-protein] synthase activity
0	THAR02_00705	KKP07169.1	-1.17407	0.779675	10.2974	8.93361	hypothetical protein THAR02_00705	851	7.66E-99						mobidb-lite (MOBIDB_LITE)	no GO terms	no GO terms
0	THAR02_00730	KKP07194.1	-1.1538	0.917249	1.82872	1.6144	hypothetical protein THAR02_00730	1440	0						no IPS match	no IPS match	no IPS match
0	THAR02_00755	KKP07105.1	2.19018	0.631453	0.60391	1.34724	hypothetical protein THAR02_00755	513	2.36E-119	1	C:GO:0016021	C:integral component of membrane			mobidb-lite (MOBIDB_LITE)	no GO terms	no GO terms
0	THAR02_00763	KKP07113.1	1.36047	0.571362	6.33528	8.7791	hypothetical protein THAR02_00763	2487	0						mobidb-lite (MOBIDB_LITE); mobidb-lite (MOBIDB_LITE); mobidb-lite (MOBIDB_LITE); mobidb-lite (MOBIDB_LITE); mobidb-lite (MOBIDB_LITE); mobidb-lite (MOBIDB_LITE)	no GO terms	no GO terms
0	THAR02_00785	KKP07135.1	-1.26496	0.534685	22.6776	18.2607	hypothetical protein THAR02_00785	363	1.52E-43						PF13233 (PFAM); mobidb-lite (MOBIDB_LITE); PTHR28015 (PANTHER)	no GO terms	no GO terms
0	THAR02_00790	KKP07140.1	1.1564	0.578707	26.1904	30.8492	Splicing coactivator SRm160 300	3607	0						mobidb-lite (MOBIDB_LITE); mobidb-lite (MOBIDB_LITE); mobidb-lite (MOBIDB_LITE); mobidb-lite (MOBIDB_LITE); mobidb-lite (MOBIDB_LITE); mobidb-lite (MOBIDB_LITE); mobidb-lite (MOBIDB_LITE); mobidb-lite (MOBIDB_LITE); mobidb-lite (MOBIDB_LITE)	no GO terms	no GO terms
0	THAR02_00808	KKP07049.1	-1.65558	0.210275	21.1967	13.041	metal dependent phosphohydrolase	807	0						IPR006674 (PFAM); G3DSA:1.10.472.50 (GENE3D); PTHR35569 (PANTHER); IPR003607 (CDD); SSF109604 (SUPERFAMILY)	no GO terms	no GO terms
0	THAR02_00814	KKP07055.1	1.76384	0.228716	7.86512	14.1306	hypothetical protein THAR02_00814	498	4.35E-116						mobidb-lite (MOBIDB_LITE); mobidb-lite (MOBIDB_LITE)	no GO terms	no GO terms
0	THAR02_00823	KKP07064.1	1.10023	0.0523363	676.369	757.988	autophagy 8	586	9.59E-44	1	P:GO:0006914	P:autophagy			IPR004241 (PFAM); G3DSA:3.10.20.90 (GENE3D); IPR004241 (PANTHER); PTHR10969:SF39 (PANTHER); IPR029071 (SUPERFAMILY)	no GO terms	no GO terms
0	THAR02_00841	KKP07082.1	-1.22603	0.0589121	281.952	234.245	hypothetical protein THAR02_00841	344	3.50E-43						IPR037045 (G3DSA:3.30.70.GENE3D); PTHR28288 (PANTHER); PTHR28288:SF1 (PANTHER)	no GO terms	no GO terms
0	THAR02_00869	KKP06990.1	-1.13214	0.883043	5.04915	4.54268	hypothetical protein THAR02_00869	1065	0						no IPS match	no IPS match	no IPS match
0	THAR02_00883	KKP07004.1	-1.61948	0.710268	2.02103	1.27114	protein RDR1	1730	0	4	F:GO:0000981; C:GO:0005634; P:GO:0006357; F:GO:0008270	F:RNA polymerase II transcription factor activity, sequence-specific DNA binding; C:nucleus; P:regulation of transcription by RNA polymerase II; F:zinc ion binding			PTHR31779 (PANTHER); PTHR31779:SF5 (PANTHER); cd12148 (CDD)	no GO terms	no GO terms
0	THAR02_00885	KKP07006.1	6.73646	0.524147	0.113871	0.781341	hypothetical protein THAR02_00885	1166	0						IPR008030 (PFAM); PTHR42748:SF15 (PANTHER); PTHR42748 (PANTHER); IPR036291 (SUPERFAMILY)	no GO terms	no GO terms
0	THAR02_00887	KKP07008.1	4.77857	0.42018	0.312935	1.52317	hypothetical protein THAR02_00887	1485	0						IPR029058 (G3DSA:3.40.50.GENE3D); IPR013595 (PFAM); PTHR43487:SF1 (PANTHER); PTHR43487 (PANTHER); IPR029058 (SUPERFAMILY)	no GO terms	no GO terms
0	THAR02_00915	KKP07036.1	-1.07395	0.958758	2.42157	2.29672	hypothetical protein THAR02_00915	4295	0						G3DSA:2.60.120.200 (GENE3D); IPR029062 (G3DSA:3.40.50.GENE3D); IPR013320 (SUPERFAMILY)	no GO terms	no GO terms
0	THAR02_00920	KKP06940.1	-1.0333	0.959065	31.8162	31.3628	inosine monophosphate dehydrogenase	1197	2.74E-132	3	P:GO:0006807; F:GO:0018580; P:GO:0055114	P:nitrogen compound metabolic process; F:nitronate monooxygenase activity; P:oxidation-reduction process	EC:1.13.12.16; EC:1.13.12	Nitronate monooxygenase; Acting on single donors with incorporation of molecular oxygen (oxygenases). The oxygen incorporated need not be derived from O(2)	IPR004136 (PFAM); IPR013785 (G3DSA:3.20.20.GENE3D); PTHR32332:SF28 (PANTHER); PTHR32332 (PANTHER); cd04730 (CDD); SSF51412 (SUPERFAMILY)	F:GO:0003824; F:GO:0018580; P:GO:0055114	F:catalytic activity; F:nitronate monooxygenase activity; P:oxidation-reduction process
0	THAR02_00925	KKP06945.1	-1.44891	0.00659696	176.218	123.881	WD40 repeat	2312	0						mobidb-lite (MOBIDB_LITE); mobidb-lite (MOBIDB_LITE)	no GO terms	no GO terms
0	THAR02_00943	KKP06963.1	1.93224	0.489169	1.86528	3.67114	Arylacetamide deacetylase	1044	0	2	P:GO:0008152; F:GO:0016787	P:metabolic process; F:hydrolase activity			IPR013094 (PFAM); IPR029058 (G3DSA:3.40.50.GENE3D); PTHR23024 (PANTHER); PTHR23024:SF103 (PANTHER); IPR029058 (SUPERFAMILY)	P:GO:0008152; F:GO:0016787	P:metabolic process; F:hydrolase activity
0	THAR02_00951	KKP06971.1	-1.41279	0.602998	7.39569	5.33208	short chain dehydrogenase reductase	1143	4.45E-120						G3DSA:3.40.50.720 (GENE3D); IPR036291 (SUPERFAMILY)	no GO terms	no GO terms
0	THAR02_00993	KKP06912.1	3.48437	0.612309	0.220922	0.784075	Alcohol dehydrogenase	1202	8.16E-171	1	P:GO:0055114	P:oxidation-reduction process			G3DSA:3.40.50.720 (GENE3D); IPR013149 (PFAM); PTHR43006 (PANTHER); PTHR43006:SF5 (PANTHER); IPR036291 (SUPERFAMILY)	P:GO:0055114	P:oxidation-reduction process
0	THAR02_01012	KKP06931.1	3.14718	0.497241	0.489649	1.56964	hypothetical protein THAR02_01012	4203	0						IPR010730 (PFAM); mobidb-lite (MOBIDB_LITE); mobidb-lite (MOBIDB_LITE); mobidb-lite (MOBIDB_LITE); PTHR10622:SF10 (PANTHER); PTHR10622 (PANTHER)	no GO terms	no GO terms
0	THAR02_01032	KKP06835.1	6.12516	0.419174	0.211176	1.31752	hypothetical protein THAR02_01032	3982	0	1	F:GO:0005524	F:ATP binding			G3DSA:3.40.50.10810 (GENE3D); IPR000330 (PFAM); mobidb-lite (MOBIDB_LITE); mobidb-lite (MOBIDB_LITE); PTHR10799:SF948 (PANTHER); PTHR10799 (PANTHER); cd00046 (CDD); IPR027417 (SUPERFAMILY)	F:GO:0005524	F:ATP binding
0	THAR02_01042	KKP06845.1	1.1364	0.488403	51.5207	59.6358	hypothetical protein THAR02_01042	3245	0						IPR024775 (PFAM); IPR034660 (G3DSA:1.20.120.GENE3D); PTHR43397 (PANTHER); IPR034660 (SUPERFAMILY)	no GO terms	no GO terms
0	THAR02_01104	KKP06812.1	1.72012	1.4738e-07	165.543	290.045	indoleamine 2,3-dioxygenase family	1539	0	3	P:GO:0019441; F:GO:0020037; F:GO:0046872	P:tryptophan catabolic process to kynurenine; F:heme binding; F:metal ion binding			IPR000898 (PFAM); PTHR28657:SF3 (PANTHER); IPR000898 (PANTHER); IPR037217 (SUPERFAMILY)	P:GO:0019441; F:GO:0020037; F:GO:0046872	P:tryptophan catabolic process to kynurenine; F:heme binding; F:metal ion binding
0	THAR02_01121	KKP06736.1	1.04168	0.861838	20.6931	21.9561	like subfamily C member 9	2358	2.11E-147	4	C:GO:0005730; P:GO:0016233; F:GO:0043047; C:GO:1990879	C:nucleolus; P:telomere capping; F:single-stranded telomeric DNA binding; C:CST complex			IPR001623 (PRINTS); IPR001623 (SMART); IPR036869 (G3DSA:1.10.287.GENE3D); IPR001623 (PFAM); mobidb-lite (MOBIDB_LITE); PTHR44144 (PANTHER); IPR001623 (PROSITE_PROFILES); IPR001623 (CDD); IPR036869 (SUPERFAMILY)	no GO terms	no GO terms
0	THAR02_01146	KKP06761.1	-1.95961	0.000941169	89.3007	46.4174	hypothetical protein THAR02_01146	423	3.29E-78						mobidb-lite (MOBIDB_LITE); PTHR42090 (PANTHER)	no GO terms	no GO terms
0	THAR02_01206	KKP06717.1	4.46	0.510392	0.234915	1.06719	hypothetical protein THAR02_01206	1413	0	4	F:GO:0000981; C:GO:0005634; P:GO:0006355; F:GO:0008270	F:RNA polymerase II transcription factor activity, sequence-specific DNA binding; C:nucleus; P:regulation of transcription, DNA-templated; F:zinc ion binding			IPR001138 (SMART); IPR036864 (G3DSA:4.10.240.GENE3D); IPR001138 (PFAM); mobidb-lite (MOBIDB_LITE); mobidb-lite (MOBIDB_LITE); IPR001138 (PROSITE_PROFILES); IPR001138 (CDD); IPR036864 (SUPERFAMILY)	F:GO:0000981; C:GO:0005634; P:GO:0006355; F:GO:0008270	F:RNA polymerase II transcription factor activity, sequence-specific DNA binding; C:nucleus; P:regulation of transcription, DNA-templated; F:zinc ion binding
0	THAR02_01277	KKP06579.1	1.00369	0.898293	81.7313	83.5574	peroxisomal biogenesis factor 11	773	3.32E-120	2	C:GO:0005779; P:GO:0016559	C:integral component of peroxisomal membrane; P:peroxisome fission			IPR008733 (PFAM); PTHR12652:SF10 (PANTHER); PTHR12652 (PANTHER)	C:GO:0005779; P:GO:0016559	C:integral component of peroxisomal membrane; P:peroxisome fission
0	THAR02_01297	KKP06599.1	-1.07745	0.781628	61.8566	58.477	DNA-directed RNA polymerase II subunit RPB4	635	1.47E-65	6	F:GO:0000166; F:GO:0003899; C:GO:0005730; P:GO:0006144; P:GO:0006206; P:GO:0006351	F:nucleotide binding; F:DNA-directed 5'-3' RNA polymerase activity; C:nucleolus; P:purine nucleobase metabolic process; P:pyrimidine nucleobase metabolic process; P:transcription, DNA-templated	EC:2.7.7.6	DNA-directed RNA polymerase	IPR005574 (PFAM); IPR010997 (SUPERFAMILY)	F:GO:0000166; F:GO:0003824; F:GO:0003899; P:GO:0006351; P:GO:0044237	F:nucleotide binding; F:catalytic activity; F:DNA-directed 5'-3' RNA polymerase activity; P:transcription, DNA-templated; P:cellular metabolic process
0	THAR02_01307	KKP06609.1	-1.02208	0.993871	12.3758	12.3334	hypothetical protein THAR02_01307	1080	1.28E-33	1	C:GO:0016021	C:integral component of membrane			mobidb-lite (MOBIDB_LITE)	no GO terms	no GO terms
0	THAR02_01319	KKP06621.1	-1.09159	0.78963	37.9954	35.454	serine threonine- phosphatase 2A activator 1	1159	0	1	F:GO:0019211	F:phosphatase activator activity			IPR004327 (PFAM); IPR004327 (PANTHER); PTHR10012:SF3 (PANTHER); IPR037218 (SUPERFAMILY)	F:GO:0019211	F:phosphatase activator activity
0	THAR02_01329	KKP06538.1	1.12129	0.74799	13.5131	15.4336	inositol monophosphatase 2	1089	2.23E-147	4	F:GO:0008934; P:GO:0019872; P:GO:0046854; P:GO:0046855	F:inositol monophosphate 1-phosphatase activity; P:streptomycin biosynthetic process; P:phosphatidylinositol phosphorylation; P:inositol phosphate dephosphorylation	EC:3.1.3.25; EC:3.1.3.41	Inositol-phosphate phosphatase; 4-nitrophenylphosphatase	IPR000760 (PRINTS); G3DSA:3.30.540.10 (GENE3D); IPR000760 (PFAM); G3DSA:3.40.190.80 (GENE3D); IPR033942 (PANTHER); PTHR20854:SF4 (PANTHER); SSF56655 (SUPERFAMILY)	F:GO:0008934; P:GO:0046854; P:GO:0046855	F:inositol monophosphate 1-phosphatase activity; P:phosphatidylinositol phosphorylation; P:inositol phosphate dephosphorylation
0	THAR02_01389	KKP06515.1	-2.05259	0.000410278	91.1897	45.252	elongation of fatty acids 2	1167	8.21E-139	1	C:GO:0016021	C:integral component of membrane			IPR002076 (PFAM); IPR002076 (PANTHER); PTHR11157:SF38 (PANTHER)	C:GO:0016021	C:integral component of membrane
0	THAR02_01391	KKP06517.1	-1.6162	0.0502999	56.5362	35.6308	hypothetical protein THAR02_01391	939	1.06E-145						mobidb-lite (MOBIDB_LITE); mobidb-lite (MOBIDB_LITE); mobidb-lite (MOBIDB_LITE); mobidb-lite (MOBIDB_LITE)	no GO terms	no GO terms
0	THAR02_01393	KKP06519.1	-1.06735	0.894392	20.3746	19.4436	hypothetical protein THAR02_01393	1501	0	2	F:GO:0005515; P:GO:0042254	F:protein binding; P:ribosome biogenesis			IPR020472 (PRINTS); IPR001680 (SMART); G3DSA:1.10.10.670 (GENE3D); G3DSA:2.40.50.140 (GENE3D); G3DSA:2.80.10.50 (GENE3D); IPR001680 (PFAM); G3DSA:2.40.10.120 (GENE3D); IPR015943 (G3DSA:2.130.10.GENE3D); PTHR19855 (PANTHER); PTHR19855:SF11 (PANTHER); IPR001680 (PROSITE_PROFILES); IPR017986 (PROSITE_PROFILES); IPR001680 (PROSITE_PROFILES); IPR001680 (PROSITE_PROFILES); IPR028599 (HAMAP); IPR036322 …	F:GO:0005515; P:GO:0042254	F:protein binding; P:ribosome biogenesis
0	THAR02_01409	KKP06451.1	5.43902	0.104964	1.02345	5.66999	dihydroxyacetone kinase	1773	0	4	F:GO:0004371; F:GO:0005524; P:GO:0006071; P:GO:0046486	F:glycerone kinase activity; F:ATP binding; P:glycerol metabolic process; P:glycerolipid metabolic process	EC:2.7.1.29	Glycerone kinase	IPR004007 (SMART); G3DSA:3.40.50.10440 (GENE3D); IPR004006 (PFAM); G3DSA:3.30.1180.20 (GENE3D); IPR004007 (PFAM); IPR012734 (TIGRFAM); mobidb-lite (MOBIDB_LITE); PTHR28629 (PANTHER); PTHR28629:SF10 (PANTHER); IPR004006 (PROSITE_PROFILES); IPR004007 (PROSITE_PROFILES); SSF82549 (SUPERFAMILY); IPR036117 (SUPERFAMILY)	F:GO:0004371; F:GO:0005524; P:GO:0006071	F:glycerone kinase activity; F:ATP binding; P:glycerol metabolic process
0	THAR02_01415	KKP06457.1	1.04684	0.900252	9.12181	9.72648	hypothetical protein THAR02_01415	2768	0	4	F:GO:0003677; C:GO:0005634; P:GO:0006351; F:GO:0008270	F:DNA binding; C:nucleus; P:transcription, DNA-templated; F:zinc ion binding			IPR007219 (SMART); IPR007219 (PFAM); mobidb-lite (MOBIDB_LITE); PTHR31668 (PANTHER); cd12148 (CDD)	F:GO:0003677; C:GO:0005634; P:GO:0006351; F:GO:0008270	F:DNA binding; C:nucleus; P:transcription, DNA-templated; F:zinc ion binding
0	THAR02_01430	KKP06472.1	-1.23978	0.860634	2.18042	1.7914	fungal specific transcription factor domain-containing	2385	0	4	F:GO:0000981; C:GO:0005634; P:GO:0006355; F:GO:0008270	F:RNA polymerase II transcription factor activity, sequence-specific DNA binding; C:nucleus; P:regulation of transcription, DNA-templated; F:zinc ion binding			IPR001138 (SMART); IPR036864 (G3DSA:4.10.240.GENE3D); IPR001138 (PFAM); PTHR31944 (PANTHER); IPR001138 (PROSITE_PROFILES); cd12148 (CDD); IPR001138 (CDD); IPR036864 (SUPERFAMILY)	F:GO:0000981; C:GO:0005634; P:GO:0006355; F:GO:0008270	F:RNA polymerase II transcription factor activity, sequence-specific DNA binding; C:nucleus; P:regulation of transcription, DNA-templated; F:zinc ion binding
0	THAR02_01439	KKP06481.1	1.54861	0.880387	0.215776	0.340361	hypothetical protein THAR02_01439	923	1.17E-130	2	P:GO:0006480; F:GO:0008168	P:N-terminal protein amino acid methylation; F:methyltransferase activity			IPR008576 (PFAM); G3DSA:3.40.50.150 (GENE3D); IPR008576 (PANTHER); cd02440 (CDD); IPR029063 (SUPERFAMILY)	P:GO:0006480; F:GO:0008168	P:N-terminal protein amino acid methylation; F:methyltransferase activity
0	THAR02_01449	KKP06491.1	1.34729	0.154776	42.7275	58.6358	acetylxylan esterase	1041	5.97E-133	2	P:GO:0008152; F:GO:0016787	P:metabolic process; F:hydrolase activity			IPR000675 (SMART); IPR029058 (G3DSA:3.40.50.GENE3D); IPR000675 (PFAM); PTHR33630 (PANTHER); PTHR33630:SF8 (PANTHER); IPR029058 (SUPERFAMILY)	P:GO:0008152; F:GO:0016787	P:metabolic process; F:hydrolase activity
0	THAR02_01472	KKP06421.1	1.95996	0.654173	0.74579	1.48888	hexokinase-7	1899	0	14	P:GO:0001678; F:GO:0004396; F:GO:0005524; F:GO:0005536; P:GO:0005982; P:GO:0005985; P:GO:0006000; P:GO:0006012; P:GO:0006013; P:GO:0006040; P:GO:0006094; P:GO:0006096; P:GO:0019872; P:GO:0046835	P:cellular glucose homeostasis; F:hexokinase activity; F:ATP binding; F:glucose binding; P:starch metabolic process; P:sucrose metabolic process; P:fructose metabolic process; P:galactose metabolic process; P:mannose metabolic process; P:amino sugar metabolic process; P:gluconeogenesis; P:glycolytic process; P:streptomycin biosynthetic process; P:carbohydrate phosphorylation	EC:2.7.1.1	Hexokinase	PR00475 (PRINTS); G3DSA:3.30.420.40 (GENE3D); IPR022672 (PFAM); IPR001312 (PANTHER); PTHR19443:SF29 (PANTHER); SSF53067 (SUPERFAMILY)	P:GO:0001678; F:GO:0004396; F:GO:0005524; F:GO:0005536; P:GO:0005975; F:GO:0016773; P:GO:0046835	P:cellular glucose homeostasis; F:hexokinase activity; F:ATP binding; F:glucose binding; P:carbohydrate metabolic process; F:phosphotransferase activity, alcohol group as acceptor; P:carbohydrate phosphorylation
0	THAR02_01506	KKP06358.1	-1.15408	0.229333	243.821	215.195	hypothetical protein THAR02_01506	440	1.17E-50						no IPS match	no IPS match	no IPS match
0	THAR02_01524	KKP06376.1	1.57992	0.533498	3.35876	5.40515	polyketide synthase,	5475	0	2	F:GO:0003824; P:GO:0008152	F:catalytic activity; P:metabolic process			IPR020841 (SMART); IPR020801 (SMART); IPR016036 (G3DSA:3.30.70.GENE3D); IPR013217 (PFAM); IPR014031 (PFAM); IPR036736 (G3DSA:1.10.1200.GENE3D); IPR009081 (PFAM); G3DSA:3.40.366.10 (GENE3D); G3DSA:3.40.366.10 (GENE3D); IPR016039 (G3DSA:3.40.47.GENE3D); IPR014043 (PFAM); IPR014030 (PFAM); G3DSA:3.40.50.150 (GENE3D); IPR016039 (G3DSA:3.40.47.GENE3D); mobidb-lite (MOBIDB_LITE); mobidb-lite (MOBIDB_LI…	F:GO:0003824; P:GO:0008152	F:catalytic activity; P:metabolic process
0	THAR02_01534	KKP06386.1	-1.03234	0.962326	30.8015	30.3909	homoserine O-acetyltransferase	1656	0	3	C:GO:0005737; P:GO:0009058; F:GO:0016747	C:cytoplasm; P:biosynthetic process; F:transferase activity, transferring acyl groups other than amino-acyl groups			IPR029058 (G3DSA:3.40.50.GENE3D); IPR008220 (PIRSF); IPR008220 (TIGRFAM); IPR000073 (PFAM); mobidb-lite (MOBIDB_LITE); mobidb-lite (MOBIDB_LITE); mobidb-lite (MOBIDB_LITE); PTHR42886 (PANTHER); PTHR42886:SF6 (PANTHER); IPR029058 (SUPERFAMILY)	C:GO:0005737; P:GO:0009058; F:GO:0016747	C:cytoplasm; P:biosynthetic process; F:transferase activity, transferring acyl groups other than amino-acyl groups
0	THAR02_01536	KKP06388.1	-1.94583	0.439852	4.95818	2.59545	hypothetical protein THAR02_01536	1513	0	1	C:GO:0016021	C:integral component of membrane			PTHR33048 (PANTHER)	no GO terms	no GO terms
0	THAR02_01545	KKP06397.1	-1.36761	0.733424	3.84276	2.86204	cutinase transcription factor 1 beta	2338	0	5	F:GO:0000981; F:GO:0003677; C:GO:0005634; P:GO:0006355; F:GO:0008270	F:RNA polymerase II transcription factor activity, sequence-specific DNA binding; F:DNA binding; C:nucleus; P:regulation of transcription, DNA-templated; F:zinc ion binding			IPR001138 (SMART); IPR036864 (G3DSA:4.10.240.GENE3D); IPR001138 (PFAM); IPR007219 (PFAM); mobidb-lite (MOBIDB_LITE); PTHR19444 (PANTHER); PTHR19444:SF21 (PANTHER); IPR001138 (PROSITE_PROFILES); cd12148 (CDD); IPR001138 (CDD); IPR036864 (SUPERFAMILY)	F:GO:0000981; F:GO:0003677; C:GO:0005634; P:GO:0006351; P:GO:0006355; F:GO:0008270	F:RNA polymerase II transcription factor activity, sequence-specific DNA binding; F:DNA binding; C:nucleus; P:transcription, DNA-templated; P:regulation of transcription, DNA-templated; F:zinc ion binding
0	THAR02_01547	KKP06399.1	1.04395	0.874635	15.8064	16.8076	NADH dehydrogenase	357	1.04E-38	2	C:GO:0016020; C:GO:0016021	C:membrane; C:integral component of membrane			PTHR38488 (PANTHER); PD750912 (PRODOM)	no GO terms	no GO terms
0	THAR02_01552	KKP06307.1	2.52453	0.364292	1.46422	3.76513	hypothetical protein THAR02_01552	801	2.01E-87						mobidb-lite (MOBIDB_LITE); mobidb-lite (MOBIDB_LITE)	no GO terms	no GO terms
0	THAR02_01571	KKP06326.1	3.05675	0.414983	0.752164	2.34189	serine threonine- kinase gad8	2589	0	4	F:GO:0004672; F:GO:0005515; F:GO:0005524; P:GO:0006468	F:protein kinase activity; F:protein binding; F:ATP binding; P:protein phosphorylation			IPR002110 (SMART); IPR000719 (SMART); IPR000719 (PFAM); IPR020683 (PFAM); IPR036770 (G3DSA:1.25.40.GENE3D); G3DSA:1.10.510.10 (GENE3D); IPR036770 (G3DSA:1.25.40.GENE3D); PTHR24351 (PANTHER); PTHR24351:SF111 (PANTHER); IPR020683 (PROSITE_PROFILES); IPR002110 (PROSITE_PROFILES); IPR020683 (PROSITE_PROFILES); IPR002110 (PROSITE_PROFILES); IPR002110 (PROSITE_PROFILES); IPR000719 (PROSITE_PROFILES); I…	F:GO:0004672; F:GO:0005515; F:GO:0005524; P:GO:0006468	F:protein kinase activity; F:protein binding; F:ATP binding; P:protein phosphorylation
0	THAR02_01594	KKP06256.1	1.04499	0.603636	165.634	176.3	hypothetical protein THAR02_01594	1425	0	8	C:GO:0000307; C:GO:0005634; C:GO:0005829; C:GO:0016021; P:GO:0036289; P:GO:0038083; P:GO:1901407; P:GO:1990443	C:cyclin-dependent protein kinase holoenzyme complex; C:nucleus; C:cytosol; C:integral component of membrane; P:peptidyl-serine autophosphorylation; P:peptidyl-tyrosine autophosphorylation; P:regulation of phosphorylation of RNA polymerase II C-terminal domain; P:peptidyl-threonine autophosphorylation			IPR036915 (G3DSA:1.10.472.GENE3D); IPR036915 (G3DSA:1.10.472.GENE3D); mobidb-lite (MOBIDB_LITE); PTHR10026:SF79 (PANTHER); PTHR10026 (PANTHER); IPR036915 (SUPERFAMILY); IPR036915 (SUPERFAMILY)	no GO terms	no GO terms
0	THAR02_01633	KKP06295.1	-1.07786	0.437129	479.357	452.991	BZIP transcriptional regulator	1831	0	5	F:GO:0003700; C:GO:0005667; P:GO:0006355; P:GO:0006355; F:GO:0043565	F:DNA binding transcription factor activity; C:transcription factor complex; P:regulation of transcription, DNA-templated; P:regulation of transcription, DNA-templated; F:sequence-specific DNA binding			G3DSA:1.20.5.340 (GENE3D); PTHR13301 (PANTHER); PTHR13301:SF78 (PANTHER); cd14686 (CDD)	no GO terms	no GO terms
0	THAR02_01642	KKP06211.1	-2.15247	0.844113	0.254356	0.120365	hypothetical protein THAR02_01642	261	1.61E-47	1	C:GO:0016021	C:integral component of membrane			mobidb-lite (MOBIDB_LITE)	no GO terms	no GO terms
0	THAR02_01644	KKP06213.1	1.10959	0.736222	17.6007	19.8923	peroxisomal membrane ( 24)	518	1.62E-74	1	C:GO:0016021	C:integral component of membrane			PTHR15460 (PANTHER)	no GO terms	no GO terms
0	THAR02_01651	KKP06220.1	-1.16616	0.611926	37.2072	32.4986	hypothetical protein THAR02_01651	2175	0						mobidb-lite (MOBIDB_LITE); mobidb-lite (MOBIDB_LITE); mobidb-lite (MOBIDB_LITE); mobidb-lite (MOBIDB_LITE)	no GO terms	no GO terms
0	THAR02_01652	KKP06221.1	1.08473	0.881867	5.21654	5.76366	retrograde regulation 2	1875	0						G3DSA:3.30.420.40 (GENE3D); G3DSA:3.30.420.150 (GENE3D); IPR003695 (PFAM); PTHR30005 (PANTHER); PTHR30005:SF0 (PANTHER); SSF53067 (SUPERFAMILY); SSF53067 (SUPERFAMILY)	no GO terms	no GO terms
0	THAR02_01678	KKP06247.1	1.13388	0.453878	62.1382	71.7665	hypothetical protein THAR02_01678	1125	0						IPR018865 (PFAM); mobidb-lite (MOBIDB_LITE); IPR018865 (PANTHER)	no GO terms	no GO terms
0	THAR02_01690	KKP06177.1	-1.26682	0.0539804	215.647	173.39	hypothetical protein THAR02_01690	2490	0	1	C:GO:0016021	C:integral component of membrane			IPR021369 (PFAM); mobidb-lite (MOBIDB_LITE); mobidb-lite (MOBIDB_LITE); PTHR35872:SF2 (PANTHER); PTHR35872 (PANTHER)	no GO terms	no GO terms
0	THAR02_01699	KKP06186.1	-1.01595	0.992289	34.3647	34.4538	microtubule associated	2957	0	1	F:GO:0005488	F:binding			IPR034085 (SMART); G3DSA:1.20.5.10 (GENE3D); IPR011989 (G3DSA:1.25.10.GENE3D); IPR011989 (G3DSA:1.25.10.GENE3D); mobidb-lite (MOBIDB_LITE); mobidb-lite (MOBIDB_LITE); PTHR12609:SF0 (PANTHER); PTHR12609 (PANTHER); PTHR12609:SF0 (PANTHER); PTHR12609 (PANTHER); IPR016024 (SUPERFAMILY)	F:GO:0005488	F:binding
0	THAR02_01739	KKP06136.1	-1.07201	0.781189	74.8232	71.0939	acyl carrier	863	5.01E-26	1	P:GO:0006633	P:fatty acid biosynthetic process			IPR009081 (PFAM); IPR036736 (G3DSA:1.10.1200.GENE3D); PTHR20863 (PANTHER); PTHR20863 (PANTHER); PTHR20863:SF55 (PANTHER); PTHR20863:SF55 (PANTHER); IPR003231 (PRODOM); IPR009081 (PROSITE_PROFILES); IPR036736 (SUPERFAMILY)	P:GO:0006633	P:fatty acid biosynthetic process
0	THAR02_01757	KKP06154.1	1.00064	0.981108	3.78049	3.85319	WD repeat-containing	1598	0	2	F:GO:0005515; P:GO:0006974	F:protein binding; P:cellular response to DNA damage stimulus			IPR001680 (SMART); IPR001680 (PFAM); IPR015943 (G3DSA:2.130.10.GENE3D); IPR033052 (PTHR14773:PANTHER); PTHR14773 (PANTHER); IPR001680 (PROSITE_PROFILES); IPR017986 (PROSITE_PROFILES); IPR036322 (SUPERFAMILY)	F:GO:0005515; P:GO:0006974	F:protein binding; P:cellular response to DNA damage stimulus
0	THAR02_01759	KKP06156.1	-1.4126	0.211349	42.7407	30.8188	hypothetical protein THAR02_01759	948	0						no IPS match	no IPS match	no IPS match
0	THAR02_01770	KKP06167.1	-1.06679	0.948125	5.00449	4.77831	hypothetical protein THAR02_01770	1499	0	1	C:GO:0016021	C:integral component of membrane			mobidb-lite (MOBIDB_LITE); mobidb-lite (MOBIDB_LITE); mobidb-lite (MOBIDB_LITE)	no GO terms	no GO terms
0	THAR02_01776	KKP06173.1	1.43357	0.770069	1.22356	1.78665	hypothetical protein THAR02_01776	633	2.21E-153	2	F:GO:0008080; P:GO:0042967	F:N-acetyltransferase activity; P:obsolete acyl-carrier-protein biosynthetic process			G3DSA:3.40.630.30 (GENE3D); IPR000182 (PFAM); PTHR42919 (PANTHER); PTHR42919:SF12 (PANTHER); IPR000182 (PROSITE_PROFILES); cd04301 (CDD); IPR016181 (SUPERFAMILY)	F:GO:0008080	F:N-acetyltransferase activity
0	THAR02_01780	KKP06084.1	1.05091	0.693522	80.0058	85.6414	WSC domain-containing	1789	4.59E-155						IPR002889 (SMART); IPR002889 (PFAM); G3DSA:2.40.10.10 (GENE3D); mobidb-lite (MOBIDB_LITE); PTHR43662:SF3 (PANTHER); PTHR43662 (PANTHER); PTHR43662 (PANTHER); PTHR43662:SF3 (PANTHER); IPR002889 (PROSITE_PROFILES); IPR002889 (PROSITE_PROFILES)	no GO terms	no GO terms
0	THAR02_01814	KKP06118.1	1.03098	0.827488	47.8267	50.2246	hypothetical protein THAR02_01814	1575	0						mobidb-lite (MOBIDB_LITE); PTHR42032 (PANTHER)	no GO terms	no GO terms
0	THAR02_01815	KKP06119.1	-1.0872	0.77402	49.5197	46.3943	hypothetical protein THAR02_01815	2393	0						IPR019383 (PFAM); mobidb-lite (MOBIDB_LITE); mobidb-lite (MOBIDB_LITE); PTHR13254 (PANTHER); PTHR13254:SF0 (PANTHER); PTHR13254:SF0 (PANTHER)	no GO terms	no GO terms
0	THAR02_01830	KKP06049.1	-1.28955	0.409511	34.091	26.9274	Erg27 3-keto steroid reductase	1652	0						G3DSA:3.40.50.720 (GENE3D); PTHR43647:SF1 (PANTHER); PTHR43647 (PANTHER)	no GO terms	no GO terms
0	THAR02_01841	KKP06060.1	-1.01985	0.988134	350.317	349.879	hypothetical protein THAR02_01841	1370	0	1	F:GO:0005515	F:protein binding			IPR001452 (PRINTS); IPR001452 (PFAM); G3DSA:2.30.30.40 (GENE3D); IPR007461 (PFAM); mobidb-lite (MOBIDB_LITE); PTHR15629:SF2 (PANTHER); PTHR15629 (PANTHER); IPR001452 (PROSITE_PROFILES); IPR033643 (CDD); IPR036028 (SUPERFAMILY)	F:GO:0005515	F:protein binding
0	THAR02_01849	KKP06068.1	-1.41683	0.2069	42.8669	30.8176	hypothetical protein THAR02_01849	1209	0						mobidb-lite (MOBIDB_LITE); mobidb-lite (MOBIDB_LITE)	no GO terms	no GO terms
0	THAR02_01882	KKP06010.1	1.08095	0.850738	8.9972	9.90625	hypothetical protein THAR02_01882	1611	0	1	C:GO:0016021	C:integral component of membrane			mobidb-lite (MOBIDB_LITE); mobidb-lite (MOBIDB_LITE)	no GO terms	no GO terms
0	THAR02_01890	KKP06018.1	-1.55989	0.205733	27.1978	17.7597	COMPASS complex	1707	0	1	F:GO:0005515	F:protein binding			IPR003877 (SMART); mobidb-lite (MOBIDB_LITE); PTHR10598 (PANTHER); IPR001870 (PROSITE_PROFILES); cd12872 (CDD); IPR013320 (SUPERFAMILY)	F:GO:0005515	F:protein binding
0	THAR02_01906	KKP06034.1	1.03269	0.747887	97.2719	102.318	hypothetical protein THAR02_01906	2775	0	1	F:GO:0005515	F:protein binding			IPR001965 (SMART); IPR001214 (SMART); G3DSA:2.170.270.10 (GENE3D); IPR001214 (PFAM); IPR019787 (PFAM); mobidb-lite (MOBIDB_LITE); mobidb-lite (MOBIDB_LITE); mobidb-lite (MOBIDB_LITE); PTHR15856:SF39 (PANTHER); PTHR15856 (PANTHER); IPR001214 (PROSITE_PROFILES); IPR011011 (SUPERFAMILY); SSF82199 (SUPERFAMILY)	F:GO:0005515	F:protein binding
0	THAR02_01909	KKP05953.1	1.18858	0.770721	5.22085	6.32068	ADP-ribosylation factor 4	835	1.65E-60	3	F:GO:0005525; C:GO:0005622; P:GO:0007264	F:GTP binding; C:intracellular; P:small GTPase mediated signal transduction			G3DSA:3.40.50.300 (GENE3D)	no GO terms	no GO terms
0	THAR02_01913	KKP05957.1	-1.34805	0.416541	23.9899	18.1267	hypothetical protein THAR02_01913	1974	0						IPR028115 (PFAM); IPR018626 (PFAM); mobidb-lite (MOBIDB_LITE); mobidb-lite (MOBIDB_LITE); PTHR28153 (PANTHER)	no GO terms	no GO terms
0	THAR02_01927	KKP05971.1	-1.95882	0.0898581	23.5086	12.2244	chromatin remodelling subunit ARP8	2390	0	2	P:GO:0006338; C:GO:0031011	P:chromatin remodeling; C:Ino80 complex			IPR004000 (SMART); IPR004000 (PFAM); G3DSA:3.30.420.40 (GENE3D); mobidb-lite (MOBIDB_LITE); mobidb-lite (MOBIDB_LITE); IPR004000 (PANTHER); IPR027668 (PTHR11937:PANTHER); SSF53067 (SUPERFAMILY); SSF53067 (SUPERFAMILY)	P:GO:0006338; C:GO:0031011	P:chromatin remodeling; C:Ino80 complex
0	THAR02_01938	KKP05982.1	-1.0344	0.974965	10.3269	10.169	glycoside hydrolase family 16	1245	0	2	F:GO:0004553; P:GO:0005975	F:hydrolase activity, hydrolyzing O-glycosyl compounds; P:carbohydrate metabolic process			IPR000757 (PFAM); G3DSA:2.60.120.200 (GENE3D); PTHR38121:SF4 (PANTHER); PTHR38121 (PANTHER); IPR000757 (PROSITE_PROFILES); cd00413 (CDD); IPR013320 (SUPERFAMILY)	F:GO:0004553; P:GO:0005975	F:hydrolase activity, hydrolyzing O-glycosyl compounds; P:carbohydrate metabolic process
0	THAR02_01946	KKP05907.1	1.15313	0.126412	205.718	241.626	hypothetical protein THAR02_01946, partial	243	5.51E-51	2	C:GO:0005743; P:GO:0006850	C:mitochondrial inner membrane; P:mitochondrial pyruvate transmembrane transport			IPR005336 (PFAM)	C:GO:0005743; P:GO:0006850	C:mitochondrial inner membrane; P:mitochondrial pyruvate transmembrane transport
0	THAR02_01950	KKP05911.1	1.05127	0.762314	46.6514	49.9545	hypothetical protein THAR02_01950	527	1.29E-44	3	C:GO:0005739; F:GO:0016491; P:GO:0055114	C:mitochondrion; F:oxidoreductase activity; P:oxidation-reduction process			G3DSA:3.40.30.10 (GENE3D); IPR012882 (PFAM); mobidb-lite (MOBIDB_LITE); IPR012882 (PANTHER); IPR036249 (SUPERFAMILY)	C:GO:0005739; F:GO:0016491; P:GO:0055114	C:mitochondrion; F:oxidoreductase activity; P:oxidation-reduction process
0	THAR02_01955	KKP05916.1	1.05324	0.564998	159.834	171.471	ATP synthase subunit mitochondrial	718	1.99E-109	3	C:GO:0000276; F:GO:0015078; P:GO:0015986	C:mitochondrial proton-transporting ATP synthase complex, coupling factor F(o); F:proton transmembrane transporter activity; P:ATP synthesis coupled proton transport			IPR008689 (PFAM); IPR008689 (PIRSF); IPR008689 (PANTHER); IPR036228 (SUPERFAMILY)	C:GO:0000276; F:GO:0015078; P:GO:0015986	C:mitochondrial proton-transporting ATP synthase complex, coupling factor F(o); F:proton transmembrane transporter activity; P:ATP synthesis coupled proton transport
0	THAR02_01984	KKP05945.1	1.8717	0.320306	4.30249	8.20261	hypothetical protein THAR02_01984	8399	0						G3DSA:1.20.1170.10 (GENE3D); mobidb-lite (MOBIDB_LITE); mobidb-lite (MOBIDB_LITE); mobidb-lite (MOBIDB_LITE); mobidb-lite (MOBIDB_LITE); mobidb-lite (MOBIDB_LITE); mobidb-lite (MOBIDB_LITE); mobidb-lite (MOBIDB_LITE); mobidb-lite (MOBIDB_LITE); mobidb-lite (MOBIDB_LITE); mobidb-lite (MOBIDB_LITE); mobidb-lite (MOBIDB_LITE); PTHR32083:SF0 (PANTHER); PTHR32083 (PANTHER)	no GO terms	no GO terms
0	THAR02_02000	KKP05883.1	-1.44901	0.140832	51.7775	36.397	acetyltransferase	927	5.35E-175	5	C:GO:0000329; C:GO:0005783; C:GO:0005794; F:GO:0008080; P:GO:0042967	C:fungal-type vacuole membrane; C:endoplasmic reticulum; C:Golgi apparatus; F:N-acetyltransferase activity; P:obsolete acyl-carrier-protein biosynthetic process			PTHR42791 (PANTHER); PTHR42791:SF1 (PANTHER)	no GO terms	no GO terms
0	THAR02_02001	KKP05884.1	1.28382	0.17259	55.9378	73.1485	replication factor A2	953	3.38E-147	5	F:GO:0003677; C:GO:0005634; P:GO:0006260; P:GO:0006281; P:GO:0006310	F:DNA binding; C:nucleus; P:DNA replication; P:DNA repair; P:DNA recombination			G3DSA:2.40.50.140 (GENE3D); IPR036388 (G3DSA:1.10.10.GENE3D); IPR014892 (PFAM); IPR004365 (PFAM); IPR014646 (PIRSF); PTHR13989:SF16 (PANTHER); PTHR13989 (PANTHER); cd04478 (CDD); IPR036390 (SUPERFAMILY); IPR012340 (SUPERFAMILY)	F:GO:0003676; F:GO:0003677; C:GO:0005634; P:GO:0006260; P:GO:0006281; P:GO:0006310	F:nucleic acid binding; F:DNA binding; C:nucleus; P:DNA replication; P:DNA repair; P:DNA recombination
0	THAR02_02005	KKP05888.1	-1.372	0.656394	6.42795	4.77213	hypothetical protein THAR02_02005	2100	0	4	C:GO:0005634; C:GO:0005829; P:GO:0006606; P:GO:0042273	C:nucleus; C:cytosol; P:protein import into nucleus; P:ribosomal large subunit biogenesis			IPR011989 (G3DSA:1.25.10.GENE3D); mobidb-lite (MOBIDB_LITE); PTHR13347 (PANTHER); cd13394 (CDD)	no GO terms	no GO terms
0	THAR02_02006	KKP05889.1	1.23408	0.635966	9.44586	11.8735	hypothetical protein THAR02_02006	2413	0	1	C:GO:0016021	C:integral component of membrane			PTHR33604 (PANTHER); PTHR33604:SF1 (PANTHER)	no GO terms	no GO terms
0	THAR02_02008	KKP05891.1	1.05703	0.860602	13.4502	14.4814	proteasome maturation factor	538	9.41E-106	1	P:GO:0043248	P:proteasome assembly			PF05348 (PFAM); mobidb-lite (MOBIDB_LITE); IPR008012 (PANTHER)	P:GO:0043248	P:proteasome assembly
0	THAR02_02018	KKP05901.1	-1.48061	0.0011316	227.251	156.336	cytosceleton binding	297	1.11E-38						G3DSA:1.20.120.20 (GENE3D); mobidb-lite (MOBIDB_LITE); mobidb-lite (MOBIDB_LITE); PTHR40636 (PANTHER)	no GO terms	no GO terms
0	THAR02_02059	KKP05862.1	1.19205	0.233217	84.62	102.746	ubiquitin thiolesterase	2857	0	2	P:GO:0016579; F:GO:0036459	P:protein deubiquitination; F:thiol-dependent ubiquitinyl hydrolase activity	EC:3.4.19.12	Ubiquitinyl hydrolase 1	IPR001394 (PFAM); G3DSA:3.90.70.10 (GENE3D); mobidb-lite (MOBIDB_LITE); PTHR44747 (PANTHER); IPR028889 (PROSITE_PROFILES); cd02257 (CDD); SSF54001 (SUPERFAMILY)	P:GO:0016579; F:GO:0036459	P:protein deubiquitination; F:thiol-dependent ubiquitinyl hydrolase activity
0	THAR02_02061	KKP05864.1	-1.13414	0.713027	30.5582	27.4445	hypothetical protein A0O28_0023130	1163	1.22E-43	2	F:GO:0003676; F:GO:0008270	F:nucleic acid binding; F:zinc ion binding			no IPS match	no IPS match	no IPS match
0	THAR02_02065	KKP05868.1	-1.57569	0.102071	43.5637	28.1611	methionyl-tRNA synthetase	2008	0	5	F:GO:0004825; F:GO:0005524; C:GO:0005737; P:GO:0006431; P:GO:0006555	F:methionine-tRNA ligase activity; F:ATP binding; C:cytoplasm; P:methionyl-tRNA aminoacylation; P:methionine metabolic process	EC:6.1.1.10	Methionine--tRNA ligase	IPR033911 (PRINTS); IPR015413 (PFAM); G3DSA:2.170.220.10 (GENE3D); IPR029038 (G3DSA:2.20.28.GENE3D); IPR014758 (TIGRFAM); IPR014729 (G3DSA:3.40.50.GENE3D); IPR014729 (G3DSA:3.40.50.GENE3D); PTHR11946 (PANTHER); PTHR11946:SF86 (PANTHER); SSF52374 (SUPERFAMILY); IPR029038 (SUPERFAMILY)	F:GO:0000166; F:GO:0004812; F:GO:0004825; F:GO:0005524; C:GO:0005737; P:GO:0006418; P:GO:0006431	F:nucleotide binding; F:aminoacyl-tRNA ligase activity; F:methionine-tRNA ligase activity; F:ATP binding; C:cytoplasm; P:tRNA aminoacylation for protein translation; P:methionyl-tRNA aminoacylation
0	THAR02_02066	KKP05869.1	1.08231	0.75278	24.5455	27.0596	N-acetyltransferase complex ARD1 subunit	815	6.90E-114	2	F:GO:0008080; P:GO:0042967	F:N-acetyltransferase activity; P:obsolete acyl-carrier-protein biosynthetic process			IPR000182 (PFAM); G3DSA:3.40.630.30 (GENE3D); PTHR23091 (PANTHER); PTHR23091:SF4 (PANTHER); IPR000182 (PROSITE_PROFILES); cd04301 (CDD); IPR016181 (SUPERFAMILY)	F:GO:0008080	F:N-acetyltransferase activity
0	THAR02_02071	KKP05787.1	-1.13617	0.649385	45.2121	40.5326	hypothetical protein THAR02_02071	1554	0	1	F:GO:0016491	F:oxidoreductase activity			G3DSA:3.40.50.720 (GENE3D); IPR000683 (PFAM); G3DSA:3.30.360.10 (GENE3D); mobidb-lite (MOBIDB_LITE); PTHR43377 (PANTHER); PTHR43377:SF3 (PANTHER); SSF55347 (SUPERFAMILY); IPR036291 (SUPERFAMILY)	F:GO:0016491	F:oxidoreductase activity
0	THAR02_02076	KKP05792.1	-1.07507	0.905284	12.3386	11.6903	hypothetical protein THAR02_02076	825	4.44E-133	2	C:GO:0000776; P:GO:0051382	C:kinetochore; P:kinetochore assembly			IPR008426 (PFAM); PTHR42116 (PANTHER)	C:GO:0000776; P:GO:0051382	C:kinetochore; P:kinetochore assembly
0	THAR02_02083	KKP05799.1	2.65115	0.299171	1.69656	4.5814	Esterase lipase thioesterase	1200	0	2	C:GO:0016021; F:GO:0016787	C:integral component of membrane; F:hydrolase activity			IPR029058 (G3DSA:3.40.50.GENE3D); IPR000073 (PFAM); PTHR12277:SF50 (PANTHER); PTHR12277 (PANTHER); IPR029058 (SUPERFAMILY)	no GO terms	no GO terms
0	THAR02_02114	KKP05740.1	1.561	0.538229	3.47394	5.52357	D-isomer specific 2-hydroxyacid dehydrogenase	1274	1.12E-155	2	F:GO:0051287; P:GO:0055114	F:NAD binding; P:oxidation-reduction process			IPR006140 (PFAM); G3DSA:3.40.50.720 (GENE3D); PTHR10996 (PANTHER); PTHR10996:SF203 (PANTHER); IPR036291 (SUPERFAMILY)	F:GO:0051287; P:GO:0055114	F:NAD binding; P:oxidation-reduction process
0	THAR02_02188	KKP05724.1	1.40996	0.569436	5.11035	7.33923	Zn2Cys6 transcriptional regulator	1862	0	4	F:GO:0000981; C:GO:0005634; P:GO:0006357; F:GO:0008270	F:RNA polymerase II transcription factor activity, sequence-specific DNA binding; C:nucleus; P:regulation of transcription by RNA polymerase II; F:zinc ion binding			IPR021858 (PFAM)	no GO terms	no GO terms
0	THAR02_02190	KKP05726.1	1.44913	0.556674	4.65387	6.86936	hypothetical protein THAR02_02190	718	2.03E-43	1	C:GO:0016021	C:integral component of membrane			no IPS match	no IPS match	no IPS match
0	THAR02_02220	KKP05666.1	-1.23573	0.37072	58.5089	48.2271	NADH dehydrogenase (ubiquinone) 1 beta subcomplex 7	441	4.43E-42	6	C:GO:0005739; P:GO:0006120; P:GO:0006744; P:GO:0006814; F:GO:0008137; P:GO:1902600	C:mitochondrion; P:mitochondrial electron transport, NADH to ubiquinone; P:ubiquinone biosynthetic process; P:sodium ion transport; F:NADH dehydrogenase (ubiquinone) activity; P:proton transmembrane transport	EC:1.6.99.5; EC:1.6.99.3; EC:1.6.5.3	Acting on NADH or NADPH; NADH dehydrogenase; NADH:ubiquinone reductase (H(+)-translocating)	IPR008698 (PFAM); IPR008698 (PANTHER)	F:GO:0003954; C:GO:0005739; F:GO:0008137	F:NADH dehydrogenase activity; C:mitochondrion; F:NADH dehydrogenase (ubiquinone) activity
0	THAR02_02277	KKP05636.1	1.05206	0.86214	15.0438	16.121	hypothetical protein THAR02_02277	2280	0	1	P:GO:0006511	P:ubiquitin-dependent protein catabolic process			IPR004854 (PFAM); IPR032353 (PFAM); IPR004854 (PANTHER); PTHR12555:SF15 (PANTHER)	P:GO:0006511	P:ubiquitin-dependent protein catabolic process
0	THAR02_02337	KKP05520.1	-1.14646	0.57072	60.2904	53.5651	diphthamide biosynthesis 1	1441	0	1	P:GO:0017183	P:peptidyl-diphthamide biosynthetic process from peptidyl-histidine			IPR035435 (PIRSF); IPR016435 (PFAM); IPR016435 (TIGRFAM); IPR016435 (PTHR10762:PANTHER); IPR016435 (PANTHER)	P:GO:0017183	P:peptidyl-diphthamide biosynthetic process from peptidyl-histidine
0	THAR02_02393	KKP05501.1	1.60495	0.00352184	68.6116	112.164	serine threonine kinase	1890	0	3	F:GO:0004672; F:GO:0005524; P:GO:0006468	F:protein kinase activity; F:ATP binding; P:protein phosphorylation			IPR000719 (SMART); G3DSA:3.30.200.20 (GENE3D); IPR000719 (PFAM); G3DSA:1.10.510.10 (GENE3D); mobidb-lite (MOBIDB_LITE); PTHR43289 (PANTHER); IPR000719 (PROSITE_PROFILES); IPR011009 (SUPERFAMILY)	F:GO:0004672; F:GO:0005524; P:GO:0006468	F:protein kinase activity; F:ATP binding; P:protein phosphorylation
0	THAR02_02403	KKP05511.1	-1.5257	0.392673	13.6462	9.11043	hypothetical protein THAR02_02403	300	4.27E-48						mobidb-lite (MOBIDB_LITE)	no GO terms	no GO terms
0	THAR02_02410	KKP05450.1	#DIV/0!	0.270767	0	1.48419	hypothetical protein THAR02_02410	762	0						no IPS match	no IPS match	no IPS match
0	THAR02_02440	KKP05480.1	1.05519	0.916963	4.97802	5.35033	short chain dehydrogenase reductase	1098	6.00E-102						IPR002347 (PRINTS); G3DSA:3.40.50.720 (GENE3D); IPR002347 (PFAM); PTHR24320:SF115 (PANTHER); PTHR24320 (PANTHER); IPR036291 (SUPERFAMILY)	no GO terms	no GO terms
0	THAR02_02451	KKP05420.1	-1.06781	0.664699	213.272	203.438	hypothetical protein THAR02_02451	2539	0						IPR029005 (PFAM); mobidb-lite (MOBIDB_LITE); PTHR10378:SF12 (PANTHER); IPR029005 (PANTHER)	no GO terms	no GO terms
0	THAR02_02453	KKP05422.1	-1.0563	0.937726	11.6122	11.1975	Gon7 family	303	1.57E-52						IPR014849 (PFAM); mobidb-lite (MOBIDB_LITE)	no GO terms	no GO terms
0	THAR02_02455	KKP05424.1	-1.62384	0.111697	36.6762	23.0057	hypothetical protein THAR02_02455, partial	3123	0	9	F:GO:0005215; C:GO:0005622; P:GO:0006814; P:GO:0006886; C:GO:0016021; P:GO:0016192; C:GO:0030897; P:GO:0055085; P:GO:0097576	F:transporter activity; C:intracellular; P:sodium ion transport; P:intracellular protein transport; C:integral component of membrane; P:vesicle-mediated transport; C:HOPS complex; P:transmembrane transport; P:vacuole fusion			IPR004331 (PFAM); mobidb-lite (MOBIDB_LITE); mobidb-lite (MOBIDB_LITE); PTHR10783 (PANTHER); IPR004331 (PROSITE_PROFILES); cd14478 (CDD)	no GO terms	no GO terms
0	THAR02_02467	KKP05436.1	-1.17285	0.818163	7.05497	6.12701	histone deacetylase 6 10	2456	0	1	F:GO:0016787	F:hydrolase activity			IPR000286 (PRINTS); IPR023801 (PFAM); IPR019154 (PFAM); IPR037138 (G3DSA:3.40.800.GENE3D); mobidb-lite (MOBIDB_LITE); IPR000286 (PANTHER); PTHR10625:SF177 (PANTHER); IPR023696 (SUPERFAMILY)	no GO terms	no GO terms
0	THAR02_02470	KKP05439.1	-1.13017	0.0869334	705.606	635.934	regulator of G- signaling	939	5.70E-178						IPR016137 (SMART); G3DSA:1.10.167.10 (GENE3D); IPR016137 (PFAM); mobidb-lite (MOBIDB_LITE); mobidb-lite (MOBIDB_LITE); PTHR10845 (PANTHER); PTHR10845:SF192 (PANTHER); IPR016137 (PROSITE_PROFILES); cd07440 (CDD); IPR036305 (SUPERFAMILY)	no GO terms	no GO terms
0	THAR02_02505	KKP05400.1	32.0562	0.441926	0.0243176	0.794013	enoyl- hydratase	910	3.07E-161	2	F:GO:0003824; P:GO:0008152	F:catalytic activity; P:metabolic process			IPR001753 (PFAM); G3DSA:3.90.226.10 (GENE3D); PTHR11941 (PANTHER); cd06558 (CDD); IPR029045 (SUPERFAMILY)	F:GO:0003824; P:GO:0008152	F:catalytic activity; P:metabolic process
0	THAR02_02507	KKP05402.1	2.47278	0.620268	0.460711	1.1604	hypothetical protein THAR02_02507	2978	0	1	F:GO:0005515	F:protein binding			IPR002110 (SMART); IPR020683 (PFAM); IPR036770 (G3DSA:1.25.40.GENE3D); PTHR44181 (PANTHER); IPR020683 (PROSITE_PROFILES); IPR020683 (CDD); IPR036770 (SUPERFAMILY)	F:GO:0005515	F:protein binding
0	THAR02_02548	KKP05359.1	-1.04221	0.927341	39.5064	38.6106	hypothetical protein THAR02_02548	489	7.99E-95	4	C:GO:0005773; C:GO:0005783; P:GO:0006624; C:GO:0016021	C:vacuole; C:endoplasmic reticulum; P:vacuolar protein processing; C:integral component of membrane			IPR008506 (PFAM); IPR008506 (PANTHER)	no GO terms	no GO terms
0	THAR02_02558	KKP05369.1	1.19814	0.818605	2.96673	3.62058	hypothetical protein THAR02_02558	2551	0	1	C:GO:0016021	C:integral component of membrane			IPR021840 (PFAM); mobidb-lite (MOBIDB_LITE); mobidb-lite (MOBIDB_LITE); PTHR37544:SF1 (PANTHER); PTHR37544 (PANTHER)	no GO terms	no GO terms
0	THAR02_02563	KKP05374.1	-1.36378	0.557102	11.6247	8.68229	hypothetical protein THAR02_02563	948	0	2	P:GO:0009249; F:GO:0033819	P:protein lipoylation; F:lipoyl(octanoyl) transferase activity	EC:2.3.1.181	Lipoyl(octanoyl) transferase	G3DSA:3.30.930.10 (GENE3D); IPR000544 (PIRSF); IPR004143 (PFAM); PTHR10993 (PANTHER); PTHR10993:SF7 (PANTHER); PD006086 (PRODOM); IPR004143 (PROSITE_PROFILES); SSF55681 (SUPERFAMILY)	P:GO:0006464; P:GO:0009249; F:GO:0033819	P:cellular protein modification process; P:protein lipoylation; F:lipoyl(octanoyl) transferase activity
0	THAR02_02571	KKP05305.1	1.33568	0.86441	0.653254	0.888747	hypothetical protein THAR02_02571	813	0						mobidb-lite (MOBIDB_LITE)	no GO terms	no GO terms
0	THAR02_02706	KKP05187.1	1.1162	0.393262	102.502	116.539	WD40 domain	2397	0	1	C:GO:0005829	C:cytosol			mobidb-lite (MOBIDB_LITE); mobidb-lite (MOBIDB_LITE)	no GO terms	no GO terms
0	THAR02_02708	KKP05189.1	1.0797	0.150756	537.442	591.058	hypothetical protein THAR02_02708	544	7.01E-24	1	C:GO:0016021	C:integral component of membrane			no IPS match	no IPS match	no IPS match
0	THAR02_02720	KKP05201.1	1.00315	0.935885	34.0321	34.7736	phospholipase D	5304	0	5	F:GO:0004630; P:GO:0006654; P:GO:0009395; F:GO:0035091; P:GO:0048017	F:phospholipase D activity; P:phosphatidic acid biosynthetic process; P:phospholipid catabolic process; F:phosphatidylinositol binding; P:inositol lipid-mediated signaling	EC:3.1.4.4	Phospholipase D	IPR001736 (SMART); IPR036871 (G3DSA:3.30.1520.GENE3D); IPR016555 (PIRSF); IPR001683 (PFAM); G3DSA:3.30.870.10 (GENE3D); IPR001736 (PFAM); G3DSA:3.30.870.10 (GENE3D); G3DSA:3.30.870.10 (GENE3D); IPR025202 (PFAM); mobidb-lite (MOBIDB_LITE); mobidb-lite (MOBIDB_LITE); mobidb-lite (MOBIDB_LITE); mobidb-lite (MOBIDB_LITE); mobidb-lite (MOBIDB_LITE); mobidb-lite (MOBIDB_LITE); mobidb-lite (MOBIDB_LITE)…	F:GO:0003824; F:GO:0004630; P:GO:0006654; F:GO:0035091; P:GO:0048017	F:catalytic activity; F:phospholipase D activity; P:phosphatidic acid biosynthetic process; F:phosphatidylinositol binding; P:inositol lipid-mediated signaling
0	THAR02_02741	KKP05146.1	-1.20175	0.435119	59.8703	50.7448	RNA binding domain PUA	1596	1.23E-133	1	F:GO:0003723	F:RNA binding			IPR016437 (PIRSF); IPR004521 (TIGRFAM); IPR036974 (G3DSA:2.30.130.GENE3D); IPR002478 (PFAM); IPR016437 (PANTHER); IPR002478 (PROSITE_PROFILES); IPR015947 (SUPERFAMILY)	F:GO:0003723	F:RNA binding
0	THAR02_02742	KKP05147.1	1.17307	0.805421	4.32841	5.17187	hypothetical protein THAR02_02742	1227	0						mobidb-lite (MOBIDB_LITE)	no GO terms	no GO terms
0	THAR02_02805	KKP05094.1	-1.05684	0.959265	4.82798	4.65319	RINT-1 family	2498	0	2	C:GO:0005783; P:GO:0048193	C:endoplasmic reticulum; P:Golgi vesicle transport			G3DSA:1.20.1170.10 (GENE3D); IPR007528 (PFAM); PTHR13520:SF0 (PANTHER); IPR007528 (PANTHER); IPR007528 (PROSITE_PROFILES)	C:GO:0005783; P:GO:0048193	C:endoplasmic reticulum; P:Golgi vesicle transport
0	THAR02_02821	KKP05034.1	-1.21166	0.33036	84.8855	71.3588	Pro-apoptotic serine protease NMA111	3389	0	3	F:GO:0004252; F:GO:0005515; P:GO:0006508	F:serine-type endopeptidase activity; F:protein binding; P:proteolysis	EC:3.4.21	Acting on peptide bonds (peptidases)	IPR001940 (PRINTS); IPR001478 (SMART); G3DSA:2.40.10.10 (GENE3D); G3DSA:2.30.42.10 (GENE3D); IPR025926 (PFAM); G3DSA:2.40.10.10 (GENE3D); PF13365 (PFAM); G3DSA:2.30.42.10 (GENE3D); G3DSA:2.30.42.10 (GENE3D); IPR001478 (PFAM); PTHR22939:SF66 (PANTHER); PTHR22939 (PANTHER); PTHR22939:SF66 (PANTHER); cd00987 (CDD); IPR009003 (SUPERFAMILY); IPR009003 (SUPERFAMILY); IPR036034 (SUPERFAMILY); IPR036034 …	F:GO:0004252; F:GO:0005515; P:GO:0006508	F:serine-type endopeptidase activity; F:protein binding; P:proteolysis
0	THAR02_02827	KKP05040.1	-1.31697	0.617742	10.6387	8.22824	Transcription initiation factor 18 kDa subunit	1741	1.68E-152	2	P:GO:0006366; F:GO:0046982	P:transcription by RNA polymerase II; F:protein heterodimerization activity			IPR003195 (PFAM); G3DSA:1.10.20.10 (GENE3D); mobidb-lite (MOBIDB_LITE); IPR003195 (PANTHER); PTHR11380:SF9 (PANTHER); IPR009072 (SUPERFAMILY)	P:GO:0006366; F:GO:0046982	P:transcription by RNA polymerase II; F:protein heterodimerization activity
0	THAR02_02833	KKP05046.1	1.2651	0.827297	1.61344	2.07908	hypothetical protein THAR02_02833	1783	0						PTHR12732:SF4 (PANTHER); PTHR12732 (PANTHER)	no GO terms	no GO terms
0	THAR02_02841	KKP05054.1	1.14304	0.836318	4.22486	4.91893	phosphomevalonate kinase	1718	0	3	F:GO:0004631; F:GO:0005524; P:GO:0006694	F:phosphomevalonate kinase activity; F:ATP binding; P:steroid biosynthetic process	EC:2.7.4.2	Phosphomevalonate kinase	IPR014721 (G3DSA:3.30.230.GENE3D); IPR016005 (PIRSF); IPR036554 (G3DSA:3.30.70.GENE3D); IPR013750 (PFAM); IPR006204 (PFAM); PTHR31814:SF2 (PANTHER); IPR035102 (PANTHER); IPR035102 (PANTHER); IPR020568 (SUPERFAMILY); IPR036554 (SUPERFAMILY)	F:GO:0004631; F:GO:0005524	F:phosphomevalonate kinase activity; F:ATP binding
0	THAR02_02853	KKP05066.1	1.05691	0.84812	16.0499	17.2784	hypothetical protein THAR02_02853	1740	0	3	F:GO:0003951; P:GO:0006769; P:GO:0046497	F:NAD+ kinase activity; P:nicotinamide metabolic process; P:nicotinate nucleotide metabolic process	EC:2.7.1.23	NAD(+) kinase	IPR017438 (G3DSA:3.40.50.GENE3D); IPR001206 (PFAM); PTHR12358:SF36 (PANTHER); PTHR12358 (PANTHER); IPR001206 (PROSITE_PROFILES); IPR016064 (SUPERFAMILY)	F:GO:0003951; P:GO:0008152; F:GO:0016301	F:NAD+ kinase activity; P:metabolic process; F:kinase activity
0	THAR02_02895	KKP05031.1	-1.62968	8.78624e-11	601.539	375.973	hypothetical protein THAR02_02895	933	0	1	C:GO:0005886	C:plasma membrane			IPR009571 (PFAM); PTHR28019:SF3 (PANTHER); PTHR28019 (PANTHER)	C:GO:0005886	C:plasma membrane
0	THAR02_02913	KKP04976.1	1.1273	0.853746	4.10019	4.70801	short chain dehydrogenase reductase	1101	3.40E-177	2	F:GO:0016491; P:GO:0055114	F:oxidoreductase activity; P:oxidation-reduction process			IPR020471 (PRINTS); IPR023210 (PFAM); IPR036812 (G3DSA:3.20.20.GENE3D); PTHR11732:SF206 (PANTHER); IPR020471 (PANTHER); IPR023210 (CDD); IPR036812 (SUPERFAMILY)	F:GO:0016491; P:GO:0055114	F:oxidoreductase activity; P:oxidation-reduction process
0	THAR02_02928	KKP04991.1	-1.12629	0.835416	11.1056	10.0436	Iron ascorbate family oxidoreductase	1883	0						mobidb-lite (MOBIDB_LITE); mobidb-lite (MOBIDB_LITE)	no GO terms	no GO terms
0	THAR02_02974	KKP04953.1	-1.31826	0.759301	3.98197	3.07676	hypothetical protein THAR02_02974	2134	0	4	F:GO:0003677; C:GO:0005634; P:GO:0006351; F:GO:0008270	F:DNA binding; C:nucleus; P:transcription, DNA-templated; F:zinc ion binding			IPR007219 (PFAM); PTHR40626:SF4 (PANTHER); PTHR40626 (PANTHER); cd12148 (CDD)	F:GO:0003677; C:GO:0005634; P:GO:0006351; F:GO:0008270	F:DNA binding; C:nucleus; P:transcription, DNA-templated; F:zinc ion binding
0	THAR02_02990	KKP04889.1	1.15765	0.820051	4.33577	5.11255	Dienelactone hydrolase	934	6.32E-138	1	F:GO:0016787	F:hydrolase activity			IPR002925 (PFAM); IPR029058 (G3DSA:3.40.50.GENE3D); PTHR17630 (PANTHER); PTHR17630:SF44 (PANTHER); IPR029058 (SUPERFAMILY)	F:GO:0016787	F:hydrolase activity
0	THAR02_03020	KKP04842.1	-1.4138	0.635206	6.12909	4.41574	hypothetical protein THAR02_03020	1928	0	5	F:GO:0004842; C:GO:0005680; F:GO:0008270; C:GO:0016021; P:GO:0016567	F:ubiquitin-protein transferase activity; C:anaphase-promoting complex; F:zinc ion binding; C:integral component of membrane; P:protein ubiquitination			no IPS match	no IPS match	no IPS match
0	THAR02_03087	KKP04829.1	-1.86457	1.44329e-15	592.929	323.906	hypothetical protein THAR02_03087	277	1.39E-36						mobidb-lite (MOBIDB_LITE)	no GO terms	no GO terms
0	THAR02_03119	KKP04782.1	-1.49219	0.593347	5.89252	4.02227	ATP-dependent RNA helicase	3624	0	3	F:GO:0003676; F:GO:0004386; F:GO:0005524	F:nucleic acid binding; F:helicase activity; F:ATP binding	EC:3.6.1.15	Nucleoside-triphosphate phosphatase	IPR001650 (SMART); IPR014001 (SMART); IPR007502 (SMART); G3DSA:3.40.50.300 (GENE3D); IPR011709 (PFAM); G3DSA:3.40.50.300 (GENE3D); IPR011545 (PFAM); IPR001650 (PFAM); IPR007502 (PFAM); mobidb-lite (MOBIDB_LITE); mobidb-lite (MOBIDB_LITE); PTHR18934:SF99 (PANTHER); PTHR18934 (PANTHER); IPR014001 (PROSITE_PROFILES); IPR001650 (PROSITE_PROFILES); cd00046 (CDD); IPR001650 (CDD); IPR027417 (SUPERFAMIL…	F:GO:0003676; F:GO:0004386; F:GO:0005524	F:nucleic acid binding; F:helicase activity; F:ATP binding
0	THAR02_03162	KKP04750.1	-1.19303	0.803901	6.60636	5.64032	hypothetical protein A0O28_0069380	479	8.74E-22						mobidb-lite (MOBIDB_LITE); mobidb-lite (MOBIDB_LITE)	no GO terms	no GO terms
0	THAR02_03174	KKP04694.1	1.12399	0.862852	3.76405	4.30937	hypothetical protein THAR02_03174	729	3.52E-170						G3DSA:3.40.50.720 (GENE3D); IPR016040 (PFAM); PTHR15020 (PANTHER); PTHR15020:SF11 (PANTHER); PS51257 (PROSITE_PROFILES); IPR036291 (SUPERFAMILY)	no GO terms	no GO terms
0	THAR02_03205	KKP04662.1	-1.01285	0.928947	615.16	618.64	hypothetical protein THAR02_03205	676	1.11E-39	1	C:GO:0016021	C:integral component of membrane			mobidb-lite (MOBIDB_LITE)	no GO terms	no GO terms
0	THAR02_03207	KKP04664.1	2.13232	0.644543	0.605069	1.31417	hypothetical protein THAR02_03207	4279	0	1	F:GO:0005515	F:protein binding			IPR001680 (SMART); G3DSA:2.80.10.50 (GENE3D); IPR015943 (G3DSA:2.130.10.GENE3D); G3DSA:3.40.50.300 (GENE3D); G3DSA:2.40.50.140 (GENE3D); IPR015943 (G3DSA:2.130.10.GENE3D); G3DSA:1.10.10.670 (GENE3D); IPR001680 (PFAM); PTHR42968 (PANTHER); PTHR42968:SF15 (PANTHER); PTHR42968:SF15 (PANTHER); PTHR42968 (PANTHER); IPR001680 (PROSITE_PROFILES); IPR017986 (PROSITE_PROFILES); IPR001680 (PROSITE_PROFILES…	F:GO:0005515	F:protein binding
0	THAR02_03220	KKP04677.1	-1.05061	0.794448	177.672	172.256	hypothetical protein THAR02_03220	1902	0	1	F:GO:0046872	F:metal ion binding			G3DSA:3.90.1410.10 (GENE3D)	no GO terms	no GO terms
0	THAR02_03230	KKP04687.1	1.02326	0.935705	9.18489	9.57314	predicted protein	571	6.44E-39	4	C:GO:0005829; C:GO:0048188; C:GO:0048189; P:GO:0051568	C:cytosol; C:Set1C/COMPASS complex; C:Lid2 complex; P:histone H3-K4 methylation			IPR007858 (PFAM)	no GO terms	no GO terms
0	THAR02_03262	KKP04649.1	-1.62153	0.623667	3.50876	2.20407	hypothetical protein THAR02_03262	2138	0	2	C:GO:0016020; P:GO:0055085	C:membrane; P:transmembrane transport			IPR004841 (PFAM); PTHR43341:SF31 (PANTHER); PTHR43341 (PANTHER)	P:GO:0006810; C:GO:0016020; P:GO:0055085	P:transport; C:membrane; P:transmembrane transport
0	THAR02_03276	KKP04586.1	-1.10276	0.861004	12.5031	11.5486	alpha beta hydrolase fold family	846	0						IPR000073 (PRINTS); IPR029058 (G3DSA:3.40.50.GENE3D); IPR000073 (PFAM); PTHR43248 (PANTHER); IPR029058 (SUPERFAMILY)	no GO terms	no GO terms
0	THAR02_03280	KKP04590.1	-1.19441	0.848318	3.86574	3.29667	hypothetical protein THAR02_03280	1620	0	3	F:GO:0016614; F:GO:0050660; P:GO:0055114	F:oxidoreductase activity, acting on CH-OH group of donors; F:flavin adenine dinucleotide binding; P:oxidation-reduction process			IPR016167 (G3DSA:3.30.43.GENE3D); IPR016169 (G3DSA:3.30.465.GENE3D); IPR006094 (PFAM); PTHR42973 (PANTHER); PTHR42973:SF19 (PANTHER); IPR016166 (PROSITE_PROFILES); IPR036318 (SUPERFAMILY)	F:GO:0003824; F:GO:0016491; F:GO:0016614; F:GO:0050660; P:GO:0055114	F:catalytic activity; F:oxidoreductase activity; F:oxidoreductase activity, acting on CH-OH group of donors; F:flavin adenine dinucleotide binding; P:oxidation-reduction process
0	THAR02_03364	KKP04538.1	1.32402	0.089708	68.6284	92.5537	dTDP-glucose 4,6-dehydratase	1708	0	5	F:GO:0008460; P:GO:0009117; P:GO:0009225; P:GO:0019872; P:GO:0030639	F:dTDP-glucose 4,6-dehydratase activity; P:nucleotide metabolic process; P:nucleotide-sugar metabolic process; P:streptomycin biosynthetic process; P:polyketide biosynthetic process	EC:4.2.1.46	dTDP-glucose 4,6-dehydratase	IPR016040 (PFAM); G3DSA:3.40.50.720 (GENE3D); PTHR43000 (PANTHER); PTHR43000:SF7 (PANTHER); IPR036291 (SUPERFAMILY)	no GO terms	no GO terms
0	THAR02_03379	KKP04494.1	-1.20681	0.682088	15.7195	13.2676	hypothetical protein THAR02_03379	1854	0						IPR002889 (SMART); G3DSA:2.40.10.10 (GENE3D); IPR002889 (PFAM); IPR018535 (PFAM); mobidb-lite (MOBIDB_LITE); mobidb-lite (MOBIDB_LITE); PTHR43662 (PANTHER); PTHR43662:SF3 (PANTHER); IPR002889 (PROSITE_PROFILES)	no GO terms	no GO terms
0	THAR02_03406	KKP04462.1	5.05234	0.520065	0.181571	0.934404	pre-mRNA-splicing factor ATP-dependent RNA helicase prp43	1950	0	3	F:GO:0003676; F:GO:0005524; F:GO:0008026	F:nucleic acid binding; F:ATP binding; F:ATP-dependent helicase activity	EC:3.6.1.3; EC:3.6.1.15	Adenosinetriphosphatase; Nucleoside-triphosphate phosphatase	IPR001650 (SMART); IPR001650 (PFAM); G3DSA:3.40.50.300 (GENE3D); PTHR18934 (PANTHER); IPR001650 (PROSITE_PROFILES); IPR001650 (CDD); IPR027417 (SUPERFAMILY)	no GO terms	no GO terms
0	THAR02_03413	KKP04469.1	-1.01809	0.995856	289.305	289.444	pre-mRNA branch site p14	965	1.69E-40	2	F:GO:0000166; F:GO:0003676	F:nucleotide binding; F:nucleic acid binding			no IPS match	no IPS match	no IPS match
0	THAR02_03419	KKP04475.1	-1.01522	0.992566	19.6516	19.7165	hypothetical protein THAR02_03419	2108	0	3	F:GO:0003993; P:GO:0006771; P:GO:0019497	F:acid phosphatase activity; P:riboflavin metabolic process; P:hexachlorocyclohexane metabolic process	EC:3.1.3.41; EC:3.1.3.2	4-nitrophenylphosphatase; Acid phosphatase	IPR000560 (PFAM); IPR029033 (G3DSA:3.40.50.GENE3D); mobidb-lite (MOBIDB_LITE); PTHR20963 (PANTHER); PTHR20963:SF15 (PANTHER); IPR029033 (SUPERFAMILY)	F:GO:0003993	F:acid phosphatase activity
0	THAR02_03421	KKP04477.1	-1.1272	0.848921	9.19217	8.30638	hypothetical protein THAR02_03421	2742	0	1	P:GO:0006357	P:regulation of transcription by RNA polymerase II			mobidb-lite (MOBIDB_LITE); mobidb-lite (MOBIDB_LITE)	no GO terms	no GO terms
0	THAR02_03520	KKP04378.1	-1.72621	0.193049	19.8457	11.7103	SWI-SNF complex subunit (Snf5)	2452	0	2	C:GO:0000228; P:GO:0006338	C:nuclear chromosome; P:chromatin remodeling			IPR006939 (PFAM); mobidb-lite (MOBIDB_LITE); mobidb-lite (MOBIDB_LITE); mobidb-lite (MOBIDB_LITE); mobidb-lite (MOBIDB_LITE); mobidb-lite (MOBIDB_LITE); mobidb-lite (MOBIDB_LITE); PTHR10019:SF5 (PANTHER); IPR006939 (PANTHER); PTHR10019:SF5 (PANTHER); IPR006939 (PANTHER)	C:GO:0000228; P:GO:0006338	C:nuclear chromosome; P:chromatin remodeling
0	THAR02_03533	KKP04330.1	-1.14206	0.583155	60.2256	53.714	H ACA ribonucleo complex subunit 3	255	6.86E-36	3	P:GO:0001522; F:GO:0030515; P:GO:0042254	P:pseudouridine synthesis; F:snoRNA binding; P:ribosome biogenesis			IPR007264 (PFAM); IPR036756 (G3DSA:2.20.28.GENE3D); IPR007264 (PANTHER); IPR036756 (SUPERFAMILY)	P:GO:0001522; F:GO:0030515; P:GO:0042254	P:pseudouridine synthesis; F:snoRNA binding; P:ribosome biogenesis
0	THAR02_03541	KKP04338.1	1.12418	0.796552	8.3629	9.57605	hypothetical protein THAR02_03541	643	1.57E-96						no IPS match	no IPS match	no IPS match
0	THAR02_03566	KKP04363.1	-1.08793	0.457095	325.43	304.685	glycosyltransferase family 2	2555	0	2	C:GO:0016021; F:GO:0016740	C:integral component of membrane; F:transferase activity			IPR001173 (PFAM); IPR029044 (G3DSA:3.90.550.GENE3D); PTHR43867:SF2 (PANTHER); PTHR43867 (PANTHER); IPR029044 (SUPERFAMILY)	no GO terms	no GO terms
0	THAR02_03643	KKP04234.1	1.50781	0.0176894	61.2544	94.0761	MFS permease	2035	0	2	C:GO:0016021; P:GO:0055085	C:integral component of membrane; P:transmembrane transport			G3DSA:1.20.1250.20 (GENE3D); PTHR23504:SF8 (PANTHER); PTHR23504 (PANTHER); IPR036259 (SUPERFAMILY)	no GO terms	no GO terms
0	THAR02_03647	KKP04238.1	1.25899	0.0984823	96.3874	123.605	hypothetical protein A0O28_0015290	596	1.34E-78						IPR014710 (G3DSA:2.60.120.GENE3D); IPR013096 (PFAM); mobidb-lite (MOBIDB_LITE); PTHR38599 (PANTHER); IPR011051 (SUPERFAMILY)	no GO terms	no GO terms
0	THAR02_03651	KKP04242.1	1.47339	0.711027	1.6874	2.53239	hypothetical protein THAR02_03651	459	1.26E-109	1	C:GO:0016021	C:integral component of membrane			no IPS match	no IPS match	no IPS match
0	THAR02_03679	KKP04223.1	-1.68686	0.483091	6.22202	3.75705	hypothetical protein THAR02_03679	786	0	3	F:GO:0003676; F:GO:0004523; P:GO:0051252	F:nucleic acid binding; F:RNA-DNA hybrid ribonuclease activity; P:regulation of RNA metabolic process	EC:3.1.30; EC:3.1.26; EC:3.1.26.4	Acting on ester bonds; Acting on ester bonds; Ribonuclease H	IPR002156 (PFAM); IPR036397 (G3DSA:3.30.420.GENE3D); IPR002156 (PROSITE_PROFILES); IPR012337 (SUPERFAMILY)	F:GO:0003676; F:GO:0004523	F:nucleic acid binding; F:RNA-DNA hybrid ribonuclease activity
0	THAR02_03681	KKP04225.1	-1.09699	0.852944	16.0222	14.877	hypothetical protein THAR02_03681	2080	0	3	F:GO:0016614; F:GO:0050660; P:GO:0055114	F:oxidoreductase activity, acting on CH-OH group of donors; F:flavin adenine dinucleotide binding; P:oxidation-reduction process			IPR016169 (G3DSA:3.30.465.GENE3D); IPR006094 (PFAM); IPR004113 (PFAM); IPR016167 (G3DSA:3.30.43.GENE3D); PTHR11748 (PANTHER); PTHR11748:SF35 (PANTHER); IPR016166 (PROSITE_PROFILES); IPR036318 (SUPERFAMILY); IPR016164 (SUPERFAMILY)	F:GO:0003824; F:GO:0016491; F:GO:0016614; F:GO:0050660; P:GO:0055114	F:catalytic activity; F:oxidoreductase activity; F:oxidoreductase activity, acting on CH-OH group of donors; F:flavin adenine dinucleotide binding; P:oxidation-reduction process
0	THAR02_03688	KKP04170.1	1.26367	0.772355	2.86398	3.68635	hypothetical protein THAR02_03688	1159	1.39E-158	1	F:GO:0016787	F:hydrolase activity			G3DSA:3.20.20.140 (GENE3D); PTHR43569:SF2 (PANTHER); PTHR43569 (PANTHER); IPR032466 (SUPERFAMILY)	no GO terms	no GO terms
0	THAR02_03727	KKP04135.1	-1.82818	0	27356.3	15241.7	hypothetical protein THAR02_03727	347	1.57E-32	1	C:GO:0016021	C:integral component of membrane			no IPS match	no IPS match	no IPS match
0	THAR02_03762	KKP04103.1	1.04488	0.888519	12.1151	12.894	hypothetical protein THAR02_03762	2970	0						G3DSA:1.20.1270.70 (GENE3D); mobidb-lite (MOBIDB_LITE); mobidb-lite (MOBIDB_LITE); mobidb-lite (MOBIDB_LITE); mobidb-lite (MOBIDB_LITE)	no GO terms	no GO terms
0	THAR02_03763	KKP04104.1	-1.10462	0.430314	243.393	224.434	hypothetical protein THAR02_03763	1707	0						mobidb-lite (MOBIDB_LITE); mobidb-lite (MOBIDB_LITE); mobidb-lite (MOBIDB_LITE); mobidb-lite (MOBIDB_LITE)	no GO terms	no GO terms
0	THAR02_03773	KKP04114.1	-1.46231	0.0907768	65.1988	45.4145	phosphatase 2C	2179	9.15E-132	4	F:GO:0004722; P:GO:0006470; C:GO:0008287; F:GO:0046872	F:protein serine/threonine phosphatase activity; P:protein dephosphorylation; C:protein serine/threonine phosphatase complex; F:metal ion binding	EC:3.1.3.16; EC:3.1.3.41	Protein-serine/threonine phosphatase; 4-nitrophenylphosphatase	no IPS match	no IPS match	no IPS match
0	THAR02_03804	KKP04078.1	-1.19215	0.546771	39.2628	33.5464	nuclear movement	855	4.13E-76						IPR008978 (G3DSA:2.60.40.GENE3D); PTHR12356 (PANTHER); PTHR12356:SF3 (PANTHER); IPR008978 (SUPERFAMILY)	no GO terms	no GO terms
0	THAR02_03814	KKP04088.1	1.77349	6.33591e-10	203.079	366.85	FAD dependent oxidoreductase	1237	0	11	F:GO:0003884; P:GO:0006118; P:GO:0006525; P:GO:0006544; P:GO:0006560; P:GO:0006563; P:GO:0006566; P:GO:0006591; P:GO:0046416; P:GO:0055114; F:GO:0071949	F:D-amino-acid oxidase activity; P:obsolete electron transport; P:arginine metabolic process; P:glycine metabolic process; P:proline metabolic process; P:L-serine metabolic process; P:threonine metabolic process; P:ornithine metabolic process; P:D-amino acid metabolic process; P:oxidation-reduction process; F:FAD binding	EC:1.4.3.3	D-amino-acid oxidase	IPR006076 (PFAM); G3DSA:3.30.9.10 (GENE3D); PTHR11530:SF26 (PANTHER); IPR023209 (PANTHER); PTHR11530:SF26 (PANTHER); SSF54373 (SUPERFAMILY)	F:GO:0003884; F:GO:0016491; P:GO:0046416; P:GO:0055114; F:GO:0071949	F:D-amino-acid oxidase activity; F:oxidoreductase activity; P:D-amino acid metabolic process; P:oxidation-reduction process; F:FAD binding
0	THAR02_03824	KKP04098.1	-1.46549	0.554724	7.86771	5.46841	hypothetical protein THAR02_03824	3918	0	1	F:GO:0005515	F:protein binding			IPR001680 (SMART); IPR001680 (PFAM); IPR011042 (G3DSA:2.120.10.GENE3D); IPR015943 (G3DSA:2.130.10.GENE3D); mobidb-lite (MOBIDB_LITE); mobidb-lite (MOBIDB_LITE); mobidb-lite (MOBIDB_LITE); mobidb-lite (MOBIDB_LITE); mobidb-lite (MOBIDB_LITE); mobidb-lite (MOBIDB_LITE); mobidb-lite (MOBIDB_LITE); PTHR22850:SF131 (PANTHER); PTHR22850 (PANTHER); IPR017986 (PROSITE_PROFILES); IPR001680 (PROSITE_PROFIL…	F:GO:0005515	F:protein binding
0	THAR02_03826	KKP04100.1	1.47294	0.672158	2.20538	3.30875	nudix domain containing	883	5.33E-84	1	F:GO:0016787	F:hydrolase activity			mobidb-lite (MOBIDB_LITE)	no GO terms	no GO terms
0	THAR02_03866	KKP04015.1	-1.54691	0.00284004	156.69	103.175	60S ribosomal L4-A	1337	1.53E-145	4	F:GO:0003735; C:GO:0005840; P:GO:0006412; P:GO:0042254	F:structural constituent of ribosome; C:ribosome; P:translation; P:ribosome biogenesis			IPR002136 (PFAM); IPR025755 (PFAM); IPR023574 (G3DSA:3.40.1370.GENE3D); PTHR19431 (PANTHER); IPR023574 (SUPERFAMILY)	F:GO:0003735; C:GO:0005840; P:GO:0006412	F:structural constituent of ribosome; C:ribosome; P:translation
0	THAR02_03884	KKP04033.1	-1.54605	0.00661453	130.038	85.6724	Dynamin-like GTPase Vps1	2499	0	2	F:GO:0003924; F:GO:0005525	F:GTPase activity; F:GTP binding	EC:3.6.1.15	Nucleoside-triphosphate phosphatase	IPR022812 (PRINTS); IPR001401 (SMART); IPR000375 (PFAM); IPR022812 (PFAM); G3DSA:3.40.50.300 (GENE3D); IPR022812 (PANTHER); PTHR11566:SF133 (PANTHER); IPR030381 (PROSITE_PROFILES); cd08771 (CDD); IPR027417 (SUPERFAMILY)	F:GO:0003924; F:GO:0005525	F:GTPase activity; F:GTP binding
0	THAR02_03907	KKP03992.1	9.75625	0.401721	0.118021	1.17284	glycerate dehydrogenase	1125	0	3	F:GO:0016616; F:GO:0051287; P:GO:0055114	F:oxidoreductase activity, acting on the CH-OH group of donors, NAD or NADP as acceptor; F:NAD binding; P:oxidation-reduction process			IPR006140 (PFAM); G3DSA:3.40.50.720 (GENE3D); G3DSA:3.40.50.720 (GENE3D); IPR006139 (PFAM); PTHR42789 (PANTHER); cd12169 (CDD); IPR036291 (SUPERFAMILY); SSF52283 (SUPERFAMILY)	P:GO:0008152; F:GO:0016616; F:GO:0051287; P:GO:0055114	P:metabolic process; F:oxidoreductase activity, acting on the CH-OH group of donors, NAD or NADP as acceptor; F:NAD binding; P:oxidation-reduction process
0	THAR02_03910	KKP03995.1	-1.11972	0.912119	3.52285	3.20465	hypothetical protein THAR02_03910	1294	0	4	F:GO:0000981; C:GO:0005634; P:GO:0006357; F:GO:0008270	F:RNA polymerase II transcription factor activity, sequence-specific DNA binding; C:nucleus; P:regulation of transcription by RNA polymerase II; F:zinc ion binding			PTHR38111:SF1 (PANTHER); PTHR38111 (PANTHER)	no GO terms	no GO terms
0	THAR02_03927	KKP03945.1	-1.1512	0.886306	3.58803	3.1747	hypothetical protein THAR02_03927	1326	0	7	F:GO:0000981; F:GO:0003677; C:GO:0005634; P:GO:0006351; P:GO:0006357; F:GO:0008270; C:GO:0016021	F:RNA polymerase II transcription factor activity, sequence-specific DNA binding; F:DNA binding; C:nucleus; P:transcription, DNA-templated; P:regulation of transcription by RNA polymerase II; F:zinc ion binding; C:integral component of membrane			no IPS match	no IPS match	no IPS match
0	THAR02_03959	KKP03922.1	-1.48702	0.218444	31.8156	21.7931	vacuolar targeting Atg18	1590	0	1	F:GO:0005515	F:protein binding			IPR001680 (SMART); IPR015943 (G3DSA:2.130.10.GENE3D); mobidb-lite (MOBIDB_LITE); PTHR11227:SF17 (PANTHER); PTHR11227 (PANTHER); IPR036322 (SUPERFAMILY)	F:GO:0005515	F:protein binding
0	THAR02_04009	KKP03860.1	-1.08543	0.775866	51.17	48.0184	heme steroid binding domain-containing	842	4.86E-133	1	C:GO:0016021	C:integral component of membrane			IPR001199 (SMART); IPR036400 (G3DSA:3.10.120.GENE3D); IPR001199 (PFAM); mobidb-lite (MOBIDB_LITE); PTHR10281:SF4 (PANTHER); PTHR10281 (PANTHER); IPR036400 (SUPERFAMILY)	no GO terms	no GO terms
0	THAR02_04024	KKP03875.1	-1.04239	0.933823	32.2714	31.5343	Ribosomal L30	264	1.61E-54	4	F:GO:0003735; P:GO:0006412; C:GO:0015934; P:GO:0042254	F:structural constituent of ribosome; P:translation; C:large ribosomal subunit; P:ribosome biogenesis			IPR036919 (G3DSA:3.30.1390.GENE3D); IPR005996 (TIGRFAM); IPR016082 (PFAM); IPR005996 (PANTHER); IPR005996 (HAMAP); IPR005996 (CDD); IPR036919 (SUPERFAMILY)	F:GO:0003735; P:GO:0006412; C:GO:0015934	F:structural constituent of ribosome; P:translation; C:large ribosomal subunit
0	THAR02_04037	KKP03888.1	1.09163	0.659066	40.523	45.0578	importin-beta KapK	3940	0	1	F:GO:0005488	F:binding			IPR011989 (G3DSA:1.25.10.GENE3D); PTHR11223 (PANTHER); PTHR11223:SF2 (PANTHER); IPR016024 (SUPERFAMILY)	F:GO:0005488	F:binding
0	THAR02_04053	KKP03841.1	1.71284	0.112987	15.317	26.723	hypothetical protein THAR02_04053	549	3.33E-113	1	C:GO:0016021	C:integral component of membrane			IPR024316 (PFAM)	no GO terms	no GO terms
0	THAR02_04060	KKP03848.1	-1.13618	0.561619	73.6875	66.0602	peroxisomal multifunctional enzyme	1070	0						G3DSA:3.10.129.10 (GENE3D); IPR002539 (PFAM); G3DSA:3.10.129.10 (GENE3D); IPR027090 (PANTHER); PTHR13078:SF57 (PANTHER); cd03448 (CDD); IPR029069 (SUPERFAMILY); IPR029069 (SUPERFAMILY)	no GO terms	no GO terms
0	THAR02_04184	KKP03732.1	-1.10799	0.6619	69.6358	64.0166	glycosyltransferase family 32	1192	0	1	F:GO:0016740	F:transferase activity			IPR007577 (PFAM); mobidb-lite (MOBIDB_LITE); PTHR31834 (PANTHER); IPR029044 (SUPERFAMILY)	no GO terms	no GO terms
0	THAR02_04195	KKP03679.1	-1.4826	2.38881e-11	950.031	652.692	hypothetical protein THAR02_04195	438	5.60E-71						mobidb-lite (MOBIDB_LITE)	no GO terms	no GO terms
0	THAR02_04197	KKP03681.1	-1.0634	0.79453	92.318	88.4267	hypothetical protein THAR02_04197	745	4.85E-92						mobidb-lite (MOBIDB_LITE)	no GO terms	no GO terms
0	THAR02_04200	KKP03684.1	-1.61857	0.000142317	212.328	133.619	hypothetical protein A0O28_0111020	1358	3.08E-179						IPR029058 (G3DSA:3.40.50.GENE3D); IPR000073 (PFAM); mobidb-lite (MOBIDB_LITE); PTHR43139 (PANTHER); PTHR43139:SF5 (PANTHER); IPR029058 (SUPERFAMILY)	no GO terms	no GO terms
0	THAR02_04210	KKP03694.1	1.74304	0.0164348	32.7275	58.1051	hypothetical protein THAR02_04210	831	1.36E-166						no IPS match	no IPS match	no IPS match
0	THAR02_04222	KKP03647.1	1.26158	0.808395	2.04051	2.6221	glycosyltransferase family 25	1258	0	2	C:GO:0016021; F:GO:0016740	C:integral component of membrane; F:transferase activity			PTHR10730:SF43 (PANTHER); PTHR10730 (PANTHER)	no GO terms	no GO terms
0	THAR02_04251	KKP03621.1	-1.01275	0.986275	22.0956	22.2229	#NAME?	663	1.55E-94						IPR002625 (SMART); IPR002625 (PFAM); IPR013899 (PFAM); PTHR13308:SF26 (PANTHER); PTHR13308 (PANTHER); IPR002625 (PROSITE_PROFILES); IPR036063 (SUPERFAMILY)	no GO terms	no GO terms
0	THAR02_04265	KKP03635.1	1.35445	0.090866	58.2166	80.3167	ULK ULK kinase	3047	0	4	F:GO:0004674; F:GO:0005524; P:GO:0006468; P:GO:0009069	F:protein serine/threonine kinase activity; F:ATP binding; P:protein phosphorylation; P:serine family amino acid metabolic process	EC:2.7.11	Transferring phosphorus-containing groups	IPR000719 (SMART); G3DSA:1.10.510.10 (GENE3D); G3DSA:3.30.200.20 (GENE3D); IPR022708 (PFAM); IPR000719 (PFAM); mobidb-lite (MOBIDB_LITE); mobidb-lite (MOBIDB_LITE); mobidb-lite (MOBIDB_LITE); PTHR24348 (PANTHER); PTHR24348:SF22 (PANTHER); IPR000719 (PROSITE_PROFILES); cd14009 (CDD); IPR011009 (SUPERFAMILY)	F:GO:0004672; F:GO:0004674; F:GO:0005524; P:GO:0006468	F:protein kinase activity; F:protein serine/threonine kinase activity; F:ATP binding; P:protein phosphorylation
0	THAR02_04280	KKP03596.1	-1.36289	0.654932	6.76306	5.0545	hypothetical protein THAR02_04280	1299	0	2	C:GO:0032865; P:GO:0045040	C:ERMES complex; P:protein import into mitochondrial outer membrane			mobidb-lite (MOBIDB_LITE); mobidb-lite (MOBIDB_LITE); mobidb-lite (MOBIDB_LITE); IPR027532 (PANTHER); IPR027532 (HAMAP)	P:GO:0007005; C:GO:0032865; P:GO:0045040	P:mitochondrion organization; C:ERMES complex; P:protein import into mitochondrial outer membrane
0	THAR02_04286	KKP03602.1	-2.0884	1.28162e-10	290.294	141.586	hypothetical protein THAR02_04286	651	8.70E-76						mobidb-lite (MOBIDB_LITE); mobidb-lite (MOBIDB_LITE)	no GO terms	no GO terms
0	THAR02_04339	KKP03532.1	-1.43498	0.936997	0.156943	0.111402	---NA---	282							mobidb-lite (MOBIDB_LITE)	no GO terms	no GO terms
0	THAR02_04343	KKP03536.1	9.19875	0.446046	0.105376	0.987338	hypothetical protein THAR02_04343	1050	0						G3DSA:3.40.50.720 (GENE3D); IPR036291 (SUPERFAMILY)	no GO terms	no GO terms
0	THAR02_04353	KKP03546.1	-1.26194	0.784084	4.51027	3.64049	Zn2Cys6 transcriptional regulator	2934	0	4	F:GO:0000981; C:GO:0005634; P:GO:0006357; F:GO:0008270	F:RNA polymerase II transcription factor activity, sequence-specific DNA binding; C:nucleus; P:regulation of transcription by RNA polymerase II; F:zinc ion binding			mobidb-lite (MOBIDB_LITE)	no GO terms	no GO terms
0	THAR02_04385	KKP03522.1	-2.16743	0.00426939	52.9378	24.878	general stress	1211	0	2	F:GO:0016491; P:GO:0055114	F:oxidoreductase activity; P:oxidation-reduction process			G3DSA:3.40.50.720 (GENE3D); IPR002347 (PFAM); PTHR43348 (PANTHER); PTHR43348:SF4 (PANTHER); IPR036291 (SUPERFAMILY)	no GO terms	no GO terms
0	THAR02_04410	KKP03490.1	-1.06064	0.974862	1.52924	1.4686	hypothetical protein THAR02_04410	492	7.35E-124						no IPS match	no IPS match	no IPS match
0	THAR02_04418	KKP03498.1	1.24115	0.860387	1.23792	1.56499		2449		4	F:GO:0003677; C:GO:0005634; P:GO:0006351; F:GO:0008270	F:DNA binding; C:nucleus; P:transcription, DNA-templated; F:zinc ion binding			IPR007219 (PFAM); mobidb-lite (MOBIDB_LITE); mobidb-lite (MOBIDB_LITE); PTHR40626 (PANTHER); cd12148 (CDD)	F:GO:0003677; C:GO:0005634; P:GO:0006351; F:GO:0008270	F:DNA binding; C:nucleus; P:transcription, DNA-templated; F:zinc ion binding
0	THAR02_04425	KKP03505.1	5.65698	0.464772	0.195526	1.12664		1924		2	F:GO:0003824; P:GO:0008152	F:catalytic activity; P:metabolic process			IPR000581 (PFAM); PTHR21000 (PANTHER); PTHR21000:SF13 (PANTHER); SSF52016 (SUPERFAMILY); IPR037237 (SUPERFAMILY)	F:GO:0003824; P:GO:0008152	F:catalytic activity; P:metabolic process
0	THAR02_04456	KKP03427.1	-1.65548	0.0384487	57.8804	35.6124	pentafunctional AROM polypeptide	7440	0	11	P:GO:0000162; F:GO:0003855; F:GO:0003856; F:GO:0003866; F:GO:0004764; F:GO:0004765; F:GO:0005524; C:GO:0005737; P:GO:0006571; P:GO:0009094; P:GO:0055114	P:tryptophan biosynthetic process; F:3-dehydroquinate dehydratase activity; F:3-dehydroquinate synthase activity; F:3-phosphoshikimate 1-carboxyvinyltransferase activity; F:shikimate 3-dehydrogenase (NADP+) activity; F:shikimate kinase activity; F:ATP binding; C:cytoplasm; P:tyrosine biosynthetic process; P:L-phenylalanine biosynthetic process; P:oxidation-reduction process	EC:2.5.1.19; EC:1.1.1.25; EC:4.2.1.10; EC:4.2.3.4; EC:2.7.1.71; EC:1.1.1.282	3-phosphoshikimate 1-carboxyvinyltransferase; Shikimate dehydrogenase; 3-dehydroquinate dehydratase; 3-dehydroquinate synthase; Shikimate kinase; Quinate/shikimate dehydrogenase	PR01100 (PRINTS); IPR008289 (PIRSF); G3DSA:3.40.50.720 (GENE3D); G3DSA:3.40.50.10860 (GENE3D); IPR036968 (G3DSA:3.65.10.GENE3D); IPR001381 (PFAM); IPR001986 (PFAM); IPR010110 (TIGRFAM); IPR030960 (PFAM); IPR006264 (TIGRFAM); IPR016037 (TIGRFAM); G3DSA:3.40.50.300 (GENE3D); IPR031322 (PFAM); IPR013785 (G3DSA:3.20.20.GENE3D); IPR036968 (G3DSA:3.65.10.GENE3D); G3DSA:3.40.50.1970 (GENE3D); G3DSA:1.20…	F:GO:0003824; F:GO:0003855; F:GO:0003856; F:GO:0003866; F:GO:0004764; F:GO:0004765; F:GO:0005524; C:GO:0005737; P:GO:0009073; F:GO:0016765; P:GO:0055114	F:catalytic activity; F:3-dehydroquinate dehydratase activity; F:3-dehydroquinate synthase activity; F:3-phosphoshikimate 1-carboxyvinyltransferase activity; F:shikimate 3-dehydrogenase (NADP+) activity; F:shikimate kinase activity; F:ATP binding; C:cytoplasm; P:aromatic amino acid family biosynthetic process; F:transferase activity, transferring alkyl or aryl (other than methyl) groups; P:oxidat…
0	THAR02_04501	KKP03419.1	-1.13408	0.673652	40.1039	36.0194	hypothetical protein THAR02_04501	2818	0						mobidb-lite (MOBIDB_LITE); mobidb-lite (MOBIDB_LITE); mobidb-lite (MOBIDB_LITE); mobidb-lite (MOBIDB_LITE); mobidb-lite (MOBIDB_LITE); mobidb-lite (MOBIDB_LITE); mobidb-lite (MOBIDB_LITE); PTHR22934:SF24 (PANTHER); PTHR22934 (PANTHER); PTHR22934:SF24 (PANTHER); PTHR22934 (PANTHER); PTHR22934:SF24 (PANTHER); PTHR22934:SF24 (PANTHER); PTHR22934 (PANTHER)	no GO terms	no GO terms
0	THAR02_04509	KKP03366.1	-1.10331	0.902698	6.02175	5.5593	hypothetical protein THAR02_04509	1198	0	3	C:GO:0005829; F:GO:0018064; P:GO:0042038	C:cytosol; F:protein-histidine N-methyltransferase activity; P:peptidyl-histidine methylation, to form tele-methylhistidine	EC:2.1.1.85	Protein-histidine N-methyltransferase	G3DSA:3.40.50.150 (GENE3D); mobidb-lite (MOBIDB_LITE); PTHR14614:SF39 (PANTHER); PTHR14614 (PANTHER)	no GO terms	no GO terms
0	THAR02_04514	KKP03371.1	-1.61773	0.196892	24.4853	15.4168		432		1	C:GO:0072546	C:ER membrane protein complex			IPR029008 (PFAM); PTHR20994:SF0 (PANTHER); IPR008504 (PANTHER)	C:GO:0005783; C:GO:0016021; C:GO:0072546	C:endoplasmic reticulum; C:integral component of membrane; C:ER membrane protein complex
0	THAR02_04584	KKP03333.1	-1.06788	0.848934	41.093	39.1961		2580		1	F:GO:0005515	F:protein binding			IPR015943 (G3DSA:2.130.10.GENE3D); IPR031329 (PFAM); mobidb-lite (MOBIDB_LITE); mobidb-lite (MOBIDB_LITE); IPR006823 (PANTHER); PTHR12670:SF11 (PANTHER)	F:GO:0005515	F:protein binding
0	THAR02_04593	KKP03301.1	2.38928	0.584836	0.613477	1.493	cation transporting ATPase	505	1.38E-77	9	F:GO:0000166; F:GO:0005524; P:GO:0006812; C:GO:0016020; C:GO:0016021; F:GO:0016787; F:GO:0019829; F:GO:0046872; P:GO:0098655	F:nucleotide binding; F:ATP binding; P:cation transport; C:membrane; C:integral component of membrane; F:hydrolase activity; F:cation-transporting ATPase activity; F:metal ion binding; P:cation transmembrane transport			PR00119 (PRINTS); G3DSA:1.20.1110.10 (GENE3D); mobidb-lite (MOBIDB_LITE); PTHR42861 (PANTHER); PTHR42861 (PANTHER); PTHR42861:SF14 (PANTHER); PTHR42861:SF14 (PANTHER); IPR036412 (SUPERFAMILY)	no GO terms	no GO terms
0	THAR02_04603	KKP03270.1	-1.13011	0.812569	13.5625	12.224	D-arabinono-1,4-lactone oxidase	1506	0	4	F:GO:0003885; C:GO:0016020; F:GO:0050660; P:GO:0055114	F:D-arabinono-1,4-lactone oxidase activity; C:membrane; F:flavin adenine dinucleotide binding; P:oxidation-reduction process	EC:1.1.3.37	D-arabinono-1,4-lactone oxidase	IPR016167 (G3DSA:3.30.43.GENE3D); IPR006094 (PFAM); IPR016170 (G3DSA:3.40.462.GENE3D); IPR016169 (G3DSA:3.30.465.GENE3D); IPR030654 (TIGRFAM); IPR010031 (PIRSF); IPR007173 (PFAM); PTHR43762:SF1 (PANTHER); IPR010031 (PANTHER); IPR016166 (PROSITE_PROFILES); IPR036318 (SUPERFAMILY)	F:GO:0003824; F:GO:0003885; C:GO:0016020; F:GO:0016491; F:GO:0016614; F:GO:0016899; F:GO:0050660; P:GO:0055114	F:catalytic activity; F:D-arabinono-1,4-lactone oxidase activity; C:membrane; F:oxidoreductase activity; F:oxidoreductase activity, acting on CH-OH group of donors; F:oxidoreductase activity, acting on the CH-OH group of donors, oxygen as acceptor; F:flavin adenine dinucleotide binding; P:oxidation-reduction process
0	THAR02_04628	KKP03246.1	-1.28202	2.80199e-06	1152.01	915.284	hypothetical protein THAR02_04628	2141	0	6	F:GO:0000981; F:GO:0003677; C:GO:0005634; P:GO:0006351; P:GO:0006357; F:GO:0008270	F:RNA polymerase II transcription factor activity, sequence-specific DNA binding; F:DNA binding; C:nucleus; P:transcription, DNA-templated; P:regulation of transcription by RNA polymerase II; F:zinc ion binding			mobidb-lite (MOBIDB_LITE); mobidb-lite (MOBIDB_LITE)	no GO terms	no GO terms
0	THAR02_04631	KKP03249.1	-1.90422	0.0538287	32.674	17.4775	hypothetical protein THAR02_04631	852	0						mobidb-lite (MOBIDB_LITE)	no GO terms	no GO terms
0	THAR02_04663	KKP03234.1	-1.00206	0.790953	643.426	654.033	hypothetical protein THAR02_04663	486	1.42E-41						IPR036786 (G3DSA:3.30.1250.GENE3D); IPR019783 (PFAM); PTHR10927:SF2 (PANTHER); PTHR10927 (PANTHER); IPR036786 (SUPERFAMILY)	no GO terms	no GO terms
0	THAR02_04675	KKP03201.1	-1.16249	0.264909	188.028	164.751	40S ribosomal s7	966	2.25E-90	4	F:GO:0003735; C:GO:0005840; P:GO:0006412; P:GO:0042254	F:structural constituent of ribosome; C:ribosome; P:translation; P:ribosome biogenesis			IPR000554 (PFAM); mobidb-lite (MOBIDB_LITE); PTHR11278:SF0 (PANTHER); IPR000554 (PANTHER)	F:GO:0003735; C:GO:0005622; C:GO:0005840; P:GO:0006412	F:structural constituent of ribosome; C:intracellular; C:ribosome; P:translation
0	THAR02_04708	KKP03189.1	-1.08181	0.811836	39.7934	37.4677	RNA recognition RNP-1	2969	6.25E-108	1	F:GO:0003729	F:mRNA binding			IPR000504 (SMART); IPR000504 (PFAM); G3DSA:3.30.70.330 (GENE3D); mobidb-lite (MOBIDB_LITE); mobidb-lite (MOBIDB_LITE); PTHR44774 (PANTHER); IPR000504 (PROSITE_PROFILES); IPR034155 (CDD); IPR035979 (SUPERFAMILY)	F:GO:0003676; F:GO:0003729	F:nucleic acid binding; F:mRNA binding
0	THAR02_04713	KKP03194.1	-1.38133	0.35497	26.6583	19.6575	hypothetical protein THAR02_04713	342	1.64E-52						mobidb-lite (MOBIDB_LITE)	no GO terms	no GO terms
0	THAR02_04783	KKP03115.1	-1.93023	0.0720541	27.4456	14.483	hypothetical protein THAR02_04783	2360	0						IPR013859 (PFAM); mobidb-lite (MOBIDB_LITE); mobidb-lite (MOBIDB_LITE); mobidb-lite (MOBIDB_LITE); mobidb-lite (MOBIDB_LITE)	no GO terms	no GO terms
0	THAR02_04785	KKP03117.1	-1.5052	0.314062	20.1162	13.6128	GDP-mannose transporter	1957	0	3	P:GO:0015786; C:GO:0016021; C:GO:0030137	P:UDP-glucose transmembrane transport; C:integral component of membrane; C:COPI-coated vesicle			IPR004853 (PFAM); mobidb-lite (MOBIDB_LITE); PTHR44213 (PANTHER)	no GO terms	no GO terms
0	THAR02_04790	KKP03122.1	-1.19582	0.933167	0.732748	0.624145		453		2	P:GO:0008152; F:GO:0016846	P:metabolic process; F:carbon-sulfur lyase activity			G3DSA:3.90.1590.10 (GENE3D); IPR006913 (PFAM); PTHR33337 (PANTHER); PTHR33337:SF8 (PANTHER); IPR011057 (SUPERFAMILY)	P:GO:0008152; F:GO:0016846	P:metabolic process; F:carbon-sulfur lyase activity
0	THAR02_04797	KKP03081.1	-1.43498	0.909045	0.327837	0.232706	hypothetical protein THAR02_04797	270	5.08E-60						no IPS match	no IPS match	no IPS match
0	THAR02_04803	KKP03087.1	3.02473	0.409897	0.786734	2.42387	hypothetical protein THAR02_04803	1322	2.06E-59						no IPS match	no IPS match	no IPS match
0	THAR02_04811	KKP03095.1	-1.2388	0.588314	20.8841	17.1716	Zinc-containing alcohol dehydrogenase	1191	0	1	P:GO:0055114	P:oxidation-reduction process			G3DSA:3.40.50.720 (GENE3D); IPR013149 (PFAM); PTHR45348:SF2 (PANTHER); PTHR45348 (PANTHER); cd08249 (CDD); IPR036291 (SUPERFAMILY)	P:GO:0055114	P:oxidation-reduction process
0	THAR02_04857	KKP03031.1	-1.00704	0.925797	164.113	165.993	40S ribosomal S14	680	2.98E-62	4	F:GO:0003735; C:GO:0005840; P:GO:0006412; P:GO:0042254	F:structural constituent of ribosome; C:ribosome; P:translation; P:ribosome biogenesis			IPR001971 (PFAM); IPR036967 (G3DSA:3.30.420.GENE3D); PTHR11759:SF1 (PANTHER); IPR001971 (PANTHER); SSF53137 (SUPERFAMILY)	F:GO:0003735; C:GO:0005840; P:GO:0006412	F:structural constituent of ribosome; C:ribosome; P:translation
0	THAR02_04918	KKP02987.1	-1.40787	0.360408	23.3217	16.873		1577		1	P:GO:0055114	P:oxidation-reduction process			G3DSA:3.90.180.10 (GENE3D); IPR013149 (PFAM); G3DSA:3.40.50.10730 (GENE3D); PTHR43880:SF13 (PANTHER); PTHR43880 (PANTHER); IPR036291 (SUPERFAMILY); IPR011032 (SUPERFAMILY)	P:GO:0055114	P:oxidation-reduction process
0	THAR02_04922	KKP02991.1	-2.15021	3.46133e-06	142.013	67.2731	cupin domain	594	2.41E-144						IPR014710 (G3DSA:2.60.120.GENE3D); PTHR36156 (PANTHER); IPR011051 (SUPERFAMILY)	no GO terms	no GO terms
0	THAR02_04937	KKP02960.1	16.9573	0.0415032	0.351254	6.06697	hypothetical protein A0O28_0007590	378	2.69E-35						no IPS match	no IPS match	no IPS match
0	THAR02_04938	KKP02961.1	1.22357	0.635417	10.2699	12.7994	hypothetical protein THAR02_04938	2047	0						IPR000073 (PFAM); IPR029058 (G3DSA:3.40.50.GENE3D); mobidb-lite (MOBIDB_LITE); PTHR43487:SF2 (PANTHER); PTHR43487 (PANTHER); IPR029058 (SUPERFAMILY)	no GO terms	no GO terms
0	THAR02_05002	KKP02880.1	1.12629	0.543154	45.2132	51.8691	Copper chaperone for superoxide dismutase	1112	4.47E-119	2	P:GO:0006801; F:GO:0046872	P:superoxide metabolic process; F:metal ion binding			IPR036423 (G3DSA:2.60.40.GENE3D); IPR001424 (PFAM); mobidb-lite (MOBIDB_LITE); PTHR10003:SF27 (PANTHER); IPR024134 (PANTHER); IPR036423 (SUPERFAMILY)	P:GO:0006801; F:GO:0046872	P:superoxide metabolic process; F:metal ion binding
0	THAR02_05026	KKP02850.1	6.50416	0.37583	0.231852	1.53602	hypothetical protein THAR02_05026	859	1.69E-130	1	C:GO:0016021	C:integral component of membrane			mobidb-lite (MOBIDB_LITE)	no GO terms	no GO terms
0	THAR02_05057	KKP02827.1	1.38552	0.613684	4.48024	6.32278	hypothetical protein THAR02_05057	5853	0	6	F:GO:0003777; F:GO:0005524; C:GO:0005874; P:GO:0007018; F:GO:0008017; C:GO:0045298	F:microtubule motor activity; F:ATP binding; C:microtubule; P:microtubule-based movement; F:microtubule binding; C:tubulin complex	EC:3.6.1.15	Nucleoside-triphosphate phosphatase	IPR001752 (PRINTS); IPR001752 (SMART); IPR001752 (PFAM); G3DSA:1.20.5.50 (GENE3D); IPR036961 (G3DSA:3.40.850.GENE3D); G3DSA:1.20.5.340 (GENE3D); G3DSA:1.20.5.730 (GENE3D); G3DSA:1.20.5.340 (GENE3D); G3DSA:1.20.5.50 (GENE3D); mobidb-lite (MOBIDB_LITE); mobidb-lite (MOBIDB_LITE); mobidb-lite (MOBIDB_LITE); IPR027640 (PANTHER); PTHR24115:SF742 (PANTHER); PTHR24115:SF742 (PANTHER); IPR001752 (PROSITE…	F:GO:0003777; F:GO:0005524; P:GO:0007018; F:GO:0008017	F:microtubule motor activity; F:ATP binding; P:microtubule-based movement; F:microtubule binding
0	THAR02_05084	KKP02805.1	-1.19395	0.879323	2.44729	2.08783	dibenzothiophene desulfurization enzyme A	1926	0	2	F:GO:0016705; P:GO:0055114	F:oxidoreductase activity, acting on paired donors, with incorporation or reduction of molecular oxygen; P:oxidation-reduction process			IPR036661 (G3DSA:3.20.20.GENE3D); IPR011251 (PFAM); PTHR30011:SF40 (PANTHER); PTHR30011 (PANTHER); IPR036661 (SUPERFAMILY)	F:GO:0016705; P:GO:0055114	F:oxidoreductase activity, acting on paired donors, with incorporation or reduction of molecular oxygen; P:oxidation-reduction process
0	THAR02_05118	KKP02790.1	3.77474	0.52576	0.29604	1.13824		1794		2	F:GO:0016491; P:GO:0055114	F:oxidoreductase activity; P:oxidation-reduction process			IPR008979 (G3DSA:2.60.120.GENE3D); IPR023753 (PFAM); IPR036188 (G3DSA:3.50.50.GENE3D); PTHR43498 (PANTHER); IPR036188 (SUPERFAMILY)	F:GO:0016491; P:GO:0055114	F:oxidoreductase activity; P:oxidation-reduction process
0	THAR02_05128	KKP02739.1	1.02017	0.973418	1.82682	1.89829		1175		1	P:GO:0055114	P:oxidation-reduction process			G3DSA:3.90.180.10 (GENE3D); IPR013149 (PFAM); IPR013154 (PFAM); G3DSA:3.40.50.10730 (GENE3D); PTHR42940 (PANTHER); PTHR42940:SF2 (PANTHER); IPR011032 (SUPERFAMILY); IPR036291 (SUPERFAMILY)	P:GO:0055114	P:oxidation-reduction process
0	THAR02_05197	KKP02695.1	1.34357	0.128501	49.6909	68.0038		668		1	F:GO:0005509	F:calcium ion binding			G3DSA:1.10.238.10 (GENE3D); G3DSA:1.10.238.10 (GENE3D); PTHR19237:SF20 (PANTHER); PTHR19237 (PANTHER); IPR002048 (PROSITE_PROFILES)	F:GO:0005509	F:calcium ion binding
0	THAR02_05211	KKP02668.1	-1.18284	0.252896	155.898	134.249	hypothetical protein THAR02_05211	289	1.47E-16						mobidb-lite (MOBIDB_LITE)	no GO terms	no GO terms
0	THAR02_05231	KKP02647.1	-3.19295	0.000192472	49.0703	15.6539	hypothetical protein THAR02_05231	1168	2.32E-177	5	C:GO:0005783; C:GO:0016021; P:GO:0016485; P:GO:0034067; P:GO:0060049	C:endoplasmic reticulum; C:integral component of membrane; P:protein processing; P:protein localization to Golgi apparatus; P:regulation of protein glycosylation			IPR013715 (PFAM); mobidb-lite (MOBIDB_LITE); PTHR39405 (PANTHER)	no GO terms	no GO terms
0	THAR02_05234	KKP02650.1	3.48437	0.68177	0.144634	0.513322	hypothetical protein THAR02_05234	306	5.88E-69						mobidb-lite (MOBIDB_LITE)	no GO terms	no GO terms
0	THAR02_05248	KKP02664.1	1.03107	0.780755	77.7421	81.6467		1713		4	F:GO:0005506; F:GO:0016705; F:GO:0020037; P:GO:0055114	F:iron ion binding; F:oxidoreductase activity, acting on paired donors, with incorporation or reduction of molecular oxygen; F:heme binding; P:oxidation-reduction process			IPR001128 (PRINTS); IPR002401 (PRINTS); IPR001128 (PFAM); IPR036396 (G3DSA:1.10.630.GENE3D); PTHR24305:SF148 (PANTHER); PTHR24305 (PANTHER); IPR036396 (SUPERFAMILY)	F:GO:0005506; F:GO:0016705; F:GO:0020037; P:GO:0055114	F:iron ion binding; F:oxidoreductase activity, acting on paired donors, with incorporation or reduction of molecular oxygen; F:heme binding; P:oxidation-reduction process
0	THAR02_05255	KKP02621.1	-1.29535	0.671371	8.70847	6.84777	hypothetical protein THAR02_05255	2381	0						IPR024554 (PFAM); mobidb-lite (MOBIDB_LITE); PTHR11632:SF61 (PANTHER); PTHR11632 (PANTHER)	no GO terms	no GO terms
0	THAR02_05261	KKP02627.1	-1.14328	0.153973	399.06	355.534	ATP synthase subunit mitochondrial	2339	0	1	F:GO:0005524	F:ATP binding			G3DSA:3.40.50.300 (GENE3D); IPR000194 (PFAM); PTHR43089 (PANTHER); IPR027417 (SUPERFAMILY)	F:GO:0005524	F:ATP binding
0	THAR02_05267	KKP02633.1	1.07081	0.84006	12.7787	13.9378		1278		1	F:GO:0019211	F:phosphatase activator activity			IPR004327 (PFAM); IPR004327 (PIRSF); mobidb-lite (MOBIDB_LITE); mobidb-lite (MOBIDB_LITE); PTHR10012:SF5 (PANTHER); IPR004327 (PANTHER); IPR004327 (CDD); IPR037218 (SUPERFAMILY)	F:GO:0019211	F:phosphatase activator activity
0	THAR02_05288	KKP02600.1	1.31964	0.777423	1.95059	2.6219	hypothetical protein THAR02_05288	6614	0	1	P:GO:0006355	P:regulation of transcription, DNA-templated			G3DSA:1.20.1160.11 (GENE3D); IPR013083 (G3DSA:3.30.40.GENE3D); mobidb-lite (MOBIDB_LITE); IPR036600 (SUPERFAMILY)	P:GO:0006355	P:regulation of transcription, DNA-templated
0	THAR02_05343	KKP02572.1	3.48437	0.346268	0.763069	2.70821	hypothetical protein A0O28_0104530	754	3.26E-155						no IPS match	no IPS match	no IPS match
0	THAR02_05415	KKP02460.1	-1.3712	0.784591	2.43518	1.80894		1563		1	F:GO:0005515	F:protein binding			IPR002110 (PRINTS); IPR002110 (SMART); IPR036770 (G3DSA:1.25.40.GENE3D); IPR020683 (PFAM); PF13637 (PFAM); IPR036770 (G3DSA:1.25.40.GENE3D); IPR036770 (G3DSA:1.25.40.GENE3D); IPR036770 (G3DSA:1.25.40.GENE3D); PTHR24151 (PANTHER); IPR020683 (PROSITE_PROFILES); IPR002110 (PROSITE_PROFILES); IPR020683 (CDD); IPR020683 (CDD); IPR036770 (SUPERFAMILY)	F:GO:0005515	F:protein binding
0	THAR02_05440	KKP02429.1	-1.43498	0.699968	3.73024	2.6478	secretin like	1578	0	4	F:GO:0004930; P:GO:0007166; P:GO:0007186; C:GO:0016021	F:G-protein coupled receptor activity; P:cell surface receptor signaling pathway; P:G-protein coupled receptor signaling pathway; C:integral component of membrane			G3DSA:1.20.1070.10 (GENE3D); mobidb-lite (MOBIDB_LITE); PTHR23112:SF22 (PANTHER); PTHR23112 (PANTHER)	no GO terms	no GO terms
0	THAR02_05473	KKP02407.1	1.0996	0.10257	483.879	541.958	hypothetical protein THAR02_05473	1062	1.05E-165						IPR013177 (SMART); IPR013177 (PFAM); PTHR32035 (PANTHER)	no GO terms	no GO terms
0	THAR02_05479	KKP02413.1	#DIV/0!	0.452288	0	0.69129	hypothetical protein THAR02_05479	818	1.64E-97						no IPS match	no IPS match	no IPS match
0	THAR02_05486	KKP02420.1	1.54211	0.227064	14.1923	22.2928	hypothetical protein CI102_12386	1040	5.50E-64	1	C:GO:0016021	C:integral component of membrane			mobidb-lite (MOBIDB_LITE)	no GO terms	no GO terms
0	THAR02_05498	KKP02386.1	-1.38431	0.533756	11.9102	8.7636		1269		3	P:GO:0005975; C:GO:0016020; F:GO:0016758	P:carbohydrate metabolic process; C:membrane; F:transferase activity, transferring hexosyl groups			IPR006759 (PFAM); IPR029675 (PANTHER)	P:GO:0005975; C:GO:0016020; F:GO:0016758	P:carbohydrate metabolic process; C:membrane; F:transferase activity, transferring hexosyl groups
0	THAR02_05500	KKP02388.1	1.03536	0.940994	4.66388	4.91849		2491		2	F:GO:0016491; P:GO:0055114	F:oxidoreductase activity; P:oxidation-reduction process			G3DSA:3.40.50.80 (GENE3D); G3DSA:2.40.30.10 (GENE3D); IPR013121 (PFAM); IPR013112 (PFAM); mobidb-lite (MOBIDB_LITE); mobidb-lite (MOBIDB_LITE); PTHR32361 (PANTHER); IPR017927 (PROSITE_PROFILES); cd06186 (CDD); SSF52343 (SUPERFAMILY)	F:GO:0016491; P:GO:0055114	F:oxidoreductase activity; P:oxidation-reduction process
0	THAR02_05514	KKP02402.1	1.05544	0.890309	8.65178	9.30109	COPII component	3256	0	3	P:GO:0006886; P:GO:0006888; C:GO:0030127	P:intracellular protein transport; P:ER to Golgi vesicle-mediated transport; C:COPII vesicle coat			IPR012990 (PFAM); G3DSA:2.60.40.1670 (GENE3D); IPR036465 (G3DSA:3.40.50.GENE3D); IPR029006 (G3DSA:3.40.20.GENE3D); IPR006896 (PFAM); IPR007123 (PFAM); IPR006900 (PFAM); PTHR13803 (PANTHER); PTHR13803:SF13 (PANTHER); IPR036465 (SUPERFAMILY); IPR036175 (SUPERFAMILY); SSF81995 (SUPERFAMILY); IPR036180 (SUPERFAMILY)	P:GO:0006886; P:GO:0006888; C:GO:0030127	P:intracellular protein transport; P:ER to Golgi vesicle-mediated transport; C:COPII vesicle coat
0	THAR02_05526	KKP02374.1	-1.02598	0.946913	209.781	208.268	hypothetical protein THAR02_05526	996	0						mobidb-lite (MOBIDB_LITE); mobidb-lite (MOBIDB_LITE); mobidb-lite (MOBIDB_LITE); mobidb-lite (MOBIDB_LITE)	no GO terms	no GO terms
0	THAR02_05532	KKP02380.1	1.17067	0.305716	76.6582	91.4086	hypothetical protein THAR02_05532	2148	0						IPR021858 (PFAM); PTHR31069:SF7 (PANTHER); PTHR31069 (PANTHER)	no GO terms	no GO terms
0	THAR02_05540	KKP02340.1	4.18125	0.579782	0.186428	0.793984		1187		6	F:GO:0003854; P:GO:0006694; P:GO:0008207; P:GO:0008209; P:GO:0008210; P:GO:0055114	F:3-beta-hydroxy-delta5-steroid dehydrogenase activity; P:steroid biosynthetic process; P:C21-steroid hormone metabolic process; P:androgen metabolic process; P:estrogen metabolic process; P:oxidation-reduction process	EC:1.1.1.145	3-beta-hydroxy-Delta(5)-steroid dehydrogenase	G3DSA:3.40.50.720 (GENE3D); IPR002225 (PFAM); PTHR10366 (PANTHER); PTHR10366:SF562 (PANTHER); IPR036291 (SUPERFAMILY)	F:GO:0003854; P:GO:0006694; F:GO:0016616; P:GO:0055114	F:3-beta-hydroxy-delta5-steroid dehydrogenase activity; P:steroid biosynthetic process; F:oxidoreductase activity, acting on the CH-OH group of donors, NAD or NADP as acceptor; P:oxidation-reduction process
0	THAR02_05543	KKP02343.1	-1.16787	0.759628	13.2553	11.5608	30S ribosomal S19	1000	1.27E-93	4	F:GO:0003735; C:GO:0005763; P:GO:0006412; P:GO:0042254	F:structural constituent of ribosome; C:mitochondrial small ribosomal subunit; P:translation; P:ribosome biogenesis			G3DSA:3.30.710.10 (GENE3D); mobidb-lite (MOBIDB_LITE)	no GO terms	no GO terms
0	THAR02_05547	KKP02347.1	7.76517	0.486848	0.110645	0.87514		1400		7	F:GO:0004040; P:GO:0006525; P:GO:0006558; P:GO:0006560; P:GO:0006568; P:GO:0018874; P:GO:0042207	F:amidase activity; P:arginine metabolic process; P:L-phenylalanine metabolic process; P:proline metabolic process; P:tryptophan metabolic process; P:benzoate metabolic process; P:styrene catabolic process	EC:3.5.1.4	Amidase	IPR036928 (G3DSA:3.90.1300.GENE3D); IPR023631 (PFAM); IPR000120 (PANTHER); IPR036928 (SUPERFAMILY)	F:GO:0004040	F:amidase activity
0	THAR02_05562	KKP02362.1	1.13445	0.847041	4.09267	4.72918	hypothetical protein THAR02_05562	465	2.19E-39						no IPS match	no IPS match	no IPS match
0	THAR02_05565	KKP02315.1	-1.17705	0.723524	15.9151	13.7724	hypothetical protein THAR02_05565	3344	0	4	C:GO:0000124; F:GO:0003712; C:GO:0005667; P:GO:0006355	C:SAGA complex; F:transcription cofactor activity; C:transcription factor complex; P:regulation of transcription, DNA-templated			IPR021950 (PFAM); G3DSA:1.20.1000.10 (GENE3D); mobidb-lite (MOBIDB_LITE); mobidb-lite (MOBIDB_LITE); mobidb-lite (MOBIDB_LITE); mobidb-lite (MOBIDB_LITE); PTHR13270 (PANTHER)	C:GO:0000124; F:GO:0003712	C:SAGA complex; F:transcription cofactor activity
0	THAR02_05610	KKP02281.1	1.22978	0.787947	3.15069	3.94664	hypothetical protein THAR02_05610	597	6.59E-125						IPR007175 (PFAM); mobidb-lite (MOBIDB_LITE); mobidb-lite (MOBIDB_LITE); PTHR14742 (PANTHER); PTHR14742:SF0 (PANTHER)	no GO terms	no GO terms
0	THAR02_05620	KKP02256.1	-1.41876	8.77637e-08	764.093	548.57	bHLH transcriptional regulator	3081	0	2	F:GO:0005515; P:GO:0032933	F:protein binding; P:SREBP signaling pathway			IPR015943 (G3DSA:2.130.10.GENE3D); IPR019006 (PFAM); mobidb-lite (MOBIDB_LITE)	F:GO:0005515; P:GO:0032933; P:GO:0045944	F:protein binding; P:SREBP signaling pathway; P:positive regulation of transcription by RNA polymerase II
0	THAR02_05623	KKP02259.1	1.93913	0.527329	1.53921	3.04019		2976		4	F:GO:0003677; F:GO:0004003; F:GO:0005524; C:GO:0005657	F:DNA binding; F:ATP-dependent DNA helicase activity; F:ATP binding; C:replication fork	EC:3.6.1.3; EC:3.6.1.15	Adenosinetriphosphatase; Nucleoside-triphosphate phosphatase	G3DSA:3.40.50.300 (GENE3D); IPR034739 (PFAM); G3DSA:3.40.50.300 (GENE3D); G3DSA:3.40.50.300 (GENE3D); IPR014017 (PFAM); mobidb-lite (MOBIDB_LITE); mobidb-lite (MOBIDB_LITE); PTHR11070:SF7 (PANTHER); IPR000212 (PANTHER); IPR014017 (PROSITE_PROFILES); IPR014016 (PROSITE_PROFILES); IPR016137 (PROSITE_PROFILES); IPR027417 (SUPERFAMILY)	F:GO:0003677; F:GO:0004003; F:GO:0005524; F:GO:0016787	F:DNA binding; F:ATP-dependent DNA helicase activity; F:ATP binding; F:hydrolase activity
0	THAR02_05665	KKP02252.1	1.07568	0.887428	5.66466	6.20659		2465		2	F:GO:0005524; F:GO:0016817	F:ATP binding; F:hydrolase activity, acting on acid anhydrides			IPR001650 (SMART); IPR014001 (SMART); IPR001650 (PFAM); IPR013967 (PFAM); IPR000330 (PFAM); G3DSA:3.40.50.10810 (GENE3D); G3DSA:3.40.50.300 (GENE3D); mobidb-lite (MOBIDB_LITE); PTHR10799 (PANTHER); PTHR10799:SF889 (PANTHER); IPR001650 (PROSITE_PROFILES); IPR014001 (PROSITE_PROFILES); IPR001650 (CDD); cd00046 (CDD); IPR027417 (SUPERFAMILY); IPR027417 (SUPERFAMILY)	F:GO:0005524; F:GO:0016817	F:ATP binding; F:hydrolase activity, acting on acid anhydrides
0	THAR02_05743	KKP02157.1	1.01924	0.680254	293.238	304.432	hypothetical protein THAR02_05743	1548	0	2	F:GO:0003676; F:GO:0046872	F:nucleic acid binding; F:metal ion binding			mobidb-lite (MOBIDB_LITE); mobidb-lite (MOBIDB_LITE); mobidb-lite (MOBIDB_LITE)	no GO terms	no GO terms
0	THAR02_05759	KKP02128.1	-1.19109	0.70843	15.2865	13.0725	C2H2 transcriptional regulator	608	6.81E-96	1	F:GO:0046872	F:metal ion binding			mobidb-lite (MOBIDB_LITE); mobidb-lite (MOBIDB_LITE)	no GO terms	no GO terms
0	THAR02_05778	KKP02100.1	-1.0907	0.862101	16.4874	15.3972	U6 snRNA-associated Sm LSm2	506	5.73E-35	2	P:GO:0006397; C:GO:0016020	P:mRNA processing; C:membrane			no IPS match	no IPS match	no IPS match
0	THAR02_05820	KKP02094.1	-1.10107	0.894242	7.48895	6.92788	glycoprotease pgp2	1179	0	2	C:GO:0000408; P:GO:0002949	C:EKC/KEOPS complex; P:tRNA threonylcarbamoyladenosine modification			IPR017861 (PRINTS); IPR017861 (TIGRFAM); IPR000905 (PFAM); G3DSA:3.30.420.40 (GENE3D); G3DSA:3.30.420.40 (GENE3D); mobidb-lite (MOBIDB_LITE); IPR000905 (PANTHER); IPR034680 (PTHR11735:PANTHER); IPR034680 (HAMAP); SSF53067 (SUPERFAMILY)	C:GO:0000408; P:GO:0002949	C:EKC/KEOPS complex; P:tRNA threonylcarbamoyladenosine modification
0	THAR02_05856	KKP02021.1	-1.49098	0.403948	14.4489	9.87089	DUF1446 domain	2161	0						IPR010839 (PFAM); PTHR13943:SF69 (PANTHER); PTHR13943 (PANTHER)	no GO terms	no GO terms
0	THAR02_05874	KKP02039.1	1.43818	0.00314438	122.617	179.622	iron sulfur cluster assembly 1	634	6.37E-87	3	F:GO:0005506; P:GO:0016226; F:GO:0051536	F:iron ion binding; P:iron-sulfur cluster assembly; F:iron-sulfur cluster binding			G3DSA:3.90.1010.10 (GENE3D); IPR002871 (PFAM); IPR002871 (PANTHER); PTHR10093:SF8 (PANTHER); IPR002871 (CDD); SSF82649 (SUPERFAMILY)	F:GO:0005506; P:GO:0016226; F:GO:0051536	F:iron ion binding; P:iron-sulfur cluster assembly; F:iron-sulfur cluster binding
0	THAR02_05877	KKP02042.1	-1.38715	0.779583	2.37976	1.74745	hypothetical protein THAR02_05877	809	1.34E-134						IPR025207 (PFAM); PTHR42040 (PANTHER)	no GO terms	no GO terms
0	THAR02_05882	KKP02002.1	2.042	0.613765	0.828152	1.72251	hypothetical protein THAR02_05882	1149	0						mobidb-lite (MOBIDB_LITE)	no GO terms	no GO terms
0	THAR02_05886	KKP02006.1	-1.28123	0.626207	12.5283	9.96003	hypothetical protein THARTR1_03503	839	2.28E-158						no IPS match	no IPS match	no IPS match
0	THAR02_05892	KKP02012.1	5.11041	0.412161	0.289647	1.50771	---NA---	1146							no IPS match	no IPS match	no IPS match
0	THAR02_05912	KKP01985.1	-1.37013	0.000383344	412.911	306.966	40S ribosomal S1	1036	1.22E-119	4	F:GO:0003735; C:GO:0005840; P:GO:0006412; P:GO:0042254	F:structural constituent of ribosome; C:ribosome; P:translation; P:ribosome biogenesis			IPR001593 (SMART); IPR001593 (PFAM); IPR036394 (G3DSA:3.90.470.GENE3D); PTHR11830:SF12 (PANTHER); PTHR11830 (PANTHER)	F:GO:0003735; C:GO:0005840; P:GO:0006412	F:structural constituent of ribosome; C:ribosome; P:translation
0	THAR02_05919	KKP01992.1	-1.53361	0.0194552	99.6839	66.207	NADH dehydrogenase (ubiquinone) Fe-S 5	428	2.45E-35						PTHR15224 (PANTHER)	no GO terms	no GO terms
0	THAR02_05972	KKP01944.1	1.05115	0.670236	92.7912	99.3496	SPFH domain Band 7 family	911	2.90E-126	1	C:GO:0016020	C:membrane			IPR000163 (PRINTS); mobidb-lite (MOBIDB_LITE); PTHR23222:SF0 (PANTHER); IPR000163 (PANTHER)	C:GO:0016020	C:membrane
0	THAR02_05975	KKP01947.1	-1.53308	0.00656057	135.107	89.7649	hypothetical protein THAR02_05975	645	1.22E-92	2	C:GO:0005737; C:GO:0016021	C:cytoplasm; C:integral component of membrane			PTHR40638 (PANTHER)	no GO terms	no GO terms
0	THAR02_05996	KKP01920.1	4.69893	0.428187	0.31105	1.48876	60S ribosomal L19	2490	0	1	C:GO:0005840	C:ribosome			mobidb-lite (MOBIDB_LITE)	no GO terms	no GO terms
0	THAR02_05999	KKP01880.1	3.22004	0.482712	0.498633	1.63545	hypothetical protein THAR02_05999	1287	0						mobidb-lite (MOBIDB_LITE)	no GO terms	no GO terms
0	THAR02_06003	KKP01884.1	-1.15498	0.869841	4.47705	3.94831	hypothetical protein THAR02_06003	2936	0	5	F:GO:0000981; C:GO:0005634; P:GO:0006357; F:GO:0008270; C:GO:0016021	F:RNA polymerase II transcription factor activity, sequence-specific DNA binding; C:nucleus; P:regulation of transcription by RNA polymerase II; F:zinc ion binding; C:integral component of membrane			no IPS match	no IPS match	no IPS match
0	THAR02_06007	KKP01888.1	-1.34036	0.666963	6.99243	5.31374	hypothetical protein THAR02_06007	1076	0						G3DSA:3.20.20.150 (GENE3D); IPR013022 (PFAM); PTHR12110:SF19 (PANTHER); PTHR12110 (PANTHER); IPR036237 (SUPERFAMILY)	no GO terms	no GO terms
0	THAR02_06029	KKP01864.1	-1.70784	0.0895855	34.965	20.8537	FACT complex subunit SPT16	3379	0	10	C:GO:0000790; P:GO:0006261; P:GO:0006334; P:GO:0006368; C:GO:0031298; P:GO:0034401; P:GO:0034724; C:GO:0035101; C:GO:0044732; P:GO:0045899	C:nuclear chromatin; P:DNA-dependent DNA replication; P:nucleosome assembly; P:transcription elongation from RNA polymerase II promoter; C:replication fork protection complex; P:chromatin organization involved in regulation of transcription; P:DNA replication-independent nucleosome organization; C:FACT complex; C:mitotic spindle pole body; P:positive regulation of RNA polymerase II transcriptiona…			IPR013953 (SMART); IPR000994 (PFAM); G3DSA:3.90.230.10 (GENE3D); IPR013953 (PFAM); mobidb-lite (MOBIDB_LITE); PTHR13980 (PANTHER); IPR033825 (CDD); IPR036005 (SUPERFAMILY)	no GO terms	no GO terms
0	THAR02_06047	KKP01835.1	-1.12319	0.517314	113.861	103.256	triosephosphate isomerase	1039	2.13E-141	8	F:GO:0004807; P:GO:0006000; P:GO:0006013; P:GO:0006020; P:GO:0006094; P:GO:0006096; P:GO:0015976; P:GO:0046486	F:triose-phosphate isomerase activity; P:fructose metabolic process; P:mannose metabolic process; P:inositol metabolic process; P:gluconeogenesis; P:glycolytic process; P:carbon utilization; P:glycerolipid metabolic process	EC:5.3.1.1	Triose-phosphate isomerase	IPR000652 (PFAM); IPR013785 (G3DSA:3.20.20.GENE3D); IPR000652 (TIGRFAM); IPR000652 (PANTHER); PTHR21139:SF15 (PANTHER); IPR000652 (PROSITE_PROFILES); IPR022896 (HAMAP); IPR000652 (CDD); IPR035990 (SUPERFAMILY)	F:GO:0003824; F:GO:0004807; P:GO:0006096; P:GO:0008152	F:catalytic activity; F:triose-phosphate isomerase activity; P:glycolytic process; P:metabolic process
0	THAR02_06064	KKP01852.1	1.04916	0.578324	167.412	178.904	GTP-binding SAR1	1042	6.16E-69	3	F:GO:0005525; C:GO:0005622; P:GO:0006886	F:GTP binding; C:intracellular; P:intracellular protein transport			IPR006689 (PRINTS); SM00178 (SMART); IPR006689 (PFAM); G3DSA:3.40.50.300 (GENE3D); PTHR11711:SF217 (PANTHER); PTHR11711 (PANTHER); IPR006687 (PROSITE_PROFILES); IPR027417 (SUPERFAMILY)	F:GO:0005525; C:GO:0005622; P:GO:0006886	F:GTP binding; C:intracellular; P:intracellular protein transport
0	THAR02_06071	KKP01815.1	1.26469	0	5083.73	6548.79	histone H3	678	1.42E-137	3	C:GO:0000786; F:GO:0003677; F:GO:0046982	C:nucleosome; F:DNA binding; F:protein heterodimerization activity			IPR000164 (PRINTS); IPR007125 (PFAM); G3DSA:1.10.20.10 (GENE3D); mobidb-lite (MOBIDB_LITE); PTHR11426:SF163 (PANTHER); IPR000164 (PANTHER); IPR009072 (SUPERFAMILY)	C:GO:0000786; F:GO:0003677; F:GO:0046982	C:nucleosome; F:DNA binding; F:protein heterodimerization activity
0	THAR02_06100	KKP01802.1	-1.12171	0.926112	2.39875	2.17821	Zn2Cys6 transcriptional regulator	2048	0						mobidb-lite (MOBIDB_LITE)	no GO terms	no GO terms
0	THAR02_06101	KKP01803.1	-1.27743	0.677983	9.33057	7.43988	secretin like	1423	0	3	F:GO:0004888; P:GO:0007166; C:GO:0016021	F:transmembrane signaling receptor activity; P:cell surface receptor signaling pathway; C:integral component of membrane			G3DSA:1.20.1070.10 (GENE3D); mobidb-lite (MOBIDB_LITE); PTHR23112:SF22 (PANTHER); PTHR23112 (PANTHER)	no GO terms	no GO terms
0	THAR02_06109	KKP01770.1	1.10186	0.511874	75.3076	84.5204	Haloacid dehalogenase-like hydrolase	898	0	2	P:GO:0008152; F:GO:0016787	P:metabolic process; F:hydrolase activity			no IPS match	no IPS match	no IPS match
0	THAR02_06128	KKP01749.1	1.58841	0.627078	1.99451	3.22695		1986		1	F:GO:0005515	F:protein binding			IPR002110 (PRINTS); IPR002110 (SMART); IPR036770 (G3DSA:1.25.40.GENE3D); IPR036770 (G3DSA:1.25.40.GENE3D); IPR036770 (G3DSA:1.25.40.GENE3D); IPR036770 (G3DSA:1.25.40.GENE3D); IPR036770 (G3DSA:1.25.40.GENE3D); IPR036770 (G3DSA:1.25.40.GENE3D); IPR020683 (PFAM); PTHR42652 (PANTHER); PTHR42652:SF3 (PANTHER); IPR002110 (PROSITE_PROFILES); IPR020683 (PROSITE_PROFILES); IPR020683 (CDD); IPR020683 (CDD)…	F:GO:0005515	F:protein binding
0	THAR02_06158	KKP01742.1	-1.11539	0.0240273	1595.73	1457.24	nitric oxide dioxygenase	1266	0	3	F:GO:0016491; F:GO:0020037; P:GO:0055114	F:oxidoreductase activity; F:heme binding; P:oxidation-reduction process			IPR001834 (PRINTS); G3DSA:1.10.490.10 (GENE3D); IPR008333 (PFAM); G3DSA:3.40.50.80 (GENE3D); IPR001433 (PFAM); IPR000971 (PFAM); G3DSA:2.40.30.10 (GENE3D); PTHR43396 (PANTHER); IPR000971 (PROSITE_PROFILES); IPR017927 (PROSITE_PROFILES); cd06184 (CDD); cd08922 (CDD); IPR009050 (SUPERFAMILY); SSF52343 (SUPERFAMILY); IPR017938 (SUPERFAMILY)	F:GO:0016491; F:GO:0020037; P:GO:0055114	F:oxidoreductase activity; F:heme binding; P:oxidation-reduction process
0	THAR02_06187	KKP01728.1	-1.18898	0.867857	3.09273	2.64948	hypothetical protein THAR02_06187	415	3.50E-58						IPR007138 (PFAM); G3DSA:3.30.70.100 (GENE3D); IPR011008 (SUPERFAMILY)	no GO terms	no GO terms
0	THAR02_06188	KKP01729.1	-1.0903	0.940977	3.02736	2.82821	hypothetical protein THAR02_06188	1133	0	2	F:GO:0003824; F:GO:0050662	F:catalytic activity; F:coenzyme binding			G3DSA:3.40.50.720 (GENE3D); PTHR10366:SF502 (PANTHER); PTHR10366 (PANTHER); IPR036291 (SUPERFAMILY)	no GO terms	no GO terms
0	THAR02_06189	KKP01730.1	4.05454	0.527912	0.25623	1.0582	retinol dehydrogenase 8	950	2.07E-155	2	F:GO:0016491; P:GO:0055114	F:oxidoreductase activity; P:oxidation-reduction process			IPR002347 (PRINTS); IPR002347 (PRINTS); IPR002347 (PFAM); G3DSA:3.40.50.720 (GENE3D); PTHR43976:SF6 (PANTHER); PTHR43976 (PANTHER); IPR036291 (SUPERFAMILY)	no GO terms	no GO terms
0	THAR02_06192	KKP01686.1	1.31272	0.61254	6.5063	8.69962	hypothetical protein THAR02_06192	585	1.55E-110						G3DSA:3.30.70.1060 (GENE3D); PTHR33606 (PANTHER); IPR011008 (SUPERFAMILY)	no GO terms	no GO terms
0	THAR02_06193	KKP01687.1	-1.81838	0.152277	20.4641	11.4631	hypothetical protein THAR02_06193	1595	0	2	C:GO:0005634; C:GO:0005829	C:nucleus; C:cytosol			PTHR28086 (PANTHER)	no GO terms	no GO terms
0	THAR02_06209	KKP01703.1	1.19898	0.0162307	323.374	394.922	hypothetical protein THAR02_06209	1781	0						mobidb-lite (MOBIDB_LITE); mobidb-lite (MOBIDB_LITE)	no GO terms	no GO terms
0	THAR02_06214	KKP01668.1	-1.07318	0.777607	74.2097	70.4343		628		4	F:GO:0003735; P:GO:0006412; C:GO:0015935; P:GO:0042254	F:structural constituent of ribosome; P:translation; C:small ribosomal subunit; P:ribosome biogenesis			IPR006032 (PRINTS); G3DSA:2.40.50.140 (GENE3D); IPR006032 (PFAM); IPR005679 (TIGRFAM); IPR006032 (PIRSF); PTHR11652:SF1 (PANTHER); IPR006032 (PANTHER); IPR005679 (CDD); IPR012340 (SUPERFAMILY)	F:GO:0003735; C:GO:0005622; C:GO:0005840; P:GO:0006412; C:GO:0015935	F:structural constituent of ribosome; C:intracellular; C:ribosome; P:translation; C:small ribosomal subunit
0	THAR02_06216	KKP01670.1	-1.86332	0.0394507	39.5251	21.6062	topisomerase II associated (Pat1)	2623	0	14	P:GO:0000290; C:GO:0000776; C:GO:0000785; C:GO:0000932; P:GO:0001731; F:GO:0003682; F:GO:0003729; C:GO:0005634; P:GO:0007059; C:GO:0010494; C:GO:0022627; P:GO:0033962; P:GO:0045947; P:GO:0061641	P:deadenylation-dependent decapping of nuclear-transcribed mRNA; C:kinetochore; C:chromatin; C:P-body; P:formation of translation preinitiation complex; F:chromatin binding; F:mRNA binding; C:nucleus; P:chromosome segregation; C:cytoplasmic stress granule; C:cytosolic small ribosomal subunit; P:cytoplasmic mRNA processing body assembly; P:negative regulation of translational initiation; P:CENP-A …			IPR019167 (PFAM); IPR035500 (G3DSA:1.10.565.GENE3D); mobidb-lite (MOBIDB_LITE); mobidb-lite (MOBIDB_LITE); mobidb-lite (MOBIDB_LITE); PTHR21551 (PANTHER); PTHR21551:SF0 (PANTHER)	no GO terms	no GO terms
0	THAR02_06243	KKP01654.1	-1.08781	0.953418	2.01563	1.88735	Zn2Cys6 transcriptional regulator	1032	0						mobidb-lite (MOBIDB_LITE)	no GO terms	no GO terms
0	THAR02_06244	KKP01655.1	1.13802	0.883402	2.26272	2.62285		1066		2	F:GO:0016491; P:GO:0055114	F:oxidoreductase activity; P:oxidation-reduction process			IPR003819 (PFAM); G3DSA:3.60.130.10 (GENE3D); mobidb-lite (MOBIDB_LITE); PTHR43779 (PANTHER); PTHR43779:SF3 (PANTHER); SSF51197 (SUPERFAMILY)	F:GO:0016491; P:GO:0055114	F:oxidoreductase activity; P:oxidation-reduction process
0	THAR02_06296	KKP01588.1	1.03029	0.699123	154.685	162.332	iron transporter	813	7.43E-175	1	C:GO:0016021	C:integral component of membrane			IPR008217 (PFAM); mobidb-lite (MOBIDB_LITE); PTHR31851 (PANTHER); PTHR31851:SF11 (PANTHER); cd02435 (CDD)	no GO terms	no GO terms
0	THAR02_06332	KKP01547.1	-3.75192	0.000278959	39.2817	10.6643	hypothetical protein THAR02_06332	1632	0	2	C:GO:0016021; P:GO:0055085	C:integral component of membrane; P:transmembrane transport			G3DSA:1.20.1250.20 (GENE3D); G3DSA:1.20.1250.20 (GENE3D); PTHR11360:SF224 (PANTHER); PTHR11360 (PANTHER); IPR036259 (SUPERFAMILY)	no GO terms	no GO terms
0	THAR02_06356	KKP01534.1	-1.65919	0.569645	4.33213	2.6595	hypothetical protein THAR02_06356	1890	0						IPR021858 (PFAM)	no GO terms	no GO terms
0	THAR02_06444	KKP01448.1	1.01149	0.948824	11.2641	11.6052		1275		2	F:GO:0016829; C:GO:0042597	F:lyase activity; C:periplasmic space			IPR008929 (G3DSA:1.50.10.GENE3D); IPR008397 (PFAM); IPR008929 (SUPERFAMILY)	F:GO:0016829; C:GO:0042597	F:lyase activity; C:periplasmic space
0	THAR02_06471	KKP01431.1	-1.23425	0.650594	15.1602	12.5112		2172		2	C:GO:0016021; P:GO:0055085	C:integral component of membrane; P:transmembrane transport			G3DSA:1.20.1250.20 (GENE3D); G3DSA:1.20.1250.20 (GENE3D); IPR011701 (PFAM); PTHR11360 (PANTHER); PTHR11360:SF164 (PANTHER); IPR020846 (PROSITE_PROFILES); IPR020846 (CDD); IPR036259 (SUPERFAMILY)	C:GO:0016021; P:GO:0055085	C:integral component of membrane; P:transmembrane transport
0	THAR02_06478	KKP01438.1	1.0145	0.884111	47.9598	49.5593		1889		7	F:GO:0004040; P:GO:0006525; P:GO:0006558; P:GO:0006560; P:GO:0006568; P:GO:0018874; P:GO:0042207	F:amidase activity; P:arginine metabolic process; P:L-phenylalanine metabolic process; P:proline metabolic process; P:tryptophan metabolic process; P:benzoate metabolic process; P:styrene catabolic process	EC:3.5.1.4	Amidase	IPR036928 (G3DSA:3.90.1300.GENE3D); IPR023631 (PFAM); PTHR11895:SF104 (PANTHER); IPR000120 (PANTHER); IPR036928 (SUPERFAMILY)	F:GO:0004040	F:amidase activity
0	THAR02_06485	KKP01407.1	-1.28977	0	5085.53	4016.23	hypothetical protein THAR02_06485	727	4.72E-56						mobidb-lite (MOBIDB_LITE)	no GO terms	no GO terms
0	THAR02_06536	KKP01379.1	1.12454	0.752778	12.4219	14.2284	hydrolase	1614	1.82E-155						IPR029058 (G3DSA:3.40.50.GENE3D); PTHR10794:SF63 (PANTHER); PTHR10794 (PANTHER); IPR029058 (SUPERFAMILY)	no GO terms	no GO terms
0	THAR02_06566	KKP01324.1	1.00157	0.970392	8.44227	8.61262	Replication factor C subunit 4	1211	0	2	F:GO:0003677; P:GO:0006260	F:DNA binding; P:DNA replication			G3DSA:1.10.8.60 (GENE3D); PF13177 (PFAM); G3DSA:1.20.272.10 (GENE3D); IPR013748 (PFAM); G3DSA:3.40.50.300 (GENE3D); PTHR11669:SF5 (PANTHER); PTHR11669 (PANTHER); cd00009 (CDD); IPR008921 (SUPERFAMILY); IPR027417 (SUPERFAMILY)	F:GO:0003677; P:GO:0006260	F:DNA binding; P:DNA replication
0	THAR02_06568	KKP01326.1	1.18808	0.500472	28.0311	33.922	Zn2Cys6 transcriptional regulator	2707	0	4	F:GO:0003677; C:GO:0005634; P:GO:0006351; F:GO:0008270	F:DNA binding; C:nucleus; P:transcription, DNA-templated; F:zinc ion binding			IPR007219 (SMART); IPR007219 (PFAM); mobidb-lite (MOBIDB_LITE); PTHR31001 (PANTHER); cd12148 (CDD)	F:GO:0003677; C:GO:0005634; P:GO:0006351; F:GO:0008270	F:DNA binding; C:nucleus; P:transcription, DNA-templated; F:zinc ion binding
0	THAR02_06580	KKP01300.1	-1.47718	0.875758	0.530126	0.365544		1461		1	F:GO:0016747	F:transferase activity, transferring acyl groups other than amino-acyl groups			IPR003480 (PFAM); G3DSA:3.30.559.10 (GENE3D); G3DSA:3.30.559.10 (GENE3D); mobidb-lite (MOBIDB_LITE); PTHR31896:SF13 (PANTHER); PTHR31896 (PANTHER)	F:GO:0016747	F:transferase activity, transferring acyl groups other than amino-acyl groups
0	THAR02_06586	KKP01306.1	-1.24333	0.0129029	425.35	348.462	glutathione peroxidase	673	5.00E-101	5	F:GO:0004602; P:GO:0006749; P:GO:0006804; P:GO:0006979; P:GO:0055114	F:glutathione peroxidase activity; P:glutathione metabolic process; P:obsolete peroxidase reaction; P:response to oxidative stress; P:oxidation-reduction process	EC:1.11.1.9; EC:1.11.1.7	Glutathione peroxidase; Peroxidase	IPR000889 (PRINTS); IPR000889 (PIRSF); G3DSA:3.40.30.10 (GENE3D); IPR000889 (PFAM); PTHR11592:SF77 (PANTHER); IPR000889 (PANTHER); IPR000889 (PROSITE_PROFILES); IPR000889 (CDD); IPR036249 (SUPERFAMILY)	F:GO:0004602; P:GO:0006979; P:GO:0055114	F:glutathione peroxidase activity; P:response to oxidative stress; P:oxidation-reduction process
0	THAR02_06599	KKP01282.1	-1.65387	0.528182	5.39345	3.32169	glycosylphosphatidylinositol-N-acetylglucosaminyltransferase subunit PIG-Q variant 1	558	1.30E-22	6	P:GO:0006506; C:GO:0016020; C:GO:0016021; F:GO:0016740; F:GO:0016757; F:GO:0017176	P:GPI anchor biosynthetic process; C:membrane; C:integral component of membrane; F:transferase activity; F:transferase activity, transferring glycosyl groups; F:phosphatidylinositol N-acetylglucosaminyltransferase activity			no IPS match	no IPS match	no IPS match
0	THAR02_06601	KKP01284.1	1.40576	0.377713	12.5096	17.9122	aldose 1-epimerase	1026	0	3	P:GO:0005975; F:GO:0016853; F:GO:0030246	P:carbohydrate metabolic process; F:isomerase activity; F:carbohydrate binding			IPR008183 (PFAM); IPR014718 (G3DSA:2.70.98.GENE3D); PTHR10091 (PANTHER); PTHR10091:SF0 (PANTHER); cd09019 (CDD); IPR011013 (SUPERFAMILY)	F:GO:0003824; P:GO:0005975; F:GO:0016853; F:GO:0030246	F:catalytic activity; P:carbohydrate metabolic process; F:isomerase activity; F:carbohydrate binding
0	THAR02_06641	KKP01244.1	5.22656	0.505774	0.183834	0.97867	hypothetical protein THAR02_06641	2889	0						mobidb-lite (MOBIDB_LITE); mobidb-lite (MOBIDB_LITE); mobidb-lite (MOBIDB_LITE)	no GO terms	no GO terms
0	THAR02_06649	KKP01252.1	-1.21538	0.201644	141.257	118.383	NADH dehydrogenase (ubiquinone) 1 beta subcomplex 8	600	1.76E-101	7	C:GO:0005739; P:GO:0006120; P:GO:0006744; P:GO:0006814; F:GO:0008137; C:GO:0016021; P:GO:1902600	C:mitochondrion; P:mitochondrial electron transport, NADH to ubiquinone; P:ubiquinone biosynthetic process; P:sodium ion transport; F:NADH dehydrogenase (ubiquinone) activity; C:integral component of membrane; P:proton transmembrane transport	EC:1.6.99.5; EC:1.6.99.3; EC:1.6.5.3	Acting on NADH or NADPH; NADH dehydrogenase; NADH:ubiquinone reductase (H(+)-translocating)	no IPS match	no IPS match	no IPS match
0	THAR02_06667	KKP01229.1	-1.2694	0.833582	2.51964	2.02178		1212		1	F:GO:0005515	F:protein binding			G3DSA:3.90.1410.10 (GENE3D); IPR001214 (PFAM); PTHR13271:SF73 (PANTHER); PTHR13271 (PANTHER); IPR001214 (PROSITE_PROFILES); SSF82199 (SUPERFAMILY)	F:GO:0005515	F:protein binding
0	THAR02_06701	KKP01175.1	-1.19109	0.208689	172.735	147.717	pre-mrna splicing factor	1205	1.31E-22	2	F:GO:0000166; F:GO:0003676	F:nucleotide binding; F:nucleic acid binding			no IPS match	no IPS match	no IPS match
0	THAR02_06713	KKP01187.1	-1.297	0.669537	8.72536	6.85233	ribosomal RNA large subunit methyltransferase J	1192	1.01E-123	2	P:GO:0001510; F:GO:0008168	P:RNA methylation; F:methyltransferase activity			mobidb-lite (MOBIDB_LITE)	no GO terms	no GO terms
0	THAR02_06727	KKP01162.1	1.96303	0.331144	3.49146	6.98118	hypothetical protein THAR02_06727	450	2.25E-62						mobidb-lite (MOBIDB_LITE)	no GO terms	no GO terms
0	THAR02_06732	KKP01167.1	3.66776	0.543149	0.28739	1.07366	hypothetical protein CI102_11127	1463	0						mobidb-lite (MOBIDB_LITE)	no GO terms	no GO terms
0	THAR02_06733	KKP01168.1	1.4996	0.684417	1.84994	2.82571	hypothetical protein THAR02_06733	945	2.51E-93						mobidb-lite (MOBIDB_LITE)	no GO terms	no GO terms
0	THAR02_06753	KKP01155.1	-1.52017	0.256916	24.3942	16.3451	hypothetical protein THAR02_06753	1651	0						IPR010856 (PFAM); IPR027443 (G3DSA:2.60.120.GENE3D); PTHR30613:SF1 (PANTHER); PTHR30613 (PANTHER); SSF51197 (SUPERFAMILY)	no GO terms	no GO terms
0	THAR02_06755	KKP01157.1	-1.00201	0.975313	8.72238	8.8666	hypothetical protein THAR02_06755	411	9.00E-87						mobidb-lite (MOBIDB_LITE)	no GO terms	no GO terms
0	THAR02_06785	KKP01116.1	3.60335	0.406729	0.5539	2.03298	hypothetical protein THAR02_06785	1638	0						G3DSA:1.20.5.320 (GENE3D); G3DSA:1.20.5.50 (GENE3D); G3DSA:1.20.5.730 (GENE3D); mobidb-lite (MOBIDB_LITE); mobidb-lite (MOBIDB_LITE)	no GO terms	no GO terms
0	THAR02_06801	KKP01100.1	1.35658	0.532802	7.83991	10.8331	glycoside hydrolase family 13	4869	0	6	F:GO:0004134; F:GO:0004135; P:GO:0005978; P:GO:0005980; P:GO:0005982; P:GO:0005985	F:4-alpha-glucanotransferase activity; F:amylo-alpha-1,6-glucosidase activity; P:glycogen biosynthetic process; P:glycogen catabolic process; P:starch metabolic process; P:sucrose metabolic process	EC:2.4.1.25; EC:3.2.1.33	4-alpha-glucanotransferase; Amylo-alpha-1,6-glucosidase	G3DSA:1.50.10.10 (GENE3D); IPR032788 (PFAM); IPR032790 (PFAM); IPR006421 (TIGRFAM); G3DSA:3.20.20.80 (GENE3D); IPR029436 (PFAM); IPR032792 (PFAM); mobidb-lite (MOBIDB_LITE); IPR010401 (PANTHER); IPR032792 (CDD); IPR017853 (SUPERFAMILY); IPR008928 (SUPERFAMILY)	F:GO:0003824; F:GO:0004134; F:GO:0004135; P:GO:0005978; P:GO:0005980	F:catalytic activity; F:4-alpha-glucanotransferase activity; F:amylo-alpha-1,6-glucosidase activity; P:glycogen biosynthetic process; P:glycogen catabolic process
0	THAR02_06837	KKP01058.1	1.81867	0.555152	1.68328	3.11822	short chain dehydrogenase reductase [Trichoderma guizhouense]	1078	2.96E-119	2	F:GO:0016491; P:GO:0055114	F:oxidoreductase activity; P:oxidation-reduction process			no IPS match	no IPS match	no IPS match
0	THAR02_06914	KKP00976.1	1.23389	0.652665	8.55123	10.7473	Ras small Rho type	722	7.25E-113	3	F:GO:0005525; C:GO:0005622; P:GO:0007264	F:GTP binding; C:intracellular; P:small GTPase mediated signal transduction			no IPS match	no IPS match	no IPS match
0	THAR02_06915	KKP00977.1	1.14948	0.830285	4.21712	4.93757		509		6	F:GO:0000166; F:GO:0003899; C:GO:0005730; P:GO:0006144; P:GO:0006206; P:GO:0006351	F:nucleotide binding; F:DNA-directed 5'-3' RNA polymerase activity; C:nucleolus; P:purine nucleobase metabolic process; P:pyrimidine nucleobase metabolic process; P:transcription, DNA-templated	EC:2.7.7.6	DNA-directed RNA polymerase	IPR005574 (PFAM); G3DSA:1.10.150.80 (GENE3D); PTHR15561 (PANTHER); IPR010997 (SUPERFAMILY)	F:GO:0000166; F:GO:0003824; F:GO:0003899; P:GO:0006351; P:GO:0044237	F:nucleotide binding; F:catalytic activity; F:DNA-directed 5'-3' RNA polymerase activity; P:transcription, DNA-templated; P:cellular metabolic process
0	THAR02_06941	KKP00969.1	4.62471	0.418058	0.333908	1.57292	methyltransferase domain-containing	1458	0	2	F:GO:0008168; P:GO:0032259	F:methyltransferase activity; P:methylation			PF13489 (PFAM); IPR009081 (PFAM); IPR036736 (G3DSA:1.10.1200.GENE3D); G3DSA:3.40.50.150 (GENE3D); mobidb-lite (MOBIDB_LITE); PTHR43775:SF14 (PANTHER); PTHR43775 (PANTHER); IPR009081 (PROSITE_PROFILES); IPR029063 (SUPERFAMILY); IPR036736 (SUPERFAMILY)	no GO terms	no GO terms
0	THAR02_06977	KKP00934.1	-1.54331	0.0386479	75.9797	50.1465	hypothetical protein THAR02_06977	639	1.59E-90						mobidb-lite (MOBIDB_LITE); mobidb-lite (MOBIDB_LITE)	no GO terms	no GO terms
0	THAR02_06979	KKP00901.1	-1.33364	0.668655	7.15874	5.46756		1017		2	F:GO:0003824; P:GO:0006284	F:catalytic activity; P:base-excision repair			IPR003265 (SMART); IPR023170 (G3DSA:1.10.1670.GENE3D); G3DSA:1.10.340.30 (GENE3D); IPR003265 (PFAM); mobidb-lite (MOBIDB_LITE); PTHR10359 (PANTHER); PTHR10359:SF18 (PANTHER); IPR003265 (CDD); IPR011257 (SUPERFAMILY)	F:GO:0003824; P:GO:0006281; P:GO:0006284	F:catalytic activity; P:DNA repair; P:base-excision repair
0	THAR02_07005	KKP00892.1	-1.06565	0.889783	23.7828	22.7323	Signal peptidase complex subunit Spc3	843	2.90E-111	5	C:GO:0005787; P:GO:0006465; F:GO:0008233; C:GO:0016021; P:GO:0045047	C:signal peptidase complex; P:signal peptide processing; F:peptidase activity; C:integral component of membrane; P:protein targeting to ER			no IPS match	no IPS match	no IPS match
0	THAR02_07012	KKP00899.1	1.04211	0.80945	39.1651	41.5727	hypothetical protein THAR02_07012	1599	0						mobidb-lite (MOBIDB_LITE); mobidb-lite (MOBIDB_LITE); mobidb-lite (MOBIDB_LITE); mobidb-lite (MOBIDB_LITE)	no GO terms	no GO terms
0	THAR02_07047	KKP00832.1	-1.11516	0.637325	70.0531	63.9862	hypothetical protein THAR02_07047	3507	0	1	F:GO:0005515	F:protein binding			IPR001680 (SMART); G3DSA:1.20.1640.10 (GENE3D); IPR000731 (PFAM); IPR015943 (G3DSA:2.130.10.GENE3D); PTHR10796:SF184 (PANTHER); PTHR10796 (PANTHER); IPR001680 (PROSITE_PROFILES); IPR000731 (PROSITE_PROFILES); IPR017986 (PROSITE_PROFILES); SSF82866 (SUPERFAMILY); IPR036322 (SUPERFAMILY)	F:GO:0005515	F:protein binding
0	THAR02_07067	KKP00812.1	1.01731	0.532898	745.15	772.132	Zn2Cys6 transcriptional regulator	2838	0	6	F:GO:0000981; F:GO:0003677; C:GO:0005634; P:GO:0006351; P:GO:0006357; F:GO:0008270	F:RNA polymerase II transcription factor activity, sequence-specific DNA binding; F:DNA binding; C:nucleus; P:transcription, DNA-templated; P:regulation of transcription by RNA polymerase II; F:zinc ion binding			mobidb-lite (MOBIDB_LITE); mobidb-lite (MOBIDB_LITE)	no GO terms	no GO terms
0	THAR02_07082	KKP00827.1	-1.00597	0.950023	62.1385	62.9174	hypothetical protein TRIVIDRAFT_55654	724	2.58E-73						mobidb-lite (MOBIDB_LITE); mobidb-lite (MOBIDB_LITE)	no GO terms	no GO terms
0	THAR02_07087	KKP00792.1	-1.41239	0.201167	44.7405	32.2656	hypothetical protein THAR02_07087	1330	0						G3DSA:3.90.1200.10 (GENE3D); IPR011009 (SUPERFAMILY)	no GO terms	no GO terms
0	THAR02_07088	KKP00793.1	-1.17425	0.0222358	685.973	595.032	hypothetical protein THAR02_07088	1741	0						mobidb-lite (MOBIDB_LITE); mobidb-lite (MOBIDB_LITE); mobidb-lite (MOBIDB_LITE)	no GO terms	no GO terms
0	THAR02_07101	KKP00806.1	-1.18154	0.527996	48.1778	41.5329	hypothetical protein THAR02_07101	621	5.30E-76	3	F:GO:0003735; C:GO:0005739; C:GO:0005762	F:structural constituent of ribosome; C:mitochondrion; C:mitochondrial large ribosomal subunit			PTHR28041 (PANTHER)	no GO terms	no GO terms
0	THAR02_07105	KKP00810.1	1.8312	0.431866	2.91227	5.43204		1041		2	F:GO:0016491; P:GO:0055114	F:oxidoreductase activity; P:oxidation-reduction process			IPR015814 (PFAM); G3DSA:3.40.50.720 (GENE3D); IPR013328 (G3DSA:1.10.1040.GENE3D); PTHR42851 (PANTHER); PTHR42851:SF3 (PANTHER); IPR008927 (SUPERFAMILY); IPR036291 (SUPERFAMILY)	F:GO:0016491; P:GO:0055114	F:oxidoreductase activity; P:oxidation-reduction process
0	THAR02_07116	KKP00766.1	2.7875	0.364726	1.14647	3.25515		1023		2	F:GO:0008080; P:GO:0042967	F:N-acetyltransferase activity; P:obsolete acyl-carrier-protein biosynthetic process			IPR000182 (PFAM); G3DSA:3.40.630.30 (GENE3D); PTHR42791 (PANTHER); IPR000182 (PROSITE_PROFILES); cd04301 (CDD); IPR016181 (SUPERFAMILY)	F:GO:0008080	F:N-acetyltransferase activity
0	THAR02_07127	KKP00777.1	-2.1334	0.00705621	48.662	23.2334	hypothetical protein THAR02_07127	407	1.53E-47						mobidb-lite (MOBIDB_LITE)	no GO terms	no GO terms
0	THAR02_07142	KKP00755.1	-1.6645	0.0511788	50.3795	30.8293	phosphoribosylformylglycinamidine synthase	4450	0	4	F:GO:0004642; C:GO:0005794; P:GO:0006144; P:GO:0006189	F:phosphoribosylformylglycinamidine synthase activity; C:Golgi apparatus; P:purine nucleobase metabolic process; P:'de novo' IMP biosynthetic process	EC:6.3.5.3	Phosphoribosylformylglycinamidine synthase	SM01211 (SMART); IPR036676 (G3DSA:3.90.650.GENE3D); IPR010918 (PFAM); PF13507 (PFAM); IPR029062 (G3DSA:3.40.50.GENE3D); IPR036676 (G3DSA:3.90.650.GENE3D); IPR036921 (G3DSA:3.30.1330.GENE3D); PTHR10099 (PANTHER); IPR017926 (PROSITE_PROFILES); cd02204 (CDD); cd01740 (CDD); IPR036921 (SUPERFAMILY); IPR036676 (SUPERFAMILY); IPR036676 (SUPERFAMILY); IPR029062 (SUPERFAMILY)	no GO terms	no GO terms
0	THAR02_07152	KKP00765.1	-1.0267	0.977573	31.0806	30.8347	hypothetical protein THAR02_07152	1461	0	1	C:GO:0016020	C:membrane			IPR003492 (PRINTS); IPR003492 (PFAM); G3DSA:1.20.1250.20 (GENE3D); G3DSA:1.20.1250.20 (GENE3D); IPR018460 (PIRSF); IPR003492 (PANTHER); PTHR10981:SF0 (PANTHER); IPR036259 (SUPERFAMILY)	C:GO:0016020	C:membrane
0	THAR02_07181	KKP00723.1	1.08966	0.849476	7.76704	8.62066		1567		1	F:GO:0005515	F:protein binding			IPR011990 (G3DSA:1.25.40.GENE3D); mobidb-lite (MOBIDB_LITE); PTHR21581:SF6 (PANTHER); PTHR21581 (PANTHER)	F:GO:0005515	F:protein binding
0	THAR02_07221	KKP00667.1	3.16761	0.507955	0.459281	1.48185	hypothetical protein CI102_1857, partial	530	3.00E-97						mobidb-lite (MOBIDB_LITE)	no GO terms	no GO terms
0	THAR02_07253	KKP00664.1	-1.31378	0.376129	34.0578	26.4052	hypothetical protein THAR02_07253	2458	0						IPR037291 (PFAM); G3DSA:3.40.50.300 (GENE3D); IPR011935 (TIGRFAM); mobidb-lite (MOBIDB_LITE); mobidb-lite (MOBIDB_LITE); mobidb-lite (MOBIDB_LITE); mobidb-lite (MOBIDB_LITE); PTHR31005 (PANTHER); PTHR31005:SF8 (PANTHER)	no GO terms	no GO terms
0	THAR02_07256	KKP00628.1	-1.50071	0.100417	54.3082	36.8606	methionyl-tRNA synthetase	1200	0	1	F:GO:0000049	F:tRNA binding			G3DSA:1.20.1050.10 (GENE3D); G3DSA:2.40.50.140 (GENE3D); IPR002547 (PFAM); mobidb-lite (MOBIDB_LITE); PTHR11586:SF1 (PANTHER); PTHR11586 (PANTHER); IPR002547 (PROSITE_PROFILES); IPR010987 (PROSITE_PROFILES); cd10304 (CDD); cd02799 (CDD); IPR012340 (SUPERFAMILY); IPR036282 (SUPERFAMILY)	F:GO:0000049	F:tRNA binding
0	THAR02_07272	KKP00616.1	1.18684	0.321484	61.3928	74.2174	hypothetical protein THAR02_07272	1316	0						IPR001251 (PFAM); IPR036865 (G3DSA:3.40.525.GENE3D); mobidb-lite (MOBIDB_LITE); PTHR23324 (PANTHER); PTHR23324:SF98 (PANTHER); PTHR23324 (PANTHER); IPR001251 (PROSITE_PROFILES); IPR001251 (CDD); IPR036865 (SUPERFAMILY)	no GO terms	no GO terms
0	THAR02_07275	KKP00619.1	1.15577	0.547399	30.9627	36.4506	hypothetical protein THAR02_07275	992	7.32E-104	1	C:GO:0016021	C:integral component of membrane			mobidb-lite (MOBIDB_LITE); mobidb-lite (MOBIDB_LITE)	no GO terms	no GO terms
0	THAR02_07319	KKP00594.1	1.03967	0.409996	495.669	524.909	40S ribosomal S25	436	2.66E-38	1	C:GO:0005840	C:ribosome			IPR004977 (PFAM); PTHR12850:SF5 (PANTHER); IPR004977 (PANTHER); IPR004977 (PRODOM)	no GO terms	no GO terms
0	THAR02_07361	KKP00521.1	4.64583	0.648667	0.104877	0.496292	hypothetical protein THAR02_07361	1266	0						IPR008441 (PFAM); PTHR12042 (PANTHER); PTHR12042:SF30 (PANTHER); IPR029044 (SUPERFAMILY)	no GO terms	no GO terms
0	THAR02_07375	KKP00535.1	1.8762	0.818335	0.227863	0.435459		2525		1	F:GO:0005515	F:protein binding			IPR002110 (SMART); PF05729 (PFAM); IPR036770 (G3DSA:1.25.40.GENE3D); G3DSA:3.40.50.300 (GENE3D); IPR036770 (G3DSA:1.25.40.GENE3D); G3DSA:1.20.120.660 (GENE3D); IPR020683 (PFAM); PTHR24151 (PANTHER); IPR002110 (PROSITE_PROFILES); IPR002110 (PROSITE_PROFILES); IPR020683 (PROSITE_PROFILES); IPR002110 (PROSITE_PROFILES); IPR020683 (CDD); IPR020683 (CDD); IPR036770 (SUPERFAMILY); IPR027417 (SUPERFAMIL…	F:GO:0005515	F:protein binding
0	THAR02_07380	KKP00503.1	-1.53735	0.339095	16.5098	10.9387	phosphoribosylamine-glycine ligase	2355	0	7	F:GO:0004637; F:GO:0004641; F:GO:0005524; C:GO:0005737; P:GO:0006189; P:GO:0009113; F:GO:0046872	F:phosphoribosylamine-glycine ligase activity; F:phosphoribosylformylglycinamidine cyclo-ligase activity; F:ATP binding; C:cytoplasm; P:'de novo' IMP biosynthetic process; P:purine nucleobase biosynthetic process; F:metal ion binding	EC:6.3.4.13; EC:6.3.3.1	Phosphoribosylamine--glycine ligase; Phosphoribosylformylglycinamidine cyclo-ligase	IPR020560 (SMART); SM01209 (SMART); IPR000115 (TIGRFAM); G3DSA:3.40.50.20 (GENE3D); IPR013815 (G3DSA:3.30.1490.GENE3D); IPR004733 (TIGRFAM); IPR020562 (PFAM); IPR020560 (PFAM); IPR036676 (G3DSA:3.90.650.GENE3D); IPR016188 (PFAM); IPR020561 (PFAM); IPR036921 (G3DSA:3.30.1330.GENE3D); G3DSA:3.30.470.20 (GENE3D); IPR037123 (G3DSA:3.90.600.GENE3D); IPR010918 (PFAM); IPR004733 (PANTHER); IPR000115 (HA…	F:GO:0003824; F:GO:0004637; F:GO:0004641; F:GO:0005524; C:GO:0005737; P:GO:0006189; P:GO:0009113; F:GO:0046872	F:catalytic activity; F:phosphoribosylamine-glycine ligase activity; F:phosphoribosylformylglycinamidine cyclo-ligase activity; F:ATP binding; C:cytoplasm; P:'de novo' IMP biosynthetic process; P:purine nucleobase biosynthetic process; F:metal ion binding
0	THAR02_07393	KKP00516.1	1.62815	1.93356e-08	238.421	395.398	SNF7 family	766	1.94E-77	1	P:GO:0007034	P:vacuolar transport			IPR005024 (PFAM); PTHR22761 (PANTHER); PTHR22761:SF5 (PANTHER)	P:GO:0007034	P:vacuolar transport
0	THAR02_07401	KKP00488.1	-2.04208	0.514207	3.14509	1.56875		2343		4	F:GO:0003677; C:GO:0005634; P:GO:0006351; F:GO:0008270	F:DNA binding; C:nucleus; P:transcription, DNA-templated; F:zinc ion binding			IPR007219 (SMART); IPR007219 (PFAM); PTHR45582 (PANTHER); cd12148 (CDD)	F:GO:0003677; C:GO:0005634; P:GO:0006351; F:GO:0008270	F:DNA binding; C:nucleus; P:transcription, DNA-templated; F:zinc ion binding
0	THAR02_07402	KKP00489.1	1.02681	0.921735	11.5788	12.1102		1764		2	F:GO:0016491; P:GO:0055114	F:oxidoreductase activity; P:oxidation-reduction process			IPR023753 (PFAM); IPR036188 (G3DSA:3.50.50.GENE3D); PTHR43498 (PANTHER); IPR036188 (SUPERFAMILY)	F:GO:0016491; P:GO:0055114	F:oxidoreductase activity; P:oxidation-reduction process
0	THAR02_07416	KKP00471.1	1.16126	0.158745	160.02	189.278	Isoflavone reductase	999	0						G3DSA:3.40.50.720 (GENE3D); IPR008030 (PFAM); G3DSA:3.90.25.10 (GENE3D); PTHR14194:SF84 (PANTHER); PTHR14194 (PANTHER); cd05259 (CDD); IPR036291 (SUPERFAMILY)	no GO terms	no GO terms
0	THAR02_07423	KKP00478.1	-1.1933	0.819311	5.57637	4.75989	hypothetical protein THAR02_07423	627	9.56E-153	5	F:GO:0000981; C:GO:0005634; P:GO:0006355; P:GO:0006357; F:GO:0008270	F:RNA polymerase II transcription factor activity, sequence-specific DNA binding; C:nucleus; P:regulation of transcription, DNA-templated; P:regulation of transcription by RNA polymerase II; F:zinc ion binding			PTHR31845 (PANTHER); PTHR31845:SF14 (PANTHER)	no GO terms	no GO terms
0	THAR02_07426	KKP00481.1	-2.73731	0.000105308	64.9148	24.1555	hypothetical protein THAR02_07426	1428	0	1	C:GO:0016021	C:integral component of membrane			IPR021134 (PFAM); PTHR33281:SF10 (PANTHER); PTHR33281 (PANTHER)	no GO terms	no GO terms
0	THAR02_07440	KKP00468.1	3.91992	0.345464	0.609404	2.4332	hypothetical protein THAR02_07440	581	1.13E-42						mobidb-lite (MOBIDB_LITE)	no GO terms	no GO terms
0	THAR02_07482	KKP00413.1	-1.00402	0.825096	577.256	585.628	serine threonine AGC family	1908	0	3	F:GO:0004672; F:GO:0005524; P:GO:0006468	F:protein kinase activity; F:ATP binding; P:protein phosphorylation			IPR000719 (SMART); G3DSA:3.30.200.20 (GENE3D); G3DSA:1.10.510.10 (GENE3D); IPR000719 (PFAM); mobidb-lite (MOBIDB_LITE); PTHR24343 (PANTHER); PTHR24343:SF218 (PANTHER); IPR000719 (PROSITE_PROFILES); cd13993 (CDD); IPR011009 (SUPERFAMILY)	F:GO:0004672; F:GO:0005524; P:GO:0006468	F:protein kinase activity; F:ATP binding; P:protein phosphorylation
0	THAR02_07528	KKP00369.1	1.02891	0.752739	108.779	114.003	hypothetical protein THAR02_07528	415	4.54E-50	5	C:GO:0000794; C:GO:0005940; P:GO:0016925; F:GO:0031386; F:GO:0042802	C:condensed nuclear chromosome; C:septin ring; P:protein sumoylation; F:protein tag; F:identical protein binding			G3DSA:3.10.20.90 (GENE3D); IPR022617 (PFAM); mobidb-lite (MOBIDB_LITE); PTHR10562:SF30 (PANTHER); PTHR10562 (PANTHER); IPR029071 (SUPERFAMILY)	no GO terms	no GO terms
0	THAR02_07568	KKP00328.1	1.46789	1.2701e-13	688.169	1028.92	hypothetical protein THAR02_07568	1825	1.31E-125						mobidb-lite (MOBIDB_LITE); mobidb-lite (MOBIDB_LITE)	no GO terms	no GO terms
0	THAR02_07613	KKP00292.1	-1.39631	0.302012	31.1384	22.7149	Glutaminylpeptide cyclotransferase	1206	0	3	P:GO:0006508; F:GO:0008233; F:GO:0046872	P:proteolysis; F:peptidase activity; F:metal ion binding			G3DSA:3.40.630.10 (GENE3D); IPR007484 (PFAM); PTHR12283:SF2 (PANTHER); PTHR12283 (PANTHER); SSF53187 (SUPERFAMILY)	no GO terms	no GO terms
0	THAR02_07630	KKP00277.1	-1.18601	0.679846	19.6306	16.8592	hypothetical protein CI102_8258	682	2.64E-48						no IPS match	no IPS match	no IPS match
0	THAR02_07663	KKP00250.1	1.43193	0.246409	19.3695	28.2512		834		2	P:GO:0008152; F:GO:0016787	P:metabolic process; F:hydrolase activity			IPR000675 (SMART); IPR029058 (G3DSA:3.40.50.GENE3D); IPR000675 (PFAM); PTHR33630 (PANTHER); PTHR33630:SF8 (PANTHER); IPR029058 (SUPERFAMILY)	P:GO:0008152; F:GO:0016787	P:metabolic process; F:hydrolase activity
0	THAR02_07678	KKP00216.1	1.04103	0.921319	6.80935	7.22045	inner centromere	3968	0	4	P:GO:0000070; P:GO:0000281; C:GO:0005634; C:GO:0072686	P:mitotic sister chromatid segregation; P:mitotic cytokinesis; C:nucleus; C:mitotic spindle			G3DSA:1.20.1000.10 (GENE3D); IPR005635 (PFAM); IPR011989 (G3DSA:1.25.10.GENE3D); mobidb-lite (MOBIDB_LITE); mobidb-lite (MOBIDB_LITE); mobidb-lite (MOBIDB_LITE); mobidb-lite (MOBIDB_LITE); mobidb-lite (MOBIDB_LITE); PTHR13142 (PANTHER)	no GO terms	no GO terms
0	THAR02_07726	KKP00173.1	-1.11271	0.75026	33.5049	30.6706	mitochondrial ribosomal MRPL20	675	2.42E-163	2	F:GO:0003735; C:GO:0005762	F:structural constituent of ribosome; C:mitochondrial large ribosomal subunit			IPR024388 (PFAM); IPR024388 (PANTHER)	no GO terms	no GO terms
0	THAR02_07754	KKP00134.1	-1.876	0.000277693	120.876	65.6302	glycoside hydrolase family 2	3041	0	2	F:GO:0004553; P:GO:0005975	F:hydrolase activity, hydrolyzing O-glycosyl compounds; P:carbohydrate metabolic process			IPR013783 (G3DSA:2.60.40.GENE3D); IPR013783 (G3DSA:2.60.40.GENE3D); IPR013783 (G3DSA:2.60.40.GENE3D); IPR006102 (PFAM); G3DSA:3.20.20.80 (GENE3D); PTHR43730 (PANTHER); IPR017853 (SUPERFAMILY); IPR036156 (SUPERFAMILY)	F:GO:0004553; P:GO:0005975	F:hydrolase activity, hydrolyzing O-glycosyl compounds; P:carbohydrate metabolic process
0	THAR02_07756	KKP00136.1	1.96618	0.642511	0.792342	1.58683	hypothetical protein THAR02_07756	1564	0	7	F:GO:0000981; F:GO:0003677; C:GO:0005634; P:GO:0006351; P:GO:0006357; F:GO:0008270; C:GO:0016021	F:RNA polymerase II transcription factor activity, sequence-specific DNA binding; F:DNA binding; C:nucleus; P:transcription, DNA-templated; P:regulation of transcription by RNA polymerase II; F:zinc ion binding; C:integral component of membrane			no IPS match	no IPS match	no IPS match
0	THAR02_07782	KKP00101.1	8.3625	0.447806	0.118973	1.0134	hypothetical protein THAR02_07782	558	2.17E-60						mobidb-lite (MOBIDB_LITE)	no GO terms	no GO terms
0	THAR02_07783	KKP00102.1	-1.42083	0.0710192	86.3542	61.9066	hypothetical protein THAR02_07783	952	7.77E-160						mobidb-lite (MOBIDB_LITE); mobidb-lite (MOBIDB_LITE)	no GO terms	no GO terms
0	THAR02_07804	KKP00097.1	-1.40207	0.605365	7.62082	5.53641		1237		2	C:GO:0005741; P:GO:0006626	C:mitochondrial outer membrane; P:protein targeting to mitochondrion			IPR019564 (PFAM); IPR033468 (PFAM); G3DSA:1.20.1050.10 (GENE3D); mobidb-lite (MOBIDB_LITE); PTHR12289 (PANTHER); PTHR12289:SF41 (PANTHER)	C:GO:0005741; P:GO:0006626	C:mitochondrial outer membrane; P:protein targeting to mitochondrion
0	THAR02_07809	KKP00076.1	-1.14365	0.824576	9.59761	8.54797	hypothetical protein TRIVIDRAFT_202212	1584	0						no IPS match	no IPS match	no IPS match
0	THAR02_07835	KKP00049.1	-1.20907	0.0267052	450.245	379.307	FAD binding domain-containing	1839	0	2	F:GO:0016491; P:GO:0055114	F:oxidoreductase activity; P:oxidation-reduction process			IPR001709 (PRINTS); G3DSA:2.40.30.10 (GENE3D); G3DSA:3.40.50.80 (GENE3D); IPR003097 (PFAM); IPR001433 (PFAM); PTHR19384 (PANTHER); PTHR19384:SF84 (PANTHER); IPR017927 (PROSITE_PROFILES); IPR017938 (SUPERFAMILY); SSF52343 (SUPERFAMILY)	F:GO:0016491; P:GO:0055114	F:oxidoreductase activity; P:oxidation-reduction process
0	THAR02_07839	KKP00053.1	-1.08656	0.661069	117.531	110.177	60S ribosomal L17	842	6.19E-73	4	F:GO:0003735; P:GO:0006412; C:GO:0015934; P:GO:0042254	F:structural constituent of ribosome; P:translation; C:large ribosomal subunit; P:ribosome biogenesis			IPR036394 (G3DSA:3.90.470.GENE3D); IPR005721 (PANTHER); PTHR11593:SF10 (PANTHER); IPR036394 (SUPERFAMILY)	F:GO:0003735; C:GO:0005840; P:GO:0006412; C:GO:0015934	F:structural constituent of ribosome; C:ribosome; P:translation; C:large ribosomal subunit
0	THAR02_07856	KKP00043.1	-1.41681	0.708397	3.76458	2.70644	hypothetical protein THARTR1_08071	1834	0	1	C:GO:0016021	C:integral component of membrane			PTHR35394 (PANTHER)	no GO terms	no GO terms
0	THAR02_07857	KKP00044.1	5.24706	0.604908	0.110418	0.590132		3407		1	F:GO:0043531	F:ADP binding			IPR002182 (PFAM); G3DSA:3.40.50.300 (GENE3D); IPR027417 (SUPERFAMILY)	F:GO:0043531	F:ADP binding
0	THAR02_07916	KKO99972.1	-1.06188	0.939416	8.40629	8.06347	hypothetical protein THAR02_07916	487	3.95E-58						no IPS match	no IPS match	no IPS match
0	THAR02_07942	KKO99969.1	-2.15247	0.91962	0.0669899	0.0317006		1982		2	C:GO:0016021; P:GO:0055085	C:integral component of membrane; P:transmembrane transport			G3DSA:1.20.1250.20 (GENE3D); IPR011701 (PFAM); G3DSA:1.20.1250.20 (GENE3D); PTHR23501:SF145 (PANTHER); PTHR23501 (PANTHER); IPR020846 (PROSITE_PROFILES); IPR020846 (CDD); IPR036259 (SUPERFAMILY)	C:GO:0016021; P:GO:0055085	C:integral component of membrane; P:transmembrane transport
0	THAR02_07972	KKO99938.1	4.29739	0.377109	0.451612	1.97681		1764		4	F:GO:0005506; F:GO:0016705; F:GO:0020037; P:GO:0055114	F:iron ion binding; F:oxidoreductase activity, acting on paired donors, with incorporation or reduction of molecular oxygen; F:heme binding; P:oxidation-reduction process			IPR036396 (G3DSA:1.10.630.GENE3D); IPR001128 (PFAM); PTHR24305 (PANTHER); PTHR24305:SF113 (PANTHER); IPR036396 (SUPERFAMILY)	F:GO:0005506; F:GO:0016705; F:GO:0020037; P:GO:0055114	F:iron ion binding; F:oxidoreductase activity, acting on paired donors, with incorporation or reduction of molecular oxygen; F:heme binding; P:oxidation-reduction process
0	THAR02_07980	KKO99913.1	-1.53282	0.572566	5.82668	3.87191	hypothetical protein THAR02_07980	714	1.53E-154						no IPS match	no IPS match	no IPS match
0	THAR02_08004	KKO99902.1	-1.44865	0.232592	34.0616	23.9494	hypothetical protein THAR02_08004	4818	0	1	F:GO:0005515	F:protein binding			IPR014908 (PFAM); IPR015943 (G3DSA:2.130.10.GENE3D); IPR007187 (PFAM); PTHR13405 (PANTHER); SSF117289 (SUPERFAMILY)	F:GO:0005515	F:protein binding
0	THAR02_08008	KKO99873.1	-1.16538	0.868532	3.99904	3.4953	CMGC CDK kinase	1483	0	4	F:GO:0004672; F:GO:0005524; C:GO:0005634; P:GO:0006468	F:protein kinase activity; F:ATP binding; C:nucleus; P:protein phosphorylation			mobidb-lite (MOBIDB_LITE)	no GO terms	no GO terms
0	THAR02_08013	KKO99878.1	-1.33158	0.734925	4.52808	3.4637	hypothetical protein THAR02_08013	2077	0	1	C:GO:0016021	C:integral component of membrane			IPR021157 (G3DSA:1.20.5.GENE3D); mobidb-lite (MOBIDB_LITE); mobidb-lite (MOBIDB_LITE); mobidb-lite (MOBIDB_LITE)	no GO terms	no GO terms
0	THAR02_08030	KKO99866.1	1.33359	0.78952	1.61381	2.19215		1906		4	F:GO:0003677; C:GO:0005634; P:GO:0006351; F:GO:0008270	F:DNA binding; C:nucleus; P:transcription, DNA-templated; F:zinc ion binding			IPR007219 (SMART); IPR007219 (PFAM); mobidb-lite (MOBIDB_LITE); PTHR31944:SF81 (PANTHER); PTHR31944 (PANTHER); cd12148 (CDD)	F:GO:0003677; C:GO:0005634; P:GO:0006351; F:GO:0008270	F:DNA binding; C:nucleus; P:transcription, DNA-templated; F:zinc ion binding
0	THAR02_08032	KKO99868.1	-1.48879	0.601505	5.69698	3.89768		1612		1	F:GO:0016787	F:hydrolase activity			IPR004843 (PFAM); IPR029052 (G3DSA:3.60.21.GENE3D); IPR025733 (PFAM); PTHR22953:SF46 (PANTHER); PTHR22953 (PANTHER); cd00839 (CDD); IPR029052 (SUPERFAMILY)	F:GO:0016787	F:hydrolase activity
0	THAR02_08045	KKO99852.1	-1.33642	0.603657	10.383	7.91361		1445		2	F:GO:0003824; P:GO:0008152	F:catalytic activity; P:metabolic process			IPR020841 (SMART); IPR016039 (G3DSA:3.40.47.GENE3D); IPR014031 (PFAM); IPR014030 (PFAM); IPR016039 (G3DSA:3.40.47.GENE3D); PTHR11712:SF299 (PANTHER); PTHR11712 (PANTHER); cd00834 (CDD); IPR016039 (SUPERFAMILY)	F:GO:0003824; P:GO:0008152	F:catalytic activity; P:metabolic process
0	THAR02_08053	KKO99831.1	-1.10084	0.911521	5.25997	4.86691	H3 K56 histone acetylation KAT11	1788	0	4	C:GO:0005634; F:GO:0010484; P:GO:0016573; P:GO:0043618	C:nucleus; F:H3 histone acetyltransferase activity; P:histone acetylation; P:regulation of transcription from RNA polymerase II promoter in response to stress	EC:2.3.1.48	Histone acetyltransferase	IPR013178 (SMART); IPR013178 (PFAM); mobidb-lite (MOBIDB_LITE); mobidb-lite (MOBIDB_LITE); IPR016849 (PTHR31571:PANTHER); PTHR31571 (PANTHER); IPR016849 (PROSITE_PROFILES)	F:GO:0004402; C:GO:0005634; P:GO:0006355; F:GO:0010484; P:GO:0016573; P:GO:0043618	F:histone acetyltransferase activity; C:nucleus; P:regulation of transcription, DNA-templated; F:H3 histone acetyltransferase activity; P:histone acetylation; P:regulation of transcription from RNA polymerase II promoter in response to stress
0	THAR02_08073	KKO99823.1	1.16464	0.87684	1.86753	2.21541	SSCRP [Trichoderma guizhouense]	865	3.55E-90						mobidb-lite (MOBIDB_LITE)	no GO terms	no GO terms
0	THAR02_08078	KKO99828.1	-1.39624	0.000302537	381.569	278.36	hypothetical protein THAR02_08078	531	3.29E-60						no IPS match	no IPS match	no IPS match
0	THAR02_08082	KKO99806.1	-4.71493	0.25972	3.1225	0.674561	class II hydrophobin	326	2.83E-24	1	C:GO:0005576	C:extracellular region			no IPS match	no IPS match	no IPS match
0	THAR02_08087	KKO99811.1	2.59211	0.636197	0.372355	0.983117	hypothetical protein THAR02_08087	6359	0	5	F:GO:0004497; F:GO:0005506; F:GO:0016705; F:GO:0020037; P:GO:0055114	F:monooxygenase activity; F:iron ion binding; F:oxidoreductase activity, acting on paired donors, with incorporation or reduction of molecular oxygen; F:heme binding; P:oxidation-reduction process			G3DSA:3.40.50.300 (GENE3D); IPR036770 (G3DSA:1.25.40.GENE3D); mobidb-lite (MOBIDB_LITE); PTHR10039:SF5 (PANTHER); PTHR10039:SF5 (PANTHER); PTHR10039 (PANTHER); IPR027417 (SUPERFAMILY); IPR036770 (SUPERFAMILY)	no GO terms	no GO terms
0	THAR02_08115	KKO99790.1	2.35195	0.552442	0.757086	1.81371	hypothetical protein THAR02_08115	1403	1.60E-139	1	C:GO:0016021	C:integral component of membrane			no IPS match	no IPS match	no IPS match
0	THAR02_08119	KKO99769.1	-2.20073	0.000665496	72.7699	33.6807	copper zinc superoxide dismutase	943	5.06E-68	2	P:GO:0006801; F:GO:0046872	P:superoxide metabolic process; F:metal ion binding			IPR001424 (PRINTS); IPR001424 (PFAM); IPR036423 (G3DSA:2.60.40.GENE3D); mobidb-lite (MOBIDB_LITE); IPR024134 (PANTHER); PTHR10003:SF60 (PANTHER); IPR036423 (SUPERFAMILY)	P:GO:0006801; F:GO:0046872	P:superoxide metabolic process; F:metal ion binding
0	THAR02_08132	KKO99754.1	-1.0516	0.707841	346.159	335.288	40S ribosomal S26E	767	7.00E-55	4	F:GO:0003735; C:GO:0005840; P:GO:0006412; P:GO:0042254	F:structural constituent of ribosome; C:ribosome; P:translation; P:ribosome biogenesis			IPR000892 (PFAM); PTHR12538:SF0 (PANTHER); PTHR12538:SF0 (PANTHER); IPR000892 (PANTHER)	F:GO:0003735; C:GO:0005622; C:GO:0005840; P:GO:0006412	F:structural constituent of ribosome; C:intracellular; C:ribosome; P:translation
0	THAR02_08144	KKO99766.1	1.01662	0.952243	7.15196	7.40589	5 -methylthioadenosine phosphorylase	1052	1.19E-159	2	P:GO:0009116; F:GO:0017061	P:nucleoside metabolic process; F:S-methyl-5-thioadenosine phosphorylase activity	EC:2.4.2.1; EC:2.4.2.28	Purine-nucleoside phosphorylase; S-methyl-5'-thioadenosine phosphorylase	G3DSA:3.40.50.1580 (GENE3D); IPR000845 (PFAM); IPR010044 (PANTHER); IPR035994 (SUPERFAMILY)	F:GO:0003824; P:GO:0009116; F:GO:0017061	F:catalytic activity; P:nucleoside metabolic process; F:S-methyl-5-thioadenosine phosphorylase activity
0	THAR02_08179	KKO99701.1	2.49326	0.391893	1.34659	3.41978		1479		2	F:GO:0016491; P:GO:0055114	F:oxidoreductase activity; P:oxidation-reduction process			IPR016162 (G3DSA:3.40.605.GENE3D); IPR015590 (PFAM); G3DSA:3.40.309.10 (GENE3D); PTHR43353:SF6 (PANTHER); PTHR43353 (PANTHER); IPR016161 (SUPERFAMILY)	P:GO:0008152; F:GO:0016491; P:GO:0055114	P:metabolic process; F:oxidoreductase activity; P:oxidation-reduction process
0	THAR02_08210	KKO99680.1	-1.36172	0.000334913	437.785	327.467	hypothetical protein THAR02_08210	420	5.33E-81						IPR013901 (PFAM); PTHR35042 (PANTHER); PTHR35042:SF1 (PANTHER)	no GO terms	no GO terms
0	THAR02_08216	KKO99686.1	1.16821	0.36624	61.17	72.7869	hypothetical protein THAR02_08216	1158	1.37E-124						mobidb-lite (MOBIDB_LITE)	no GO terms	no GO terms
0	THAR02_08224	KKO99672.1	2.13924	0.448328	1.61828	3.52621	hypothetical protein THAR02_08224	588	1.53E-143						G3DSA:1.20.1000.10 (GENE3D)	no GO terms	no GO terms
0	THAR02_08227	KKO99675.1	-1.2929	0.5836	14.7527	11.6225	hypothetical protein THAR02_08227	1638	0						IPR003788 (PFAM); G3DSA:3.40.50.150 (GENE3D); IPR003788 (PANTHER); PTHR12049:SF5 (PANTHER); IPR029063 (SUPERFAMILY)	no GO terms	no GO terms
0	THAR02_08251	KKO99632.1	-1.09607	0.812283	26.8916	24.9903	LSM domain-containing	841	6.48E-73	7	P:GO:0000398; C:GO:0005682; C:GO:0005685; C:GO:0005686; C:GO:0005829; C:GO:0046540; C:GO:0071004	P:mRNA splicing, via spliceosome; C:U5 snRNP; C:U1 snRNP; C:U2 snRNP; C:cytosol; C:U4/U6 x U5 tri-snRNP complex; C:U2-type prespliceosome			IPR001163 (SMART); IPR001163 (PFAM); G3DSA:2.30.30.100 (GENE3D); mobidb-lite (MOBIDB_LITE); PTHR10701 (PANTHER); PTHR10701:SF0 (PANTHER); cd01717 (CDD); IPR010920 (SUPERFAMILY)	no GO terms	no GO terms
0	THAR02_08259	KKO99640.1	-1.1902	0.471749	57.1251	48.8878	NADH:ubiquinone oxidoreductase kD subunit	712	5.80E-63	8	P:GO:0006118; P:GO:0006120; P:GO:0006744; P:GO:0006814; F:GO:0008137; F:GO:0009055; C:GO:0016020; P:GO:1902600	P:obsolete electron transport; P:mitochondrial electron transport, NADH to ubiquinone; P:ubiquinone biosynthetic process; P:sodium ion transport; F:NADH dehydrogenase (ubiquinone) activity; F:electron transfer activity; C:membrane; P:proton transmembrane transport	EC:1.6.99.5; EC:1.6.99.3; EC:1.6.5.3	Acting on NADH or NADPH; NADH dehydrogenase; NADH:ubiquinone reductase (H(+)-translocating)	IPR007763 (PFAM); mobidb-lite (MOBIDB_LITE); IPR007763 (PANTHER); PTHR12910:SF2 (PANTHER)	F:GO:0008137; F:GO:0009055; C:GO:0016020	F:NADH dehydrogenase (ubiquinone) activity; F:electron transfer activity; C:membrane
0	THAR02_08273	KKO99627.1	1.12119	0.87496	3.24578	3.70676	hypothetical protein THAR02_08273	3068	0						IPR022190 (PFAM); mobidb-lite (MOBIDB_LITE); mobidb-lite (MOBIDB_LITE); mobidb-lite (MOBIDB_LITE); mobidb-lite (MOBIDB_LITE)	no GO terms	no GO terms
0	THAR02_08385	KKO99516.1	1.21504	0.0369976	212.689	263.227	tyrosinase	2156	0	2	P:GO:0008152; F:GO:0016491	P:metabolic process; F:oxidoreductase activity			IPR008922 (G3DSA:1.10.1280.GENE3D); IPR002227 (PFAM)	P:GO:0008152; F:GO:0016491	P:metabolic process; F:oxidoreductase activity
0	THAR02_08389	KKO99499.1	-1.13328	0.505678	101.465	91.1957	hypothetical protein THAR02_08389	1926	0	1	F:GO:0008270	F:zinc ion binding			IPR008913 (PFAM); mobidb-lite (MOBIDB_LITE); PTHR21319 (PANTHER); PTHR21319:SF0 (PANTHER); IPR017921 (PROSITE_PROFILES); IPR008913 (PROSITE_PROFILES); IPR037274 (SUPERFAMILY); IPR037275 (SUPERFAMILY)	F:GO:0008270	F:zinc ion binding
0	THAR02_08392	KKO99502.1	-1.13363	0.889134	4.4258	3.97662	hypothetical protein THAR02_08392	3160	0						IPR019350 (PFAM); PTHR28221 (PANTHER)	no GO terms	no GO terms
0	THAR02_08447	KKO99447.1	-1.10885	0.815443	19.4875	17.9011	hypothetical protein THAR02_08447	888	5.62E-91						IPR036704 (G3DSA:3.50.30.GENE3D); IPR005493 (PFAM); mobidb-lite (MOBIDB_LITE); PTHR33254 (PANTHER); IPR036704 (SUPERFAMILY)	no GO terms	no GO terms
0	THAR02_08454	KKO99426.1	-1.12564	0.494032	121.68	110.107	glycosyltransferase family 64	1129	0	2	C:GO:0016021; F:GO:0016757	C:integral component of membrane; F:transferase activity, transferring glycosyl groups			IPR015338 (PFAM); IPR029044 (G3DSA:3.90.550.GENE3D); PTHR45576 (PANTHER); IPR029044 (SUPERFAMILY)	C:GO:0016021; F:GO:0016757	C:integral component of membrane; F:transferase activity, transferring glycosyl groups
0	THAR02_08473	KKO99418.1	-1.79843	0.194123	17.3908	9.84962	hypothetical protein THAR02_08473	1700	0	2	C:GO:0016021; P:GO:0055085	C:integral component of membrane; P:transmembrane transport			G3DSA:1.20.1250.20 (GENE3D); PTHR43791 (PANTHER); PTHR43791:SF46 (PANTHER); IPR036259 (SUPERFAMILY)	no GO terms	no GO terms
0	THAR02_08481	KKO99400.1	-1.61374	0.016842	84.7849	53.5156	hypothetical protein THAR02_08481	344	2.64E-36						no IPS match	no IPS match	no IPS match
0	THAR02_08487	KKO99406.1	1.1964	0.834037	2.51441	3.06414		1989		4	F:GO:0005506; F:GO:0016705; F:GO:0020037; P:GO:0055114	F:iron ion binding; F:oxidoreductase activity, acting on paired donors, with incorporation or reduction of molecular oxygen; F:heme binding; P:oxidation-reduction process			IPR036396 (G3DSA:1.10.630.GENE3D); PTHR24279:SF70 (PANTHER); PTHR24279 (PANTHER); IPR036396 (SUPERFAMILY)	F:GO:0005506; F:GO:0016705; F:GO:0020037; P:GO:0055114	F:iron ion binding; F:oxidoreductase activity, acting on paired donors, with incorporation or reduction of molecular oxygen; F:heme binding; P:oxidation-reduction process
0	THAR02_08495	KKO99414.1	1.00504	0.865614	127.312	130.331	MFS permease	1803	0	2	C:GO:0016021; P:GO:0055085	C:integral component of membrane; P:transmembrane transport			G3DSA:1.20.1250.20 (GENE3D); G3DSA:1.20.1250.20 (GENE3D); PTHR23502:SF59 (PANTHER); PTHR23502 (PANTHER); IPR020846 (CDD); IPR036259 (SUPERFAMILY)	no GO terms	no GO terms
0	THAR02_08498	KKO99393.1	1.29389	0.361801	23.5239	31.0027	hypothetical protein A0O28_0053870	1523	2.42E-151	3	P:GO:0008152; C:GO:0016021; F:GO:0016746	P:metabolic process; C:integral component of membrane; F:transferase activity, transferring acyl groups			G3DSA:3.40.30.10 (GENE3D); IPR009737 (PFAM); mobidb-lite (MOBIDB_LITE); PTHR31902 (PANTHER); IPR030108 (PTHR31902:PANTHER); IPR036249 (SUPERFAMILY)	no GO terms	no GO terms
0	THAR02_08506	KKO99381.1	-1.78206	0.257806	13.5751	7.7592		1992		2	F:GO:0003824; P:GO:0005992	F:catalytic activity; P:trehalose biosynthetic process			IPR001830 (PFAM); G3DSA:3.40.50.2000 (GENE3D); G3DSA:3.40.50.2000 (GENE3D); mobidb-lite (MOBIDB_LITE); mobidb-lite (MOBIDB_LITE); PTHR10788 (PANTHER); PTHR10788:SF6 (PANTHER); IPR001830 (CDD); SSF53756 (SUPERFAMILY)	F:GO:0003824; P:GO:0005992	F:catalytic activity; P:trehalose biosynthetic process
0	THAR02_08520	KKO99375.1	1.11017	0.501159	69.5646	78.6632		2514		2	P:GO:0016579; F:GO:0036459	P:protein deubiquitination; F:thiol-dependent ubiquitinyl hydrolase activity	EC:3.4.19.12	Ubiquitinyl hydrolase 1	IPR001394 (PFAM); G3DSA:3.90.70.10 (GENE3D); mobidb-lite (MOBIDB_LITE); mobidb-lite (MOBIDB_LITE); PTHR43942:SF6 (PANTHER); PTHR43942 (PANTHER); IPR028889 (PROSITE_PROFILES); cd02663 (CDD); SSF54001 (SUPERFAMILY)	P:GO:0016579; F:GO:0036459	P:protein deubiquitination; F:thiol-dependent ubiquitinyl hydrolase activity
0	THAR02_08557	KKO99347.1	-1.50463	0.272081	23.983	16.2356		2053		6	F:GO:0003700; F:GO:0005515; C:GO:0005667; P:GO:0006355; P:GO:0006355; F:GO:0043565	F:DNA binding transcription factor activity; F:protein binding; C:transcription factor complex; P:regulation of transcription, DNA-templated; P:regulation of transcription, DNA-templated; F:sequence-specific DNA binding			IPR001766 (PRINTS); IPR001766 (SMART); IPR036388 (G3DSA:1.10.10.GENE3D); IPR000253 (PFAM); G3DSA:2.60.200.20 (GENE3D); IPR001766 (PFAM); mobidb-lite (MOBIDB_LITE); mobidb-lite (MOBIDB_LITE); PTHR11829:SF315 (PANTHER); PTHR11829 (PANTHER); IPR001766 (PROSITE_PROFILES); IPR000253 (PROSITE_PROFILES); IPR000253 (CDD); IPR008984 (SUPERFAMILY); IPR036390 (SUPERFAMILY)	F:GO:0003700; F:GO:0005515; P:GO:0006355; F:GO:0043565	F:DNA binding transcription factor activity; F:protein binding; P:regulation of transcription, DNA-templated; F:sequence-specific DNA binding
0	THAR02_08568	KKO99334.1	1.12385	0.798465	8.23952	9.43201		846		6	F:GO:0003676; F:GO:0004813; F:GO:0005524; P:GO:0006419; P:GO:0006522; P:GO:0006531	F:nucleic acid binding; F:alanine-tRNA ligase activity; F:ATP binding; P:alanyl-tRNA aminoacylation; P:alanine metabolic process; P:aspartate metabolic process	EC:6.1.1.7	Alanine--tRNA ligase	IPR012947 (SMART); IPR012947 (PFAM); G3DSA:3.30.980.10 (GENE3D); IPR018164 (PFAM); mobidb-lite (MOBIDB_LITE); PTHR43462 (PANTHER); PTHR43462:SF2 (PANTHER); IPR018165 (PROSITE_PROFILES); IPR009000 (SUPERFAMILY); IPR018163 (SUPERFAMILY)	F:GO:0000166; F:GO:0003676; F:GO:0004812; F:GO:0004813; F:GO:0005524; P:GO:0006419; P:GO:0043039	F:nucleotide binding; F:nucleic acid binding; F:aminoacyl-tRNA ligase activity; F:alanine-tRNA ligase activity; F:ATP binding; P:alanyl-tRNA aminoacylation; P:tRNA aminoacylation
0	THAR02_08577	KKO99315.1	-1.36002	0.578748	10.5786	7.9228	hypothetical protein THAR02_08577	1594	0						PTHR10758 (PANTHER); PTHR10758:SF1 (PANTHER)	no GO terms	no GO terms
0	THAR02_08611	KKO99295.1	1.42005	0.652427	3.07025	4.44091	hypothetical protein THAR02_08611	382	2.41E-35	1	C:GO:0016021	C:integral component of membrane			mobidb-lite (MOBIDB_LITE); mobidb-lite (MOBIDB_LITE)	no GO terms	no GO terms
0	THAR02_08636	KKO99263.1	1.04981	0.422838	341.46	365.13		1675		4	F:GO:0000981; C:GO:0005634; P:GO:0006355; F:GO:0008270	F:RNA polymerase II transcription factor activity, sequence-specific DNA binding; C:nucleus; P:regulation of transcription, DNA-templated; F:zinc ion binding			IPR001138 (PFAM); IPR036864 (G3DSA:4.10.240.GENE3D); IPR036864 (G3DSA:4.10.240.GENE3D); mobidb-lite (MOBIDB_LITE); mobidb-lite (MOBIDB_LITE); PTHR45595 (PANTHER); PTHR45595:SF1 (PANTHER); IPR001138 (PROSITE_PROFILES); IPR001138 (CDD); cd12148 (CDD); IPR036864 (SUPERFAMILY)	F:GO:0000981; C:GO:0005634; P:GO:0006355; F:GO:0008270	F:RNA polymerase II transcription factor activity, sequence-specific DNA binding; C:nucleus; P:regulation of transcription, DNA-templated; F:zinc ion binding
0	THAR02_08653	KKO99253.1	-2.12998	0.00611267	50.5667	24.1815	Cation efflux	1368	0	4	P:GO:0006812; F:GO:0008324; C:GO:0016021; P:GO:0055085	P:cation transport; F:cation transmembrane transporter activity; C:integral component of membrane; P:transmembrane transport			IPR036837 (G3DSA:3.30.70.GENE3D); IPR027470 (PFAM); IPR027469 (G3DSA:1.20.1510.GENE3D); IPR002524 (TIGRFAM); IPR002524 (PFAM); mobidb-lite (MOBIDB_LITE); mobidb-lite (MOBIDB_LITE); mobidb-lite (MOBIDB_LITE); PTHR43840:SF12 (PANTHER); PTHR43840 (PANTHER); IPR036837 (SUPERFAMILY); IPR027469 (SUPERFAMILY)	P:GO:0006812; F:GO:0008324; C:GO:0016021; P:GO:0055085	P:cation transport; F:cation transmembrane transporter activity; C:integral component of membrane; P:transmembrane transport
0	THAR02_08684	KKO99206.1	-1.33392	0.678271	6.715	5.12755	hypothetical protein THAR02_08684	435	1.21E-103						PTHR28173 (PANTHER); SSF160350 (SUPERFAMILY)	no GO terms	no GO terms
0	THAR02_08705	KKO99199.1	7.66562	0.648866	0.0483166	0.377258	hypothetical protein THAR02_08705	916	1.95E-137						G3DSA:3.40.50.720 (GENE3D); PF13561 (PFAM); PTHR43544 (PANTHER); IPR036291 (SUPERFAMILY)	no GO terms	no GO terms
0	THAR02_08753	KKO99141.1	-1.2199	0.00552962	640.692	534.958	hypothetical protein THAR02_08753	1224	0						mobidb-lite (MOBIDB_LITE); mobidb-lite (MOBIDB_LITE); mobidb-lite (MOBIDB_LITE); mobidb-lite (MOBIDB_LITE)	no GO terms	no GO terms
0	THAR02_08781	KKO99103.1	-1.26756	0.468961	30.3059	24.3529	glutaredoxin domain-containing	387	2.76E-71						G3DSA:3.40.30.10 (GENE3D); IPR008554 (PFAM); PTHR33558 (PANTHER); IPR036249 (SUPERFAMILY)	no GO terms	no GO terms
0	THAR02_08802	KKO99101.1	2.66079	0.45375	0.875608	2.3731	hypothetical protein THAR02_08802	1112	0						G3DSA:3.40.50.720 (GENE3D); PTHR24320 (PANTHER); PTHR24320:SF106 (PANTHER); IPR036291 (SUPERFAMILY)	no GO terms	no GO terms
0	THAR02_08805	KKO99078.1	1.14923	0.801825	5.79932	6.78859	kelch repeat	435	9.91E-48						mobidb-lite (MOBIDB_LITE); mobidb-lite (MOBIDB_LITE)	no GO terms	no GO terms
0	THAR02_08819	KKO99068.1	-1.15912	0.883397	3.39716	2.98526	hypothetical protein THAR02_08819	5830	0	1	P:GO:0035556	P:intracellular signal transduction			IPR000591 (SMART); IPR027244 (PFAM); IPR000591 (PFAM); IPR036388 (G3DSA:1.10.10.GENE3D); mobidb-lite (MOBIDB_LITE); mobidb-lite (MOBIDB_LITE); mobidb-lite (MOBIDB_LITE); mobidb-lite (MOBIDB_LITE); mobidb-lite (MOBIDB_LITE); mobidb-lite (MOBIDB_LITE); mobidb-lite (MOBIDB_LITE); IPR027244 (PANTHER); IPR000591 (PROSITE_PROFILES); cd04449 (CDD); IPR036390 (SUPERFAMILY)	P:GO:0035556	P:intracellular signal transduction
0	THAR02_08860	KKO99035.1	-1.16126	0.726815	18.7547	16.4503		846		1	F:GO:0005515	F:protein binding			IPR004045 (PFAM); G3DSA:1.20.1050.10 (GENE3D); G3DSA:3.40.30.10 (GENE3D); IPR004045 (PROSITE_PROFILES); IPR036249 (SUPERFAMILY); IPR036282 (SUPERFAMILY)	F:GO:0005515	F:protein binding
0	THAR02_08873	KKO99026.1	-1.16097	0.527451	61.5806	54.0278	histone acetyltransferase	1349	0	3	F:GO:0005515; F:GO:0008080; P:GO:0042967	F:protein binding; F:N-acetyltransferase activity; P:obsolete acyl-carrier-protein biosynthetic process			IPR001487 (PRINTS); IPR001487 (SMART); IPR001487 (PFAM); G3DSA:3.40.630.30 (GENE3D); IPR000182 (PFAM); IPR036427 (G3DSA:1.20.920.GENE3D); PTHR22880:SF124 (PANTHER); PTHR22880 (PANTHER); IPR000182 (PROSITE_PROFILES); IPR001487 (PROSITE_PROFILES); cd04301 (CDD); cd05509 (CDD); IPR036427 (SUPERFAMILY); IPR016181 (SUPERFAMILY)	F:GO:0005515; F:GO:0008080	F:protein binding; F:N-acetyltransferase activity
0	THAR02_08879	KKO99008.1	-1.48721	0.0424665	86.4161	59.1858	NADH-ubiquinone oxidoreductase 78 kDa mitochondrial	2603	0	5	P:GO:0006118; F:GO:0009055; F:GO:0016651; F:GO:0051536; P:GO:0055114	P:obsolete electron transport; F:electron transfer activity; F:oxidoreductase activity, acting on NAD(P)H; F:iron-sulfur cluster binding; P:oxidation-reduction process			IPR019574 (SMART); IPR010228 (TIGRFAM); PF13510 (PFAM); IPR019574 (PFAM); IPR015405 (PFAM); IPR006656 (PFAM); G3DSA:3.30.70.20 (GENE3D); G3DSA:3.40.50.740 (GENE3D); PTHR11615 (PANTHER); PTHR11615:SF115 (PANTHER); IPR006963 (PROSITE_PROFILES); IPR001041 (CDD); cd02773 (CDD); SSF53706 (SUPERFAMILY); SSF54862 (SUPERFAMILY); IPR036010 (SUPERFAMILY)	F:GO:0009055; F:GO:0016491; F:GO:0016651; F:GO:0051536; P:GO:0055114	F:electron transfer activity; F:oxidoreductase activity; F:oxidoreductase activity, acting on NAD(P)H; F:iron-sulfur cluster binding; P:oxidation-reduction process
0	THAR02_08909	KKO98996.1	-1.03222	0.938752	83.0154	81.9188	protoporphyrinogen oxidase	1919	0	7	F:GO:0004729; C:GO:0005634; C:GO:0005743; C:GO:0005829; P:GO:0006783; P:GO:0015994; P:GO:0055114	F:oxygen-dependent protoporphyrinogen oxidase activity; C:nucleus; C:mitochondrial inner membrane; C:cytosol; P:heme biosynthetic process; P:chlorophyll metabolic process; P:oxidation-reduction process	EC:1.3.3.4	Protoporphyrinogen oxidase	G3DSA:3.90.660.20 (GENE3D); PTHR42923 (PANTHER); PTHR42923:SF3 (PANTHER); SSF54373 (SUPERFAMILY)	no GO terms	no GO terms
0	THAR02_08924	KKO98960.1	1.96434	0.582259	1.11619	2.23331	uncharacterized protein Y057_1212	2954	0						mobidb-lite (MOBIDB_LITE); mobidb-lite (MOBIDB_LITE)	no GO terms	no GO terms
0	THAR02_08933	KKO98969.1	-1.32018	0.760495	3.90013	3.00913	UDP-N-acetylglucosamine transferase subunit	783	1.61E-104	1	F:GO:0016757	F:transferase activity, transferring glycosyl groups			mobidb-lite (MOBIDB_LITE); mobidb-lite (MOBIDB_LITE)	no GO terms	no GO terms
0	THAR02_08953	KKO98939.1	1.35561	0.237601	28.2408	38.9949	oxidation resistance 1	945	2.43E-177						mobidb-lite (MOBIDB_LITE); PTHR23354:SF62 (PANTHER); PTHR23354 (PANTHER)	no GO terms	no GO terms
0	THAR02_08961	KKO98923.1	-1.02648	0.993322	2.90898	2.88658	Zn2Cys6 transcription factor	1491	0						IPR021858 (PFAM)	no GO terms	no GO terms
0	THAR02_08993	KKO98901.1	1.08136	0.882543	5.5026	6.06083	hypothetical protein THAR02_08993	933	2.73E-167						IPR022025 (PFAM); PTHR36847 (PANTHER)	no GO terms	no GO terms
0	THAR02_09020	KKO98878.1	-1.52024	0.459557	10.3794	6.95434	myotubularin ( phosphatase)	2471	0	7	F:GO:0003729; F:GO:0004438; F:GO:0004725; C:GO:0005829; P:GO:0006570; P:GO:0035335; P:GO:0046856	F:mRNA binding; F:phosphatidylinositol-3-phosphatase activity; F:protein tyrosine phosphatase activity; C:cytosol; P:tyrosine metabolic process; P:peptidyl-tyrosine dephosphorylation; P:phosphatidylinositol dephosphorylation	EC:3.1.3.16; EC:3.1.3.48; EC:3.1.3.41; EC:3.1.3.64	Protein-serine/threonine phosphatase; Protein-tyrosine-phosphatase; 4-nitrophenylphosphatase; Phosphatidylinositol-3-phosphatase	IPR010569 (PFAM); IPR011993 (G3DSA:2.30.29.GENE3D); IPR029021 (G3DSA:3.90.190.GENE3D); mobidb-lite (MOBIDB_LITE); mobidb-lite (MOBIDB_LITE); IPR030564 (PANTHER); PTHR10807:SF8 (PANTHER); IPR010569 (PROSITE_PROFILES); IPR029021 (SUPERFAMILY)	no GO terms	no GO terms
0	THAR02_09045	KKO98858.1	-1.52466	0.947558	0.0810411	0.054141		4642		1	F:GO:0005515	F:protein binding			IPR002110 (PRINTS); IPR002110 (SMART); IPR036770 (G3DSA:1.25.40.GENE3D); IPR029498 (PFAM); IPR020683 (PFAM); PF13637 (PFAM); G3DSA:3.40.50.300 (GENE3D); IPR002110 (PFAM); PF05729 (PFAM); IPR036770 (G3DSA:1.25.40.GENE3D); IPR036770 (G3DSA:1.25.40.GENE3D); IPR036770 (G3DSA:1.25.40.GENE3D); IPR036770 (G3DSA:1.25.40.GENE3D); mobidb-lite (MOBIDB_LITE); PTHR24161 (PANTHER); IPR002110 (PROSITE_PROFILES)…	F:GO:0005515	F:protein binding
0	THAR02_09069	KKO98819.1	-1.38248	0.385887	23.3092	17.1737	hypothetical protein THAR02_09069	675	7.80E-136						mobidb-lite (MOBIDB_LITE)	no GO terms	no GO terms
0	THAR02_09073	KKO98823.1	1.19503	0.693248	9.02074	10.9803	sorting nexin-3	1256	3.02E-72	3	C:GO:0005634; C:GO:0005829; F:GO:0035091	C:nucleus; C:cytosol; F:phosphatidylinositol binding			mobidb-lite (MOBIDB_LITE)	no GO terms	no GO terms
0	THAR02_09093	KKO98792.1	-1.2025	0.700573	14.432	12.2246	hypothetical protein THAR02_09093	1840	0	3	F:GO:0003993; C:GO:0016021; P:GO:0016311	F:acid phosphatase activity; C:integral component of membrane; P:dephosphorylation	EC:3.1.3.41; EC:3.1.3.2	4-nitrophenylphosphatase; Acid phosphatase	IPR029033 (G3DSA:3.40.50.GENE3D); mobidb-lite (MOBIDB_LITE); PTHR11567 (PANTHER); PTHR11567:SF142 (PANTHER); IPR029033 (SUPERFAMILY)	no GO terms	no GO terms
0	THAR02_09098	KKO98797.1	-1.07354	0.890374	17.4518	16.5584	Membrane coat complex subunit Vps29	757	2.03E-95	2	C:GO:0030904; P:GO:0042147	C:retromer complex; P:retrograde transport, endosome to Golgi			IPR029052 (G3DSA:3.60.21.GENE3D); IPR024654 (PFAM); IPR000979 (TIGRFAM); IPR000979 (PANTHER); IPR028661 (PTHR11124:PANTHER); IPR029052 (SUPERFAMILY)	C:GO:0030904; P:GO:0042147	C:retromer complex; P:retrograde transport, endosome to Golgi
0	THAR02_09107	KKO98786.1	1.16338	0.789753	5.60169	6.63796	hypothetical protein THAR02_09107	478	1.32E-66						IPR006175 (PFAM); IPR035959 (G3DSA:3.30.1330.GENE3D); PTHR43857 (PANTHER); IPR035959 (SUPERFAMILY)	no GO terms	no GO terms
0	THAR02_09130	KKO98757.1	-1.12722	0.785307	18.7899	16.9789		729		1	F:GO:0008171	F:O-methyltransferase activity			G3DSA:3.40.50.150 (GENE3D); PF13578 (PFAM); PTHR43167 (PANTHER); IPR002935 (PROSITE_PROFILES); cd02440 (CDD); IPR029063 (SUPERFAMILY)	F:GO:0008171	F:O-methyltransferase activity
0	THAR02_09160	KKO98728.1	-1.1088	0.814472	19.717	18.1127	hypothetical protein THAR02_09160	2312	0	6	C:GO:0005637; C:GO:0034506; C:GO:0034992; C:GO:0044732; P:GO:0071765; P:GO:0072766	C:nuclear inner membrane; C:chromosome, centromeric core domain; C:microtubule organizing center attachment site; C:mitotic spindle pole body; P:nuclear inner membrane organization; P:centromere clustering at the mitotic nuclear envelope			mobidb-lite (MOBIDB_LITE); mobidb-lite (MOBIDB_LITE)	no GO terms	no GO terms
0	THAR02_09183	KKO98707.1	-1.28372	0.753165	5.14014	4.07848		1425		2	F:GO:0004057; P:GO:0016598	F:arginyltransferase activity; P:protein arginylation	EC:2.3.2.8	Arginyltransferase	IPR007471 (PFAM); IPR007472 (PFAM); mobidb-lite (MOBIDB_LITE); IPR030700 (PANTHER); IPR016181 (SUPERFAMILY)	F:GO:0004057; P:GO:0016598	F:arginyltransferase activity; P:protein arginylation
0	THAR02_09184	KKO98708.1	-1.02687	0.982482	18.217	18.07	hypothetical protein THAR02_09184	758	2.96E-96	1	F:GO:0016787	F:hydrolase activity			IPR000086 (PFAM); G3DSA:3.90.79.10 (GENE3D); PTHR12629:SF0 (PANTHER); PTHR12629 (PANTHER); IPR000086 (PROSITE_PROFILES); cd04666 (CDD); IPR015797 (SUPERFAMILY)	F:GO:0016787	F:hydrolase activity
0	THAR02_09207	KKO98688.1	1.11432	0.143351	309.49	351.277		1051		1	C:GO:0016021	C:integral component of membrane			IPR008952 (SUPERFAMILY)	C:GO:0016021	C:integral component of membrane
0	THAR02_09208	KKO98689.1	-1.0982	0.852073	15.7545	14.6123	hypothetical protein THAR02_09208	2739	0	2	F:GO:0003676; F:GO:0005524	F:nucleic acid binding; F:ATP binding			IPR014001 (SMART); IPR001650 (SMART); IPR001650 (PFAM); G3DSA:3.40.50.300 (GENE3D); G3DSA:3.40.50.300 (GENE3D); IPR011545 (PFAM); mobidb-lite (MOBIDB_LITE); mobidb-lite (MOBIDB_LITE); mobidb-lite (MOBIDB_LITE); mobidb-lite (MOBIDB_LITE); PTHR24031 (PANTHER); PTHR24031:SF68 (PANTHER); IPR014014 (PROSITE_PROFILES); IPR014001 (PROSITE_PROFILES); IPR001650 (PROSITE_PROFILES); IPR001650 (CDD); IPR0274…	F:GO:0003676; F:GO:0005524	F:nucleic acid binding; F:ATP binding
0	THAR02_09211	KKO98692.1	-1.34877	0.589703	10.5324	7.95402		3057		1	F:GO:0005515	F:protein binding			IPR001680 (SMART); IPR015943 (G3DSA:2.130.10.GENE3D); IPR001680 (PFAM); IPR015943 (G3DSA:2.130.10.GENE3D); IPR015943 (G3DSA:2.130.10.GENE3D); mobidb-lite (MOBIDB_LITE); mobidb-lite (MOBIDB_LITE); mobidb-lite (MOBIDB_LITE); mobidb-lite (MOBIDB_LITE); PTHR45589 (PANTHER); IPR017986 (PROSITE_PROFILES); IPR001680 (PROSITE_PROFILES); IPR036322 (SUPERFAMILY); IPR036322 (SUPERFAMILY)	F:GO:0005515	F:protein binding
0	THAR02_09220	KKO98681.1	-1.09891	0.541955	165.675	153.564	translation elongation factor 1 beta	1136	1.17E-40	3	F:GO:0003746; C:GO:0005840; P:GO:0006448	F:translation elongation factor activity; C:ribosome; P:regulation of translational elongation			IPR014038 (SMART); IPR014038 (PFAM); IPR014717 (G3DSA:3.30.70.GENE3D); PTHR11595 (PANTHER); PTHR11595:SF21 (PANTHER); IPR014038 (CDD); IPR036219 (SUPERFAMILY)	F:GO:0003746; P:GO:0006414	F:translation elongation factor activity; P:translational elongation
0	THAR02_09228	KKO98667.1	-1.04917	0.865631	81.9815	79.5911	hypothetical protein THAR02_09228	1104	5.37E-162						IPR019560 (PFAM); IPR019560 (PANTHER)	no GO terms	no GO terms
0	THAR02_09233	KKO98672.1	1.58286	0.199767	14.1191	22.7638	scaffold for complexes that include Cdc24p,Ste5p,Ste20p and Rsr1p	1467	0	2	P:GO:0000902; F:GO:0005515	P:cell morphogenesis; F:protein binding			IPR001452 (SMART); G3DSA:2.30.30.40 (GENE3D); IPR001452 (PFAM); G3DSA:2.30.30.40 (GENE3D); mobidb-lite (MOBIDB_LITE); IPR030507 (PANTHER); IPR001452 (PROSITE_PROFILES); IPR001452 (PROSITE_PROFILES); IPR035549 (CDD); IPR036028 (SUPERFAMILY); IPR036028 (SUPERFAMILY)	P:GO:0000902; F:GO:0005515	P:cell morphogenesis; F:protein binding
0	THAR02_09243	KKO98658.1	-1.08847	0.818178	30.6541	28.6858	hypothetical protein THAR02_09243	610	2.66E-80						mobidb-lite (MOBIDB_LITE)	no GO terms	no GO terms
0	THAR02_09247	KKO98643.1	1.04337	0.649131	133.87	142.271	glycoside hydrolase family 72	1776	0	5	C:GO:0005886; P:GO:0005975; F:GO:0016740; F:GO:0016787; C:GO:0031225	C:plasma membrane; P:carbohydrate metabolic process; F:transferase activity; F:hydrolase activity; C:anchored component of membrane			IPR004886 (PFAM); G3DSA:3.20.20.80 (GENE3D); IPR004886 (PANTHER); PTHR31468:SF2 (PANTHER); IPR017853 (SUPERFAMILY)	no GO terms	no GO terms
0	THAR02_09258	KKO98642.1	-1.56457	0.081622	50.8705	33.1181	S-adenosyl-L-methionine-dependent methyltransferase	1439	2.03E-124	2	F:GO:0008168; P:GO:0032259	F:methyltransferase activity; P:methylation			G3DSA:3.40.50.150 (GENE3D); PTHR43591:SF12 (PANTHER); PTHR43591 (PANTHER); IPR029063 (SUPERFAMILY)	no GO terms	no GO terms
0	THAR02_09268	KKO98618.1	2.43906	0.567547	0.635789	1.57954	tall aerial hyphae-3	1253	0	1	C:GO:0016021	C:integral component of membrane			no IPS match	no IPS match	no IPS match
0	THAR02_09276	KKO98626.1	1.06899	0.899503	5.2098	5.6727	hypothetical protein THAR02_09276	875	2.23E-128						no IPS match	no IPS match	no IPS match
0	THAR02_09293	KKO98594.1	1.25263	0.106691	95.9873	122.47	hypothetical protein THAR02_09293, partial	699	1.29E-149						IPR029032 (G3DSA:1.20.1290.GENE3D); PTHR28180 (PANTHER); IPR029032 (SUPERFAMILY)	no GO terms	no GO terms
0	THAR02_09307	KKO98588.1	-1.77472	0.331419	10.127	5.81228	Endosome-associated ubiquitin isopeptidase	1735	0	1	F:GO:0005515	F:protein binding			G3DSA:3.40.140.10 (GENE3D); IPR000555 (PFAM); mobidb-lite (MOBIDB_LITE); mobidb-lite (MOBIDB_LITE); PTHR12947:SF4 (PANTHER); PTHR12947 (PANTHER); cd08066 (CDD); SSF102712 (SUPERFAMILY)	F:GO:0005515	F:protein binding
0	THAR02_09311	KKO98592.1	-1.21635	0.00212818	809.997	678.295	hypothetical protein THAR02_09311	411	3.22E-19						no IPS match	no IPS match	no IPS match
0	THAR02_09313	KKO98575.1	1.06928	0.113628	811.602	883.957	hypothetical protein THAR02_09313	537	9.46E-87						mobidb-lite (MOBIDB_LITE)	no GO terms	no GO terms
0	THAR02_09327	KKO98570.1	1.02175	0.955884	4.64742	4.83673	hypothetical protein THAR02_09327	1338	0	1	C:GO:0016021	C:integral component of membrane			IPR021157 (G3DSA:1.20.5.GENE3D); mobidb-lite (MOBIDB_LITE)	no GO terms	no GO terms
0	THAR02_09368	KKO98525.1	-1.64328	0.427109	8.74949	5.42332	short chain dehydrogenase reductase	1257	4.26E-171						G3DSA:3.40.50.720 (GENE3D); PTHR24320:SF106 (PANTHER); PTHR24320 (PANTHER); IPR036291 (SUPERFAMILY)	no GO terms	no GO terms
0	THAR02_09436	KKO98466.1	-1.42972	0.468424	13.4655	9.59326		894		3	P:GO:0007030; P:GO:0015031; C:GO:0016020	P:Golgi organization; P:protein transport; C:membrane			IPR024602 (PFAM); G3DSA:1.20.1170.10 (GENE3D); IPR009316 (PANTHER)	P:GO:0007030; P:GO:0015031; C:GO:0016020	P:Golgi organization; P:protein transport; C:membrane
0	THAR02_09442	KKO98450.1	-1.40854	0.328785	26.5186	19.1768		978		2	F:GO:0004252; P:GO:0006508	F:serine-type endopeptidase activity; P:proteolysis	EC:3.4.21	Acting on peptide bonds (peptidases)	IPR001907 (PRINTS); IPR023562 (PFAM); G3DSA:3.90.226.10 (GENE3D); IPR023562 (PANTHER); IPR001907 (CDD); IPR029045 (SUPERFAMILY)	F:GO:0004252; P:GO:0006508	F:serine-type endopeptidase activity; P:proteolysis
0	THAR02_09445	KKO98453.1	1.35565	0.592312	5.80498	8.01573		3347		6	F:GO:0003777; F:GO:0005524; C:GO:0005874; P:GO:0007018; F:GO:0008017; C:GO:0045298	F:microtubule motor activity; F:ATP binding; C:microtubule; P:microtubule-based movement; F:microtubule binding; C:tubulin complex	EC:3.6.1.15	Nucleoside-triphosphate phosphatase	IPR001752 (PRINTS); IPR001752 (SMART); IPR001752 (PFAM); G3DSA:1.20.5.730 (GENE3D); G3DSA:1.20.5.50 (GENE3D); IPR036961 (G3DSA:3.40.850.GENE3D); mobidb-lite (MOBIDB_LITE); mobidb-lite (MOBIDB_LITE); IPR027640 (PANTHER); PTHR24115:SF715 (PANTHER); IPR001752 (PROSITE_PROFILES); cd01366 (CDD); IPR027417 (SUPERFAMILY)	F:GO:0003777; F:GO:0005524; P:GO:0007018; F:GO:0008017	F:microtubule motor activity; F:ATP binding; P:microtubule-based movement; F:microtubule binding
0	THAR02_09467	KKO98424.1	-1.03058	0.992032	1.80785	1.78681	hypothetical protein THAR02_09467	1934	0						IPR008709 (PFAM); IPR008709 (PANTHER)	no GO terms	no GO terms
0	THAR02_09470	KKO98427.1	1.05278	0.667185	90.3955	96.935	pyruvate dehydrogenase E1 component subunit alpha	1507	0	2	P:GO:0008152; F:GO:0016624	P:metabolic process; F:oxidoreductase activity, acting on the aldehyde or oxo group of donors, disulfide as acceptor			IPR001017 (PFAM); G3DSA:3.40.50.970 (GENE3D); PTHR11516:SF40 (PANTHER); PTHR11516 (PANTHER); cd02000 (CDD); IPR029061 (SUPERFAMILY)	P:GO:0008152; F:GO:0016624	P:metabolic process; F:oxidoreductase activity, acting on the aldehyde or oxo group of donors, disulfide as acceptor
0	THAR02_09491	KKO98400.1	1.07561	0.91674	3.09402	3.3898		1316		2	F:GO:0008080; P:GO:0042967	F:N-acetyltransferase activity; P:obsolete acyl-carrier-protein biosynthetic process			IPR000182 (PFAM); G3DSA:3.40.630.30 (GENE3D); IPR016181 (SUPERFAMILY)	F:GO:0008080	F:N-acetyltransferase activity
0	THAR02_09505	KKO98397.1	1.31632	0.833072	1.1044	1.48076	hypothetical protein THAR02_09505	1082	1.49E-46						no IPS match	no IPS match	no IPS match
0	THAR02_09527	KKO98371.1	-1.21726	0.822068	4.31016	3.60666	tRNA(His) guanylyltransferase	1263	1.24E-80	9	F:GO:0000166; F:GO:0000287; F:GO:0005525; P:GO:0006400; P:GO:0008033; F:GO:0008193; F:GO:0016740; F:GO:0016779; F:GO:0046872	F:nucleotide binding; F:magnesium ion binding; F:GTP binding; P:tRNA modification; P:tRNA processing; F:tRNA guanylyltransferase activity; F:transferase activity; F:nucleotidyltransferase activity; F:metal ion binding			no IPS match	no IPS match	no IPS match
0	THAR02_09539	KKO98348.1	1.64716	0.798503	0.468113	0.785382	hypothetical protein THAR02_09539	520	1.19E-56						mobidb-lite (MOBIDB_LITE)	no GO terms	no GO terms
0	THAR02_09544	KKO98353.1	-1.4606	0.697448	3.46525	2.41656	Zn2Cys6 transcriptional regulator	1820	0						no IPS match	no IPS match	no IPS match
0	THAR02_09563	KKO98329.1	-1.2196	0.100425	225.292	188.158	hypothetical protein THAR02_09563	282	8.26E-53						mobidb-lite (MOBIDB_LITE)	no GO terms	no GO terms
0	THAR02_09574	KKO98310.1	1.13716	0.874531	2.65104	3.07067	hypothetical protein THAR02_09574	1995	0						no IPS match	no IPS match	no IPS match
0	THAR02_09590	KKO98306.1	-1.06039	0.873031	39.7807	38.2121	serine threonine kinase CMGC group	3351	0	4	F:GO:0004674; F:GO:0005524; P:GO:0006468; P:GO:0009069	F:protein serine/threonine kinase activity; F:ATP binding; P:protein phosphorylation; P:serine family amino acid metabolic process	EC:2.7.11	Transferring phosphorus-containing groups	mobidb-lite (MOBIDB_LITE); mobidb-lite (MOBIDB_LITE); mobidb-lite (MOBIDB_LITE); mobidb-lite (MOBIDB_LITE)	no GO terms	no GO terms
0	THAR02_09607	KKO98284.1	-1.31071	0.252375	57.9496	45.0337	short chain dehydrogenase reductase	1015	6.84E-143						IPR002347 (PFAM); G3DSA:3.40.50.720 (GENE3D); mobidb-lite (MOBIDB_LITE); PTHR43180:SF10 (PANTHER); PTHR43180 (PANTHER); IPR036291 (SUPERFAMILY)	no GO terms	no GO terms
0	THAR02_09651	KKO98237.1	1.4585	0.0622462	45.1762	67.1136	iron transporter	1687	0	3	F:GO:0005381; C:GO:0016021; P:GO:0034755	F:iron ion transmembrane transporter activity; C:integral component of membrane; P:iron ion transmembrane transport			IPR009716 (PFAM); G3DSA:1.20.1250.20 (GENE3D); IPR009716 (PANTHER); PTHR11660:SF57 (PANTHER); IPR036259 (SUPERFAMILY)	F:GO:0005381; C:GO:0016021; P:GO:0034755	F:iron ion transmembrane transporter activity; C:integral component of membrane; P:iron ion transmembrane transport
0	THAR02_09667	KKO98221.1	-1.30583	0.425023	28.9449	22.5777	hypothetical protein THAR02_09667	487	2.24E-76						IPR018937 (PFAM); PTHR28144 (PANTHER)	no GO terms	no GO terms
0	THAR02_09688	KKO98207.1	1.00071	0.958221	18.3643	18.7188	Golgi traffic SFT2	1205	7.96E-38	4	P:GO:0006810; C:GO:0016020; C:GO:0016021; P:GO:0016192	P:transport; C:membrane; C:integral component of membrane; P:vesicle-mediated transport			mobidb-lite (MOBIDB_LITE)	no GO terms	no GO terms
0	THAR02_09689	KKO98208.1	-1.17312	0.549206	47.7305	41.4428	La domain family	2428	0	1	C:GO:0005829	C:cytosol			mobidb-lite (MOBIDB_LITE)	no GO terms	no GO terms
0	THAR02_09706	KKO98183.1	1.74842	0.0957401	15.5895	27.7634	hypothetical protein THAR02_09706	714	2.38E-118						no IPS match	no IPS match	no IPS match
0	THAR02_09712	KKO98189.1	1.28956	0.434531	17.7301	23.2888	aryl-alcohol dehydrogenase AAD14	1152	0						IPR023210 (PFAM); IPR036812 (G3DSA:3.20.20.GENE3D); PTHR43364 (PANTHER); PTHR43364:SF2 (PANTHER); IPR023210 (CDD); IPR036812 (SUPERFAMILY)	no GO terms	no GO terms
0	THAR02_09762	KKO98133.1	1.18717	0.792732	4.30003	5.19969	hypothetical protein THAR02_09762	2604	0	6	F:GO:0003777; F:GO:0005524; C:GO:0005874; P:GO:0007018; F:GO:0008017; C:GO:0045298	F:microtubule motor activity; F:ATP binding; C:microtubule; P:microtubule-based movement; F:microtubule binding; C:tubulin complex	EC:3.6.1.15	Nucleoside-triphosphate phosphatase	G3DSA:1.20.5.10 (GENE3D); mobidb-lite (MOBIDB_LITE)	no GO terms	no GO terms
0	THAR02_09828	KKO98071.1	-1.0209	0.994952	19.188	19.1445	hypothetical protein THAR02_09828	1851	0						G3DSA:3.10.450.50 (GENE3D); mobidb-lite (MOBIDB_LITE); mobidb-lite (MOBIDB_LITE); mobidb-lite (MOBIDB_LITE); mobidb-lite (MOBIDB_LITE)	no GO terms	no GO terms
0	THAR02_09832	KKO98063.1	-1.38426	0.238586	42.7276	31.4403	vacuolar ATP synthase subunit D	1258	0	3	F:GO:0015078; P:GO:0015991; C:GO:0033179	F:proton transmembrane transporter activity; P:ATP hydrolysis coupled proton transport; C:proton-transporting V-type ATPase, V0 domain			IPR016727 (PIRSF); IPR002843 (PFAM); IPR035067 (G3DSA:1.20.1690.GENE3D); PTHR11028:SF0 (PANTHER); IPR016727 (PANTHER); IPR036079 (SUPERFAMILY)	F:GO:0015078; P:GO:0015991; C:GO:0033179	F:proton transmembrane transporter activity; P:ATP hydrolysis coupled proton transport; C:proton-transporting V-type ATPase, V0 domain
0	THAR02_09849	KKO98046.1	1.17273	0.0726681	230.524	275.366	aspartate-semialdehyde dehydrogenase	1402	1.76E-172	6	P:GO:0000051; F:GO:0003942; C:GO:0005737; P:GO:0008652; F:GO:0046983; P:GO:0055114	P:obsolete urea cycle intermediate metabolic process; F:N-acetyl-gamma-glutamyl-phosphate reductase activity; C:cytoplasm; P:cellular amino acid biosynthetic process; F:protein dimerization activity; P:oxidation-reduction process	EC:1.2.1.38	N-acetyl-gamma-glutamyl-phosphate reductase	IPR012280 (PFAM); G3DSA:3.30.360.10 (GENE3D); mobidb-lite (MOBIDB_LITE); PTHR10174 (PANTHER); PTHR10174:SF2 (PANTHER); SSF55347 (SUPERFAMILY)	F:GO:0003942; C:GO:0005737; P:GO:0008652; F:GO:0016620; F:GO:0046983; P:GO:0055114	F:N-acetyl-gamma-glutamyl-phosphate reductase activity; C:cytoplasm; P:cellular amino acid biosynthetic process; F:oxidoreductase activity, acting on the aldehyde or oxo group of donors, NAD or NADP as acceptor; F:protein dimerization activity; P:oxidation-reduction process
0	THAR02_09855	KKO98038.1	-1.43498	0.954864	0.0804691	0.0571187	---NA---	550							mobidb-lite (MOBIDB_LITE)	no GO terms	no GO terms
0	THAR02_09903	KKO97987.1	1.5157	0.000382946	133.698	206.411	phosphopantothenoylcysteine decarboxylase	838	7.96E-81	1	F:GO:0003824	F:catalytic activity			IPR003382 (PFAM); IPR036551 (G3DSA:3.40.50.GENE3D); PTHR14359 (PANTHER); IPR036551 (SUPERFAMILY)	F:GO:0003824	F:catalytic activity
0	THAR02_09906	KKO97990.1	-1.00061	0.955069	24.5209	24.9613	D-aspartate oxidase	1397	4.93E-166	11	F:GO:0003884; P:GO:0006118; P:GO:0006525; P:GO:0006544; P:GO:0006560; P:GO:0006563; P:GO:0006566; P:GO:0006591; P:GO:0046416; P:GO:0055114; F:GO:0071949	F:D-amino-acid oxidase activity; P:obsolete electron transport; P:arginine metabolic process; P:glycine metabolic process; P:proline metabolic process; P:L-serine metabolic process; P:threonine metabolic process; P:ornithine metabolic process; P:D-amino acid metabolic process; P:oxidation-reduction process; F:FAD binding	EC:1.4.3.3	D-amino-acid oxidase	IPR006076 (PFAM); G3DSA:3.30.9.10 (GENE3D); IPR023209 (PANTHER); PTHR11530:SF11 (PANTHER); SSF54373 (SUPERFAMILY)	F:GO:0003884; F:GO:0016491; P:GO:0046416; P:GO:0055114; F:GO:0071949	F:D-amino-acid oxidase activity; F:oxidoreductase activity; P:D-amino acid metabolic process; P:oxidation-reduction process; F:FAD binding
0	THAR02_09920	KKO97971.1	1.49485	0.00922884	77.1621	117.489	hypothetical protein THAR02_09920	2218	0	3	F:GO:0000287; F:GO:0003824; F:GO:0030976	F:magnesium ion binding; F:catalytic activity; F:thiamine pyrophosphate binding			IPR011766 (PFAM); G3DSA:3.40.50.970 (GENE3D); G3DSA:3.40.50.970 (GENE3D); IPR012000 (PFAM); IPR012001 (PFAM); IPR029035 (G3DSA:3.40.50.GENE3D); PTHR18968:SF135 (PANTHER); PTHR18968 (PANTHER); cd07035 (CDD); IPR029061 (SUPERFAMILY); IPR029061 (SUPERFAMILY); IPR029035 (SUPERFAMILY)	F:GO:0000287; F:GO:0003824; F:GO:0030976	F:magnesium ion binding; F:catalytic activity; F:thiamine pyrophosphate binding
0	THAR02_09932	KKO97965.1	1.04664	0.763106	53.0543	56.5606	hypothetical protein THAR02_09932	2400	0	3	F:GO:0004222; C:GO:0005759; P:GO:0006627	F:metalloendopeptidase activity; C:mitochondrial matrix; P:protein processing involved in protein targeting to mitochondrion	EC:3.4.24	Acting on peptide bonds (peptidases)	G3DSA:1.10.1370.10 (GENE3D); IPR001567 (PFAM); IPR024080 (G3DSA:1.20.1050.GENE3D); mobidb-lite (MOBIDB_LITE); PTHR11804 (PANTHER); IPR033851 (PTHR11804:PANTHER); IPR033851 (CDD); SSF55486 (SUPERFAMILY)	F:GO:0004222; C:GO:0005759; P:GO:0006508; P:GO:0006627	F:metalloendopeptidase activity; C:mitochondrial matrix; P:proteolysis; P:protein processing involved in protein targeting to mitochondrion
0	THAR02_09951	KKO97940.1	1.67942	0.000375463	83.6551	143.103	MFS permease	1821	0	2	C:GO:0016021; P:GO:0055085	C:integral component of membrane; P:transmembrane transport			IPR011701 (PFAM); G3DSA:1.20.1250.20 (GENE3D); PTHR23502:SF132 (PANTHER); PTHR23502 (PANTHER); IPR020846 (PROSITE_PROFILES); IPR020846 (CDD); IPR036259 (SUPERFAMILY)	C:GO:0016021; P:GO:0055085	C:integral component of membrane; P:transmembrane transport
0	THAR02_09990	KKO97902.1	1.02678	0.827873	56.8016	59.4061	hypothetical protein THAR02_09990	3486	0						mobidb-lite (MOBIDB_LITE); mobidb-lite (MOBIDB_LITE); mobidb-lite (MOBIDB_LITE); mobidb-lite (MOBIDB_LITE); mobidb-lite (MOBIDB_LITE); mobidb-lite (MOBIDB_LITE); mobidb-lite (MOBIDB_LITE); mobidb-lite (MOBIDB_LITE); mobidb-lite (MOBIDB_LITE); mobidb-lite (MOBIDB_LITE); mobidb-lite (MOBIDB_LITE)	no GO terms	no GO terms
0	THAR02_09994	KKO97893.1	1.48824	0.730329	1.38453	2.09879	MFS transporter	1886	0	2	C:GO:0016021; P:GO:0055085	C:integral component of membrane; P:transmembrane transport			G3DSA:1.20.1250.20 (GENE3D); PTHR43791:SF49 (PANTHER); PTHR43791 (PANTHER); IPR036259 (SUPERFAMILY)	no GO terms	no GO terms
0	THAR02_10004	KKO97886.1	-1.20309	0.860241	3.00829	2.54692	hypothetical protein THAR02_10004	3244	0	1	F:GO:0005488	F:binding			IPR016441 (PIRSF); IPR011989 (G3DSA:1.25.10.GENE3D); mobidb-lite (MOBIDB_LITE); mobidb-lite (MOBIDB_LITE); PTHR18460 (PANTHER); IPR016024 (SUPERFAMILY)	F:GO:0005488	F:binding
0	THAR02_10031	KKO97859.1	-1.16528	0.465885	77.6966	67.9151	hypothetical protein THAR02_10031, partial	4152	0	1	F:GO:0005488	F:binding			IPR011989 (G3DSA:1.25.10.GENE3D); IPR006887 (PFAM); mobidb-lite (MOBIDB_LITE); PTHR23318 (PANTHER); PTHR23318:SF0 (PANTHER); IPR016024 (SUPERFAMILY)	F:GO:0005488	F:binding
0	THAR02_10032	KKO97860.1	-1.36564	0.725756	4.11343	3.06805	AAA ATPase	2437	0	1	F:GO:0005524	F:ATP binding			G3DSA:3.40.50.300 (GENE3D); G3DSA:1.10.8.60 (GENE3D); G3DSA:2.40.40.20 (GENE3D); G3DSA:3.40.50.300 (GENE3D); IPR003959 (PFAM); mobidb-lite (MOBIDB_LITE); mobidb-lite (MOBIDB_LITE); PTHR23077:SF27 (PANTHER); PTHR23077 (PANTHER); cd00009 (CDD); IPR027417 (SUPERFAMILY)	F:GO:0005524	F:ATP binding
0	THAR02_10034	KKO97862.1	-1.21369	0.321105	86.5917	72.6711	GTP-binding ypt2	1012	1.70E-64	2	F:GO:0003924; F:GO:0005525	F:GTPase activity; F:GTP binding	EC:3.6.1.15	Nucleoside-triphosphate phosphatase	PR00449 (PRINTS); SM00173 (SMART); SM00175 (SMART); IPR001806 (PFAM); G3DSA:3.40.50.300 (GENE3D); mobidb-lite (MOBIDB_LITE); PTHR24073 (PANTHER); PTHR24073:SF646 (PANTHER); PS51419 (PROSITE_PROFILES); IPR027417 (SUPERFAMILY)	F:GO:0003924; F:GO:0005525	F:GTPase activity; F:GTP binding
0	THAR02_10092	KKO97809.1	-1.55704	3.11632e-09	600.644	392.928	phosphatidylserine decarboxylase family	1659	0	6	F:GO:0004609; P:GO:0006544; P:GO:0006563; P:GO:0006566; P:GO:0008654; P:GO:0046486	F:phosphatidylserine decarboxylase activity; P:glycine metabolic process; P:L-serine metabolic process; P:threonine metabolic process; P:phospholipid biosynthetic process; P:glycerolipid metabolic process	EC:4.1.1.65	Phosphatidylserine decarboxylase	G3DSA:2.40.50.100 (GENE3D); G3DSA:2.40.50.100 (GENE3D); IPR003817 (PFAM); G3DSA:2.40.50.100 (GENE3D); IPR033177 (PANTHER); PTHR10067:SF9 (PANTHER)	F:GO:0004609; P:GO:0008654	F:phosphatidylserine decarboxylase activity; P:phospholipid biosynthetic process
0	THAR02_10100	KKO97792.1	-1.75557	0.0906625	31.778	18.4375	histone demethylase JARID1	5495	0	3	F:GO:0003677; F:GO:0016706; P:GO:0055114	F:DNA binding; F:oxidoreductase activity, acting on paired donors, with incorporation or reduction of molecular oxygen, 2-oxoglutarate as one donor, and incorporation of one atom each of oxygen into both donors; P:oxidation-reduction process	EC:1.14.11	Acting on paired donors, with incorporation or reduction of molecular oxygen. The oxygen incorporated need not be derived from O(2)	IPR003347 (SMART); SM01014 (SMART); IPR001606 (SMART); IPR001965 (SMART); IPR003347 (PFAM); IPR004198 (PFAM); IPR013083 (G3DSA:3.30.40.GENE3D); IPR001606 (PFAM); IPR013637 (PFAM); IPR036431 (G3DSA:1.10.150.GENE3D); IPR019787 (PFAM); IPR013083 (G3DSA:3.30.40.GENE3D); mobidb-lite (MOBIDB_LITE); mobidb-lite (MOBIDB_LITE); mobidb-lite (MOBIDB_LITE); mobidb-lite (MOBIDB_LITE); PTHR10694 (PANTHER); PTH…	F:GO:0003677; F:GO:0016706; P:GO:0055114	F:DNA binding; F:oxidoreductase activity, acting on paired donors, with incorporation or reduction of molecular oxygen, 2-oxoglutarate as one donor, and incorporation of one atom each of oxygen into both donors; P:oxidation-reduction process
0	THAR02_10153	KKO97746.1	-1.13602	0.899354	3.50765	3.14502		1798		4	F:GO:0003723; P:GO:0006396; F:GO:0008173; P:GO:0009451	F:RNA binding; P:RNA processing; F:RNA methyltransferase activity; P:RNA modification			IPR013123 (SMART); IPR013123 (PFAM); IPR001537 (PFAM); IPR029064 (G3DSA:3.30.1330.GENE3D); IPR029026 (G3DSA:3.40.1280.GENE3D); mobidb-lite (MOBIDB_LITE); mobidb-lite (MOBIDB_LITE); PTHR12029 (PANTHER); IPR004441 (PTHR12029:PANTHER); IPR029064 (SUPERFAMILY); IPR029028 (SUPERFAMILY)	F:GO:0003723; P:GO:0006396; F:GO:0008168; F:GO:0008173	F:RNA binding; P:RNA processing; F:methyltransferase activity; F:RNA methyltransferase activity
0	THAR02_10190	KKO97705.1	1.10421	0.842907	6.62161	7.44749	glycoside hydrolase family 3	2590	0	2	F:GO:0004553; P:GO:0005975	F:hydrolase activity, hydrolyzing O-glycosyl compounds; P:carbohydrate metabolic process			IPR001764 (PRINTS); IPR026891 (SMART); IPR011658 (SMART); IPR011658 (PFAM); IPR036881 (G3DSA:3.40.50.GENE3D); IPR026891 (PFAM); IPR013783 (G3DSA:2.60.40.GENE3D); IPR002772 (PFAM); IPR001764 (PFAM); IPR036962 (G3DSA:3.20.20.GENE3D); PTHR42715 (PANTHER); PTHR42715:SF10 (PANTHER); IPR036881 (SUPERFAMILY); IPR017853 (SUPERFAMILY)	F:GO:0004553; P:GO:0005975	F:hydrolase activity, hydrolyzing O-glycosyl compounds; P:carbohydrate metabolic process
0	THAR02_10225	KKO97679.1	1.14779	0.835319	4.04508	4.72918		465							G3DSA:2.30.30.100 (GENE3D); PTHR15588 (PANTHER); PTHR15588:SF9 (PANTHER); IPR010920 (SUPERFAMILY)	no GO terms	no GO terms
0	THAR02_10234	KKO97663.1	-2.26045	0.00491406	47.1192	21.2323	sodium hydrogen exchanger family	2792	0	4	P:GO:0006885; F:GO:0015299; C:GO:0016021; P:GO:1902600	P:regulation of pH; F:solute:proton antiporter activity; C:integral component of membrane; P:proton transmembrane transport			PTHR32468 (PANTHER); PTHR32468:SF0 (PANTHER)	no GO terms	no GO terms
0	THAR02_10248	KKO97653.1	-1.0871	0.921284	5.8809	5.5102	carboxypeptidase A	1317	0	3	F:GO:0004181; P:GO:0006508; F:GO:0008270	F:metallocarboxypeptidase activity; P:proteolysis; F:zinc ion binding	EC:3.4.17	Acting on peptide bonds (peptidases)	IPR000834 (SMART); G3DSA:3.40.630.10 (GENE3D); IPR000834 (PFAM); mobidb-lite (MOBIDB_LITE); PTHR11705:SF96 (PANTHER); PTHR11705 (PANTHER); PS51257 (PROSITE_PROFILES); cd06228 (CDD); SSF53187 (SUPERFAMILY)	F:GO:0004181; P:GO:0006508; F:GO:0008270	F:metallocarboxypeptidase activity; P:proteolysis; F:zinc ion binding
0	THAR02_10276	KKO97619.1	1.02872	0.938279	6.62686	6.94384	peptidyl-prolyl cis-trans isomerase 10	561	1.56E-115	2	P:GO:0000413; F:GO:0003755	P:protein peptidyl-prolyl isomerization; F:peptidyl-prolyl cis-trans isomerase activity	EC:5.2.1.8	Peptidylprolyl isomerase	IPR002130 (PRINTS); IPR029000 (G3DSA:2.40.100.GENE3D); IPR024936 (PIRSF); IPR002130 (PFAM); mobidb-lite (MOBIDB_LITE); PTHR11071:SF147 (PANTHER); IPR024936 (PANTHER); IPR002130 (PROSITE_PROFILES); IPR029000 (SUPERFAMILY)	P:GO:0000413; F:GO:0003755	P:protein peptidyl-prolyl isomerization; F:peptidyl-prolyl cis-trans isomerase activity
0	THAR02_10311	KKO97582.1	-1.5207	0.0504864	72.4867	48.5524		1901		3	F:GO:0004722; P:GO:0006470; C:GO:0008287	F:protein serine/threonine phosphatase activity; P:protein dephosphorylation; C:protein serine/threonine phosphatase complex	EC:3.1.3.16; EC:3.1.3.41	Protein-serine/threonine phosphatase; 4-nitrophenylphosphatase	IPR001932 (SMART); IPR036457 (G3DSA:3.60.40.GENE3D); IPR001932 (PFAM); mobidb-lite (MOBIDB_LITE); mobidb-lite (MOBIDB_LITE); mobidb-lite (MOBIDB_LITE); IPR015655 (PANTHER); PTHR13832:SF321 (PANTHER); IPR001932 (PROSITE_PROFILES); IPR001932 (CDD); IPR036457 (SUPERFAMILY)	F:GO:0003824; F:GO:0004722; P:GO:0006470	F:catalytic activity; F:protein serine/threonine phosphatase activity; P:protein dephosphorylation
0	THAR02_10313	KKO97584.1	-1.0158	0.980939	188.3	188.816	GTPase transmembrane location	2714	0	2	F:GO:0003924; F:GO:0005525	F:GTPase activity; F:GTP binding	EC:3.6.1.15	Nucleoside-triphosphate phosphatase	IPR022812 (PFAM); G3DSA:3.40.50.300 (GENE3D); mobidb-lite (MOBIDB_LITE); mobidb-lite (MOBIDB_LITE); IPR027094 (PANTHER); PTHR10465:SF0 (PANTHER); IPR030381 (PROSITE_PROFILES); IPR027417 (SUPERFAMILY)	F:GO:0003924; F:GO:0005525	F:GTPase activity; F:GTP binding
0	THAR02_10323	KKO97570.1	1.02042	0.956572	4.81519	5.00482	hypothetical protein THAR02_10323	3603	0	10	C:GO:0000138; P:GO:0000321; C:GO:0000324; C:GO:0005635; C:GO:0005783; P:GO:0016239; P:GO:0031030; P:GO:0031573; P:GO:0061509; C:GO:0071957	C:Golgi trans cisterna; P:re-entry into mitotic cell cycle after pheromone arrest; C:fungal-type vacuole; C:nuclear envelope; C:endoplasmic reticulum; P:positive regulation of macroautophagy; P:negative regulation of septation initiation signaling; P:intra-S DNA damage checkpoint; P:asymmetric protein localization to old mitotic spindle pole body; C:old mitotic spindle pole body			IPR012486 (SMART); IPR012486 (PFAM); mobidb-lite (MOBIDB_LITE); PTHR13239 (PANTHER)	no GO terms	no GO terms
0	THAR02_10327	KKO97574.1	1.14149	0.76743	8.81967	10.2546	hypothetical protein THAR02_10327	1109	0	6	F:GO:0003941; F:GO:0004794; P:GO:0006565; P:GO:0006567; F:GO:0030170; C:GO:0042645	F:L-serine ammonia-lyase activity; F:L-threonine ammonia-lyase activity; P:L-serine catabolic process; P:threonine catabolic process; F:pyridoxal phosphate binding; C:mitochondrial nucleoid	EC:4.3.1.17; EC:4.3.1.19	L-serine ammonia-lyase; Threonine ammonia-lyase	G3DSA:3.40.50.1100 (GENE3D); G3DSA:3.40.50.1100 (GENE3D); IPR001926 (PFAM); PTHR43419:SF9 (PANTHER); PTHR43419 (PANTHER); IPR036052 (SUPERFAMILY)	no GO terms	no GO terms
0	THAR02_10329	KKO97566.1	2.22407	0.614395	0.637033	1.44313		4898		1	F:GO:0005515	F:protein binding			IPR020472 (PRINTS); IPR001680 (SMART); IPR015943 (G3DSA:2.130.10.GENE3D); G3DSA:1.10.10.670 (GENE3D); IPR015943 (G3DSA:2.130.10.GENE3D); G3DSA:2.40.10.120 (GENE3D); IPR001680 (PFAM); IPR015943 (G3DSA:2.130.10.GENE3D); G3DSA:2.40.50.140 (GENE3D); G3DSA:2.80.10.50 (GENE3D); PTHR42968 (PANTHER); PTHR42968:SF15 (PANTHER); PTHR42968:SF15 (PANTHER); PTHR42968:SF15 (PANTHER); PTHR42968 (PANTHER); PTHR42…	F:GO:0005515	F:protein binding
0	THAR02_10352	KKO97547.1	1.32738	0.707484	3.29581	4.45607	---NA---	282							mobidb-lite (MOBIDB_LITE)	no GO terms	no GO terms
0	THAR02_10366	KKO97527.1	1.35335	0.601804	5.57517	7.68535		2191		2	F:GO:0003824; P:GO:0008152	F:catalytic activity; P:metabolic process			G3DSA:2.30.38.10 (GENE3D); IPR000873 (PFAM); G3DSA:3.30.300.30 (GENE3D); G3DSA:3.40.50.980 (GENE3D); IPR025110 (PFAM); PTHR43201 (PANTHER); PTHR43201:SF8 (PANTHER); SSF56801 (SUPERFAMILY)	F:GO:0003824; P:GO:0008152	F:catalytic activity; P:metabolic process
0	THAR02_10371	KKO97525.1	-1.00932	0.98926	5.34443	5.39344	hypothetical protein THAR02_10371	2592	0						G3DSA:1.20.1170.10 (GENE3D); mobidb-lite (MOBIDB_LITE); mobidb-lite (MOBIDB_LITE); mobidb-lite (MOBIDB_LITE); mobidb-lite (MOBIDB_LITE); mobidb-lite (MOBIDB_LITE); mobidb-lite (MOBIDB_LITE)	no GO terms	no GO terms
0	THAR02_10375	KKO97519.1	1.16499	0.787636	5.62196	6.6712	histone H3 methyltransferase complex and RNA cleavage factor II subunit SWD2	1295	0	1	F:GO:0005515	F:protein binding			IPR001680 (SMART); IPR001680 (PFAM); IPR015943 (G3DSA:2.130.10.GENE3D); G3DSA:2.80.10.50 (GENE3D); PTHR19861 (PANTHER); IPR001680 (PROSITE_PROFILES); IPR017986 (PROSITE_PROFILES); IPR036322 (SUPERFAMILY)	F:GO:0005515	F:protein binding
0	THAR02_10400	KKO97499.1	-1.32272	0.768833	3.576	2.75376	hypothetical protein THAR02_10400	1677	0						PTHR38111 (PANTHER); PTHR38111:SF2 (PANTHER)	no GO terms	no GO terms
0	THAR02_10453	KKO97447.1	1.08142	0.783832	18.945	20.8682		834		2	P:GO:0008152; F:GO:0016787	P:metabolic process; F:hydrolase activity			IPR029058 (G3DSA:3.40.50.GENE3D); IPR000675 (PFAM); IPR029058 (SUPERFAMILY)	P:GO:0008152; F:GO:0016787	P:metabolic process; F:hydrolase activity
0	THAR02_10464	KKO97430.1	-1.75179	0.574194	3.52863	2.05172		1179		3	P:GO:0001510; F:GO:0008168; P:GO:0009452	P:RNA methylation; F:methyltransferase activity; P:7-methylguanosine RNA capping			IPR019012 (PFAM); G3DSA:3.40.50.150 (GENE3D); PTHR14741:SF32 (PANTHER); PTHR14741 (PANTHER); cd02440 (CDD); IPR029063 (SUPERFAMILY)	P:GO:0001510; F:GO:0008168; P:GO:0009452	P:RNA methylation; F:methyltransferase activity; P:7-methylguanosine RNA capping
0	THAR02_10468	KKO97434.1	-1.31846	0.385312	31.9311	24.6684		298							IPR013892 (PFAM); PTHR22977:SF1 (PANTHER); IPR013892 (PANTHER)	no GO terms	no GO terms
0	THAR02_10469	KKO97435.1	1.12302	0.748271	13.1638	15.0578		701							no IPS match	no IPS match	no IPS match
0	THAR02_10472	KKO97425.1	-1.41981	0.149948	55.1345	39.5537	Adaptor complex	3119	0	4	F:GO:0005488; P:GO:0006886; P:GO:0016192; C:GO:0030117	F:binding; P:intracellular protein transport; P:vesicle-mediated transport; C:membrane coat			IPR002553 (PFAM); IPR011989 (G3DSA:1.25.10.GENE3D); PTHR10261:SF0 (PANTHER); IPR017106 (PANTHER); IPR016024 (SUPERFAMILY)	F:GO:0005488; P:GO:0006886; P:GO:0016192; C:GO:0030117	F:binding; P:intracellular protein transport; P:vesicle-mediated transport; C:membrane coat
0	THAR02_10474	KKO97419.1	1.30453	5.61735e-07	664.902	883.503	hypothetical protein THAR02_10474	300	9.32E-39						mobidb-lite (MOBIDB_LITE)	no GO terms	no GO terms
0	THAR02_10491	KKO97403.1	1.31329	0.724544	3.14001	4.20035		3418		1	F:GO:0005515	F:protein binding			G3DSA:1.20.1250.10 (GENE3D); IPR011990 (G3DSA:1.25.40.GENE3D)	F:GO:0005515	F:protein binding
0	THAR02_10528	KKO97366.1	-1.20562	0.781945	7.25831	6.13226	hypothetical protein THAR02_10528	625	1.14E-57						mobidb-lite (MOBIDB_LITE)	no GO terms	no GO terms
0	THAR02_10531	KKO97362.1	1.1303	0.522658	47.3964	54.5677	Cell division control 3	1939	0	1	F:GO:0005525	F:GTP binding			IPR030379 (PFAM); G3DSA:3.40.50.300 (GENE3D); IPR016491 (PIRSF); mobidb-lite (MOBIDB_LITE); PTHR18884:SF109 (PANTHER); PTHR18884 (PANTHER); IPR030379 (PROSITE_PROFILES); IPR016491 (CDD); IPR027417 (SUPERFAMILY)	F:GO:0005525	F:GTP binding
0	THAR02_10548	KKO97343.1	-1.04753	0.982025	1.61865	1.57391		998							IPR036866 (G3DSA:3.60.15.GENE3D); IPR001279 (PFAM); PTHR23200:SF56 (PANTHER); PTHR23200 (PANTHER); PTHR23200:SF56 (PANTHER); cd07730 (CDD); IPR036866 (SUPERFAMILY)	no GO terms	no GO terms
0	THAR02_10575	KKO97324.1	-1.18849	0.184994	197.269	169.066	hypothetical protein A0O28_0056970	959	7.35E-86	4	F:GO:0003735; C:GO:0005840; P:GO:0006412; P:GO:0042254	F:structural constituent of ribosome; C:ribosome; P:translation; P:ribosome biogenesis			IPR001380 (PFAM); mobidb-lite (MOBIDB_LITE); IPR001380 (PANTHER); PTHR11722:SF0 (PANTHER)	F:GO:0003735; C:GO:0005622; C:GO:0005840; P:GO:0006412	F:structural constituent of ribosome; C:intracellular; C:ribosome; P:translation
0	THAR02_10588	KKO97306.1	-1.26669	0.307773	60.4699	48.6254		460							no IPS match	no IPS match	no IPS match
0	THAR02_10639	KKO97258.1	-1.27405	0.429992	34.4632	27.5528	hypothetical protein THAR02_10639	488	3.46E-58	1	P:GO:0043248	P:proteasome assembly			no IPS match	no IPS match	no IPS match
0	THAR02_10655	KKO97237.1	-1.08871	0.462333	311.269	291.219	glycoside hydrolase family 5	1452	0	2	F:GO:0004553; P:GO:0005975	F:hydrolase activity, hydrolyzing O-glycosyl compounds; P:carbohydrate metabolic process			G3DSA:3.20.20.80 (GENE3D); IPR001547 (PFAM); PTHR34142:SF5 (PANTHER); PTHR34142 (PANTHER); IPR017853 (SUPERFAMILY)	F:GO:0004553; P:GO:0005975	F:hydrolase activity, hydrolyzing O-glycosyl compounds; P:carbohydrate metabolic process
0	THAR02_10708	KKO97182.1	-1.56016	0.432009	10.48	6.84207		1079		2	F:GO:0016787; F:GO:0016831	F:hydrolase activity; F:carboxy-lyase activity			G3DSA:3.20.20.140 (GENE3D); IPR006680 (PFAM); PTHR21240:SF1 (PANTHER); IPR032465 (PANTHER); IPR032466 (SUPERFAMILY)	F:GO:0016787; F:GO:0016831	F:hydrolase activity; F:carboxy-lyase activity
0	THAR02_10730	KKO97163.1	1.37359	0.542927	6.87491	9.61873	mono carboxylate transporter	1780	0	2	C:GO:0016021; P:GO:0055085	C:integral component of membrane; P:transmembrane transport			G3DSA:1.20.1250.20 (GENE3D); IPR011701 (PFAM); PTHR11360:SF120 (PANTHER); PTHR11360 (PANTHER); IPR036259 (SUPERFAMILY)	C:GO:0016021; P:GO:0055085	C:integral component of membrane; P:transmembrane transport
0	THAR02_10748	KKO97147.1	-1.01528	0.99419	12.4545	12.4949	hypothetical protein THAR02_10748	2205	0	6	C:GO:0000126; F:GO:0001026; P:GO:0006355; P:GO:0006383; F:GO:0017025; P:GO:0070897	C:transcription factor TFIIIB complex; F:TFIIIB-type transcription factor activity; P:regulation of transcription, DNA-templated; P:transcription by RNA polymerase III; F:TBP-class protein binding; P:DNA-templated transcriptional preinitiation complex assembly			IPR013763 (SMART); IPR036915 (G3DSA:1.10.472.GENE3D); IPR013150 (PFAM); G3DSA:1.20.5.650 (GENE3D); IPR036915 (G3DSA:1.10.472.GENE3D); IPR011665 (PFAM); mobidb-lite (MOBIDB_LITE); mobidb-lite (MOBIDB_LITE); mobidb-lite (MOBIDB_LITE); mobidb-lite (MOBIDB_LITE); mobidb-lite (MOBIDB_LITE); mobidb-lite (MOBIDB_LITE); IPR000812 (PANTHER); IPR029529 (PTHR11618:PANTHER); IPR013763 (CDD); IPR013763 (CDD);…	C:GO:0000126; F:GO:0001026; P:GO:0006355; P:GO:0006383; F:GO:0017025; P:GO:0070897	C:transcription factor TFIIIB complex; F:TFIIIB-type transcription factor activity; P:regulation of transcription, DNA-templated; P:transcription by RNA polymerase III; F:TBP-class protein binding; P:DNA-templated transcriptional preinitiation complex assembly
0	THAR02_10779	KKO97114.1	-1.14939	0.574957	56.5865	50.1465		639							no IPS match	no IPS match	no IPS match
0	THAR02_10783	KKO97118.1	-1.49718	0.0281061	98.0846	66.73	tubulin family	1716	0	5	F:GO:0003924; F:GO:0005200; F:GO:0005525; C:GO:0005874; P:GO:0007017	F:GTPase activity; F:structural constituent of cytoskeleton; F:GTP binding; C:microtubule; P:microtubule-based process	EC:3.6.1.15	Nucleoside-triphosphate phosphatase	IPR000217 (PRINTS); IPR002452 (PRINTS); IPR003008 (SMART); IPR003008 (PFAM); IPR018316 (PFAM); IPR037103 (G3DSA:3.30.1330.GENE3D); IPR036525 (G3DSA:3.40.50.GENE3D); IPR000217 (PANTHER); PTHR11588:SF248 (PANTHER); IPR008280 (SUPERFAMILY); IPR036525 (SUPERFAMILY)	F:GO:0003924; F:GO:0005200; F:GO:0005525; C:GO:0005874; P:GO:0007017	F:GTPase activity; F:structural constituent of cytoskeleton; F:GTP binding; C:microtubule; P:microtubule-based process
0	THAR02_10806	KKO97091.1	-1.46669	0.420146	14.5949	10.1358		561							IPR014500 (PIRSF); IPR013096 (PFAM); IPR014710 (G3DSA:2.60.120.GENE3D); PTHR36448:SF1 (PANTHER); PTHR36448 (PANTHER); IPR011051 (SUPERFAMILY)	no GO terms	no GO terms
0	THAR02_10815	KKO97080.1	1.30513	1.17962e-07	742.341	986.852	mitochondrial sorting (Msf1)	564	5.38E-137						IPR006797 (PFAM); PTHR11158:SF17 (PANTHER); PTHR11158 (PANTHER); IPR006797 (PROSITE_PROFILES)	no GO terms	no GO terms
0	THAR02_10851	KKO97043.1	-1.27491	0.380931	42.2364	33.7444	glycoside hydrolase family 3	2846	0	2	F:GO:0004553; P:GO:0005975	F:hydrolase activity, hydrolyzing O-glycosyl compounds; P:carbohydrate metabolic process			IPR026891 (SMART); IPR002772 (PFAM); IPR036881 (G3DSA:3.40.50.GENE3D); IPR026891 (PFAM); IPR013783 (G3DSA:2.60.40.GENE3D); PTHR42715:SF5 (PANTHER); PTHR42715 (PANTHER); IPR036881 (SUPERFAMILY)	F:GO:0004553; P:GO:0005975	F:hydrolase activity, hydrolyzing O-glycosyl compounds; P:carbohydrate metabolic process
0	THAR02_10866	KKO97027.1	-1.43498	0.942099	0.132509	0.0940578		334							G3DSA:3.40.50.300 (GENE3D); IPR000523 (PFAM); IPR027417 (SUPERFAMILY)	no GO terms	no GO terms
0	THAR02_10867	KKO97028.1	-1.94328	0.0105508	54.5207	28.5773	glucose-repressible alcohol dehydrogenase transcriptional effector	2070	0	2	C:GO:0005634; C:GO:0005829	C:nucleus; C:cytosol			IPR005135 (PFAM); IPR036691 (G3DSA:3.60.10.GENE3D); mobidb-lite (MOBIDB_LITE); PTHR12121:SF34 (PANTHER); PTHR12121 (PANTHER); IPR036691 (SUPERFAMILY)	no GO terms	no GO terms
0	THAR02_10919	KKO96974.1	-1.05906	0.681413	279.48	268.797	60S ribosomal L27-A	791	2.45E-109	4	F:GO:0003735; C:GO:0005840; P:GO:0006412; P:GO:0042254	F:structural constituent of ribosome; C:ribosome; P:translation; P:ribosome biogenesis			IPR014722 (G3DSA:2.30.30.GENE3D); IPR001141 (PFAM); PTHR10497:SF0 (PANTHER); IPR001141 (PANTHER); IPR001141 (PRODOM); IPR008991 (SUPERFAMILY)	F:GO:0003735; C:GO:0005622; C:GO:0005840; P:GO:0006412	F:structural constituent of ribosome; C:intracellular; C:ribosome; P:translation
0	THAR02_10932	KKO96961.1	-1.91201	0.000371829	110.136	58.672		695							PTHR39608:SF2 (PANTHER); PTHR39608 (PANTHER)	no GO terms	no GO terms
0	THAR02_10953	KKO96945.1	-1.44127	0.417893	16.1079	11.3838		1573							IPR013909 (PFAM); mobidb-lite (MOBIDB_LITE); PTHR15835:SF2 (PANTHER); PTHR15835 (PANTHER)	no GO terms	no GO terms
0	THAR02_10992	KKO96907.1	1.33249	0.538801	8.60572	11.68	palmitoyl- hydrolase	1170	0	2	P:GO:0006637; F:GO:0047617	P:acyl-CoA metabolic process; F:acyl-CoA hydrolase activity	EC:3.1.2.20	Acyl-CoA hydrolase	G3DSA:3.10.129.10 (GENE3D); G3DSA:3.10.129.10 (GENE3D); PF13622 (PFAM); PTHR11066:SF34 (PANTHER); IPR003703 (PANTHER); cd03444 (CDD); cd03445 (CDD); IPR029069 (SUPERFAMILY); IPR029069 (SUPERFAMILY)	P:GO:0006637; F:GO:0047617	P:acyl-CoA metabolic process; F:acyl-CoA hydrolase activity
0	THAR02_11018	KKO96878.1	1.08806	0.868822	6.05565	6.7113		983		2	C:GO:0005737; P:GO:0006914	C:cytoplasm; P:autophagy			IPR007239 (PFAM); IPR007239 (PANTHER)	C:GO:0005737; P:GO:0006914	C:cytoplasm; P:autophagy
0	THAR02_11059	KKO96837.1	-1.73522	0	2463.26	1445.94	Endoplasmatic reticulum oxidising Ero1	1888	0	4	F:GO:0003756; C:GO:0005783; F:GO:0016671; P:GO:0055114	F:protein disulfide isomerase activity; C:endoplasmic reticulum; F:oxidoreductase activity, acting on a sulfur group of donors, disulfide as acceptor; P:oxidation-reduction process	EC:5.3.4.1	Protein disulfide-isomerase	IPR007266 (PFAM); IPR007266 (PIRSF); mobidb-lite (MOBIDB_LITE); IPR007266 (PANTHER); PTHR12613:SF0 (PANTHER); IPR037192 (SUPERFAMILY)	F:GO:0003756; C:GO:0005783; F:GO:0016671; P:GO:0055114	F:protein disulfide isomerase activity; C:endoplasmic reticulum; F:oxidoreductase activity, acting on a sulfur group of donors, disulfide as acceptor; P:oxidation-reduction process
0	THAR02_11065	KKO96831.1	1.28681	0.728539	3.55628	4.66129	Zn2Cys6 transcriptional regulator	2433	0	4	F:GO:0003677; C:GO:0005634; P:GO:0006351; F:GO:0008270	F:DNA binding; C:nucleus; P:transcription, DNA-templated; F:zinc ion binding			IPR007219 (SMART); IPR007219 (PFAM); PTHR31944:SF116 (PANTHER); PTHR31944 (PANTHER); cd12148 (CDD)	F:GO:0003677; C:GO:0005634; P:GO:0006351; F:GO:0008270	F:DNA binding; C:nucleus; P:transcription, DNA-templated; F:zinc ion binding
0	THAR02_11075	KKO96821.1	3.60735	0.568269	0.261427	0.960579	hypothetical protein THAR02_11075	2878	0						no IPS match	no IPS match	no IPS match
0	THAR02_11093	KKO96801.1	21.6031	0.248077	0.0851934	1.87464	hypothetical protein THAR02_11093	1039	0						G3DSA:3.90.25.10 (GENE3D); PTHR43245 (PANTHER); PTHR43245:SF8 (PANTHER); IPR036291 (SUPERFAMILY)	no GO terms	no GO terms
0	THAR02_11125	KKO96773.1	-1.19561	0.264643	129.894	110.661	Fe superoxide dismutase	999	0	4	F:GO:0004784; P:GO:0006801; F:GO:0046872; P:GO:0055114	F:superoxide dismutase activity; P:superoxide metabolic process; F:metal ion binding; P:oxidation-reduction process	EC:1.15.1.1	Superoxide dismutase	IPR019832 (PFAM); PTHR43595 (PANTHER); PTHR43595:SF2 (PANTHER); IPR036314 (SUPERFAMILY)	F:GO:0004784; P:GO:0006801; F:GO:0046872; P:GO:0055114	F:superoxide dismutase activity; P:superoxide metabolic process; F:metal ion binding; P:oxidation-reduction process
0	THAR02_11134	KKO96759.1	1.10688	0.833032	7.18564	8.10142	phenylalanyl-tRNA synthetase	1586	0	8	F:GO:0000049; P:GO:0000162; F:GO:0004826; F:GO:0005524; P:GO:0006432; P:GO:0006571; P:GO:0009094; C:GO:0009328	F:tRNA binding; P:tryptophan biosynthetic process; F:phenylalanine-tRNA ligase activity; F:ATP binding; P:phenylalanyl-tRNA aminoacylation; P:tyrosine biosynthetic process; P:L-phenylalanine biosynthetic process; C:phenylalanine-tRNA ligase complex	EC:6.1.1.20	Phenylalanine--tRNA ligase	IPR005121 (SMART); IPR002319 (PFAM); IPR004530 (TIGRFAM); IPR005121 (PFAM); G3DSA:3.30.930.10 (GENE3D); IPR036690 (G3DSA:3.30.70.GENE3D); mobidb-lite (MOBIDB_LITE); PTHR11538 (PANTHER); IPR004530 (PTHR11538:PANTHER); IPR006195 (PROSITE_PROFILES); IPR005121 (PROSITE_PROFILES); cd00496 (CDD); SSF55681 (SUPERFAMILY); IPR036690 (SUPERFAMILY)	F:GO:0000049; F:GO:0000166; F:GO:0004812; F:GO:0004826; F:GO:0005524; C:GO:0005737; P:GO:0006432; P:GO:0043039	F:tRNA binding; F:nucleotide binding; F:aminoacyl-tRNA ligase activity; F:phenylalanine-tRNA ligase activity; F:ATP binding; C:cytoplasm; P:phenylalanyl-tRNA aminoacylation; P:tRNA aminoacylation
0	THAR02_11145	KKO96752.1	2.41376	0.148987	4.16518	10.2405	hypothetical protein THAR02_11145	951	0						no IPS match	no IPS match	no IPS match
0	THAR02_11151	KKO96746.1	-1.3824	0.295907	33.8822	24.9651	Zn2Cys6 transcriptional regulator	1992	0	4	F:GO:0000981; C:GO:0005634; P:GO:0006357; F:GO:0008270	F:RNA polymerase II transcription factor activity, sequence-specific DNA binding; C:nucleus; P:regulation of transcription by RNA polymerase II; F:zinc ion binding			IPR021858 (PFAM)	no GO terms	no GO terms
0	THAR02_11167	KKO96730.1	-1.3222	0.643116	8.91307	6.86635	ALP_HYPAT ame: Full=Alkaline ase Short=ALP Flags: Precursor	1368	0	3	F:GO:0004252; C:GO:0005576; P:GO:0006508	F:serine-type endopeptidase activity; C:extracellular region; P:proteolysis	EC:3.4.21	Acting on peptide bonds (peptidases)	no IPS match	no IPS match	no IPS match
0	THAR02_11171	KKO96724.1	1.28239	0.0485614	118.021	154.161	hypothetical protein THAR02_11171	765	1.14E-146						mobidb-lite (MOBIDB_LITE)	no GO terms	no GO terms
0	THAR02_11187	KKO96709.1	-1.18602	0.799473	7.43773	6.38765	hypothetical protein THAR02_11187	2523	0						mobidb-lite (MOBIDB_LITE); mobidb-lite (MOBIDB_LITE); mobidb-lite (MOBIDB_LITE); mobidb-lite (MOBIDB_LITE); mobidb-lite (MOBIDB_LITE); mobidb-lite (MOBIDB_LITE)	no GO terms	no GO terms
0	THAR02_11247	KKO96646.1	-1.24096	0.432861	43.1134	35.3873	hypothetical protein THAR02_11247, partial	174	1.75E-34						no IPS match	no IPS match	no IPS match
0	THAR02_11256	KKO96640.1	-1.74186	0.213988	17.5724	10.2757		1015		2	F:GO:0008080; P:GO:0042967	F:N-acetyltransferase activity; P:obsolete acyl-carrier-protein biosynthetic process			IPR000182 (PFAM); G3DSA:3.40.630.30 (GENE3D); PTHR21471:SF52 (PANTHER); PTHR21471 (PANTHER); IPR000182 (PROSITE_PROFILES); cd04301 (CDD); IPR016181 (SUPERFAMILY)	F:GO:0008080	F:N-acetyltransferase activity
0	THAR02_11294	KKO96602.1	1.06121	0.694452	60.533	65.4316		2476		4	F:GO:0003677; C:GO:0005634; P:GO:0006351; F:GO:0008270	F:DNA binding; C:nucleus; P:transcription, DNA-templated; F:zinc ion binding			IPR007219 (PFAM); mobidb-lite (MOBIDB_LITE); PTHR45582 (PANTHER); cd12148 (CDD)	F:GO:0003677; C:GO:0005634; P:GO:0006351; F:GO:0008270	F:DNA binding; C:nucleus; P:transcription, DNA-templated; F:zinc ion binding
0	THAR02_11295	KKO96600.1	1.03229	0.917656	10.2226	10.7487	hypothetical protein THAR02_11295	1853	7.40E-83	6	C:GO:0005623; P:GO:0006118; F:GO:0009055; F:GO:0015035; P:GO:0045454; P:GO:0055114	C:cell; P:obsolete electron transport; F:electron transfer activity; F:protein disulfide oxidoreductase activity; P:cell redox homeostasis; P:oxidation-reduction process			mobidb-lite (MOBIDB_LITE)	no GO terms	no GO terms
0	THAR02_11318	KKO96577.1	2.47821	0.0143997	11.1744	28.2069	hypothetical protein THAR02_11318	705	7.51E-174	1	C:GO:0016021	C:integral component of membrane			mobidb-lite (MOBIDB_LITE)	no GO terms	no GO terms
0	THAR02_11326	KKO96572.1	-1.20364	0.183897	170.445	144.24	50S ribosomal L34e	766	5.77E-33	4	F:GO:0003735; C:GO:0005840; P:GO:0006412; P:GO:0042254	F:structural constituent of ribosome; C:ribosome; P:translation; P:ribosome biogenesis			IPR008195 (PRINTS); IPR008195 (PFAM); PTHR10759:SF0 (PANTHER); IPR008195 (PANTHER)	F:GO:0003735; C:GO:0005622; C:GO:0005840; P:GO:0006412	F:structural constituent of ribosome; C:intracellular; C:ribosome; P:translation
0	THAR02_11346	KKO96549.1	-1.04362	0.978214	3.16128	3.08543	hypothetical protein CI102_10927, partial	224	1.60E-34	1	C:GO:0016021	C:integral component of membrane			mobidb-lite (MOBIDB_LITE)	no GO terms	no GO terms
0	THAR02_11373	KKO96525.1	-1.21973	0.837824	3.49405	2.91783	hypothetical protein THAR02_11373	323	3.79E-26						no IPS match	no IPS match	no IPS match
0	THAR02_11395	KKO96504.1	1.22614	0.18108	80.0983	100.036	SSCRP [Trichoderma guizhouense]	255	2.11E-19						mobidb-lite (MOBIDB_LITE)	no GO terms	no GO terms
0	THAR02_11406	KKO96493.1	1.18591	0.834064	2.76537	3.3404		3649		3	P:GO:0000724; P:GO:0007062; C:GO:0030915	P:double-strand break repair via homologous recombination; P:sister chromatid cohesion; C:Smc5-Smc6 complex			G3DSA:3.40.50.300 (GENE3D); G3DSA:1.20.5.730 (GENE3D); PF13476 (PFAM); mobidb-lite (MOBIDB_LITE); PTHR19306 (PANTHER); IPR027131 (PTHR19306:PANTHER); cd03277 (CDD); IPR027417 (SUPERFAMILY)	P:GO:0000724; P:GO:0006281; P:GO:0007062; C:GO:0030915	P:double-strand break repair via homologous recombination; P:DNA repair; P:sister chromatid cohesion; C:Smc5-Smc6 complex
0	THAR02_11407	KKO96492.1	-1.46	0.240737	31.6191	22.0593	bZIP transcriptional regulator [Trichoderma guizhouense]	1511	6.13E-110	4	F:GO:0003700; C:GO:0005634; P:GO:0006357; F:GO:0043565	F:DNA binding transcription factor activity; C:nucleus; P:regulation of transcription by RNA polymerase II; F:sequence-specific DNA binding			no IPS match	no IPS match	no IPS match
0	THAR02_11417	KKO96482.1	-1.21792	0.720656	10.8339	9.06064		2063		1	F:GO:0005515	F:protein binding			IPR004046 (PFAM); G3DSA:1.20.1050.10 (GENE3D); G3DSA:3.40.30.10 (GENE3D); IPR004045 (PFAM); PTHR44051:SF6 (PANTHER); PTHR44051 (PANTHER); IPR010987 (PROSITE_PROFILES); IPR004045 (PROSITE_PROFILES); cd03048 (CDD); IPR036282 (SUPERFAMILY); IPR036249 (SUPERFAMILY)	F:GO:0005515	F:protein binding
0	THAR02_11458	KKO96441.1	-1.21756	0.804522	5.20682	4.3559	hypothetical protein THAR02_11458	476	1.06E-67	1	C:GO:0016021	C:integral component of membrane			IPR018908 (PFAM); IPR018908 (PANTHER)	no GO terms	no GO terms
0	THAR02_11493	KKO96406.1	1.16757	0.814337	4.15945	4.94668	transcription elongation factor 1	1213	4.46E-31	2	F:GO:0003676; F:GO:0008270	F:nucleic acid binding; F:zinc ion binding			IPR036875 (G3DSA:4.10.60.GENE3D); mobidb-lite (MOBIDB_LITE); mobidb-lite (MOBIDB_LITE); IPR001878 (PROSITE_PROFILES); IPR036875 (SUPERFAMILY)	F:GO:0003676; F:GO:0008270	F:nucleic acid binding; F:zinc ion binding
1	THAR02_00001	KKP07793.1	1.28288	0.736139	3.43448	4.4879	hypothetical protein THAR02_00001	1701	0	1	F:GO:0003676	F:nucleic acid binding			G3DSA:3.30.70.330 (GENE3D); mobidb-lite (MOBIDB_LITE); IPR035979 (SUPERFAMILY)	F:GO:0003676	F:nucleic acid binding
1	THAR02_00007	KKP07799.1	4.46	0.627569	0.127618	0.579752	hypothetical protein THAR02_00007	867	4.81E-170	4	F:GO:0000981; C:GO:0005634; P:GO:0006355; F:GO:0008270	F:RNA polymerase II transcription factor activity, sequence-specific DNA binding; C:nucleus; P:regulation of transcription, DNA-templated; F:zinc ion binding			IPR001138 (SMART); IPR001138 (PFAM); IPR036864 (G3DSA:4.10.240.GENE3D); mobidb-lite (MOBIDB_LITE); PTHR45594 (PANTHER); IPR001138 (PROSITE_PROFILES); IPR001138 (CDD); IPR036864 (SUPERFAMILY)	F:GO:0000981; C:GO:0005634; P:GO:0006355; F:GO:0008270	F:RNA polymerase II transcription factor activity, sequence-specific DNA binding; C:nucleus; P:regulation of transcription, DNA-templated; F:zinc ion binding
1	THAR02_00016	KKP07808.1	3.13594	0.519657	0.443912	1.41794	Zn2Cys6	997	2.52E-67	1	F:GO:0005488	F:binding			no IPS match	no IPS match	no IPS match
1	THAR02_00018	KKP07810.1	2.32292	0.766434	0.195832	0.463352	mannitol 1-phosphate dehydrogenase	1017	2.18E-123	3	F:GO:0016491; P:GO:0055114; F:GO:0071949	F:oxidoreductase activity; P:oxidation-reduction process; F:FAD binding			IPR036188 (G3DSA:3.50.50.GENE3D); PTHR13789 (PANTHER); PTHR13789:SF147 (PANTHER); SSF54373 (SUPERFAMILY)	no GO terms	no GO terms
1	THAR02_00021	KKP07813.1	2.16805	0.669231	0.493583	1.09	glycoside hydrolase family 79	1614	0	1	F:GO:0016787	F:hydrolase activity			G3DSA:2.60.40.1180 (GENE3D); G3DSA:3.20.20.80 (GENE3D); IPR031728 (PFAM); PTHR36183:SF2 (PANTHER); PTHR36183 (PANTHER); IPR017853 (SUPERFAMILY)	no GO terms	no GO terms
1	THAR02_00034	KKP07826.1	1.27077	0.862501	0.979669	1.26807	carboxyphosphonoenolpyruvate phosphonomutase	768	1.18E-180	1	F:GO:0003824	F:catalytic activity			PF13714 (PFAM); G3DSA:3.20.20.60 (GENE3D); PTHR43577 (PANTHER); cd00377 (CDD); IPR015813 (SUPERFAMILY)	F:GO:0003824	F:catalytic activity
1	THAR02_00055	KKP07847.1	1.95125	0.647154	0.790321	1.57076	short chain dehydrogenase reductase	840	1.65E-128	2	F:GO:0016491; P:GO:0055114	F:oxidoreductase activity; P:oxidation-reduction process			IPR002347 (PRINTS); IPR002347 (PFAM); G3DSA:3.40.50.720 (GENE3D); PTHR43639:SF2 (PANTHER); PTHR43639 (PANTHER); IPR036291 (SUPERFAMILY)	no GO terms	no GO terms
1	THAR02_00058	KKP07850.1	2.09062	0.764636	0.270691	0.576427	alpha beta hydrolase fold family	1308	0	1	F:GO:0016787	F:hydrolase activity			IPR029058 (G3DSA:3.40.50.GENE3D); IPR000073 (PFAM); PTHR10992 (PANTHER); PTHR10992:SF985 (PANTHER); IPR029058 (SUPERFAMILY)	no GO terms	no GO terms
1	THAR02_00060	KKP07852.1	2.13511	0.631092	0.652896	1.4199	tricarballylate dehydrogenase	1593	0	2	F:GO:0016491; P:GO:0055114	F:oxidoreductase activity; P:oxidation-reduction process			IPR027477 (G3DSA:3.90.700.GENE3D); IPR003953 (PFAM); IPR036188 (G3DSA:3.50.50.GENE3D); PTHR43400 (PANTHER); PTHR43400:SF4 (PANTHER); IPR027477 (SUPERFAMILY); IPR036188 (SUPERFAMILY)	no GO terms	no GO terms
1	THAR02_00063	KKP07855.1	12.5437	0.438195	0.0731537	0.93467	beta-lactamase family	1815	0						G3DSA:3.40.710.10 (GENE3D); IPR001466 (PFAM); PTHR22935 (PANTHER); PTHR22935:SF85 (PANTHER); IPR012338 (SUPERFAMILY)	no GO terms	no GO terms
1	THAR02_00066	KKP07858.1	5.51165	0.423446	0.244274	1.37136	siderophore transporter	1993	0	2	C:GO:0016021; P:GO:0055085	C:integral component of membrane; P:transmembrane transport			G3DSA:1.20.1250.20 (GENE3D); IPR011701 (PFAM); PTHR23501:SF58 (PANTHER); PTHR23501 (PANTHER); IPR020846 (CDD); IPR036259 (SUPERFAMILY)	C:GO:0016021; P:GO:0055085	C:integral component of membrane; P:transmembrane transport
1	THAR02_00072	KKP07864.1	1.32492	0.760883	2.19663	2.96443	enoyl- hydratase isomerase	816	0	2	F:GO:0003824; P:GO:0008152	F:catalytic activity; P:metabolic process			G3DSA:3.90.226.10 (GENE3D); IPR001753 (PFAM); PTHR43459:SF1 (PANTHER); PTHR43459 (PANTHER); cd06558 (CDD); IPR029045 (SUPERFAMILY)	F:GO:0003824; P:GO:0008152	F:catalytic activity; P:metabolic process
1	THAR02_00090	KKP07882.1	11.15	0.473013	0.0726971	0.825632	cytochrome P450	1522	0	4	F:GO:0005506; F:GO:0016705; F:GO:0020037; P:GO:0055114	F:iron ion binding; F:oxidoreductase activity, acting on paired donors, with incorporation or reduction of molecular oxygen; F:heme binding; P:oxidation-reduction process			IPR001128 (PRINTS); IPR002401 (PRINTS); IPR036396 (G3DSA:1.10.630.GENE3D); IPR001128 (PFAM); PTHR24305 (PANTHER); PTHR24305:SF96 (PANTHER); IPR036396 (SUPERFAMILY)	F:GO:0005506; F:GO:0016705; F:GO:0020037; P:GO:0055114	F:iron ion binding; F:oxidoreductase activity, acting on paired donors, with incorporation or reduction of molecular oxygen; F:heme binding; P:oxidation-reduction process
1	THAR02_00091	KKP07883.1	6.37143	0.475963	0.154903	1.00529	fumarylacetoacetate hydrolase family	1000	8.41E-145	2	F:GO:0003824; P:GO:0008152	F:catalytic activity; P:metabolic process			IPR011234 (PFAM); IPR036663 (G3DSA:3.90.850.GENE3D); PTHR11820 (PANTHER); PTHR11820:SF91 (PANTHER); IPR036663 (SUPERFAMILY)	F:GO:0003824; P:GO:0008152	F:catalytic activity; P:metabolic process
1	THAR02_00096	KKP07888.1	1.05499	0.928898	3.66554	3.93896	hypothetical protein THAR02_00096	2608	0	4	F:GO:0000981; C:GO:0005634; P:GO:0006357; F:GO:0008270	F:RNA polymerase II transcription factor activity, sequence-specific DNA binding; C:nucleus; P:regulation of transcription by RNA polymerase II; F:zinc ion binding			PTHR31644:SF2 (PANTHER); PTHR31644 (PANTHER)	no GO terms	no GO terms
1	THAR02_00101	KKP07893.1	1.20399	0.767411	4.69003	5.75166	Esterase lipase superfamily	1005	0						IPR013744 (PFAM); IPR029058 (G3DSA:3.40.50.GENE3D); PTHR31591 (PANTHER); IPR029058 (SUPERFAMILY)	no GO terms	no GO terms
1	THAR02_00102	KKP07894.1	3.15727	0.548492	0.37993	1.22183	Destruxins-like Nonribosomal peptide synthetase	8562	0	3	F:GO:0003824; P:GO:0008152; F:GO:0031177	F:catalytic activity; P:metabolic process; F:phosphopantetheine binding			IPR020806 (SMART); G3DSA:2.30.38.10 (GENE3D); IPR009081 (PFAM); IPR001242 (PFAM); G3DSA:3.30.559.10 (GENE3D); G3DSA:3.40.50.980 (GENE3D); IPR036736 (G3DSA:1.10.1200.GENE3D); IPR010071 (TIGRFAM); G3DSA:3.30.559.10 (GENE3D); G3DSA:3.30.300.30 (GENE3D); G3DSA:3.40.50.980 (GENE3D); IPR000873 (PFAM); IPR036736 (G3DSA:1.10.1200.GENE3D); G3DSA:3.40.50.980 (GENE3D); G3DSA:3.40.50.980 (GENE3D); G3DSA:2.30…	F:GO:0003824; P:GO:0008152; F:GO:0031177	F:catalytic activity; P:metabolic process; F:phosphopantetheine binding
1	THAR02_00105	KKP07716.1	4.57946	0.420026	0.336746	1.57076	hypothetical protein THAR02_00105, partial	460	4.43E-84						IPR022210 (PFAM)	no GO terms	no GO terms
1	THAR02_00112	KKP07723.1	6.89539	0.330502	0.256842	1.80393	Cytochrome P450	1637	0	4	F:GO:0005506; F:GO:0016705; F:GO:0020037; P:GO:0055114	F:iron ion binding; F:oxidoreductase activity, acting on paired donors, with incorporation or reduction of molecular oxygen; F:heme binding; P:oxidation-reduction process			IPR001128 (PFAM); IPR036396 (G3DSA:1.10.630.GENE3D); PTHR24287 (PANTHER); IPR036396 (SUPERFAMILY)	F:GO:0005506; F:GO:0016705; F:GO:0020037; P:GO:0055114	F:iron ion binding; F:oxidoreductase activity, acting on paired donors, with incorporation or reduction of molecular oxygen; F:heme binding; P:oxidation-reduction process
1	THAR02_00116	KKP07727.1	2.16805	0.618441	0.670898	1.48157	family inorganic phosphate transporter	2078	0						IPR011629 (SMART); IPR011629 (PFAM); IPR036627 (G3DSA:3.30.1220.GENE3D); mobidb-lite (MOBIDB_LITE); mobidb-lite (MOBIDB_LITE); PTHR43603 (PANTHER); IPR036627 (SUPERFAMILY)	no GO terms	no GO terms
1	THAR02_00120	KKP07731.1	1.25261	0.799957	2.36882	3.02234	hypothetical protein THAR02_00120	738	1.47E-133	1	C:GO:0031422	C:RecQ helicase-Topo III complex			IPR033472 (SMART); IPR013894 (PFAM); mobidb-lite (MOBIDB_LITE); PTHR14790 (PANTHER); PTHR14790:SF15 (PANTHER)	no GO terms	no GO terms
1	THAR02_00138	KKP07750.1	3.04883	0.546427	0.41411	1.28601	hypothetical protein THAR02_00138	855	0	1	C:GO:0016021	C:integral component of membrane			no IPS match	no IPS match	no IPS match
1	THAR02_00145	KKP07757.1	10.366	0.379936	0.119535	1.26213	subtilisin like protease	2962	0	2	F:GO:0004252; P:GO:0006508	F:serine-type endopeptidase activity; P:proteolysis	EC:3.4.21	Acting on peptide bonds (peptidases)	G3DSA:2.60.40.1710 (GENE3D); IPR000209 (PFAM); IPR036852 (G3DSA:3.40.50.GENE3D); PTHR43399 (PANTHER); IPR036852 (SUPERFAMILY)	F:GO:0004252; P:GO:0006508	F:serine-type endopeptidase activity; P:proteolysis
1	THAR02_00173	KKP07785.1	1.34397	0.801981	1.34992	1.84796	glyoxalase bleomycin resistance dioxygenase	459	4.03E-74	2	F:GO:0051213; P:GO:0055114	F:dioxygenase activity; P:oxidation-reduction process			no IPS match	no IPS match	no IPS match
1	THAR02_00177	KKP07789.1	1.00716	0.98291	1.71475	1.75911	Peptidase ubiquitin carboxyl-terminal hydrolase 1	1768	0	4	F:GO:0004843; C:GO:0005622; P:GO:0006511; P:GO:0016579	F:thiol-dependent ubiquitin-specific protease activity; C:intracellular; P:ubiquitin-dependent protein catabolic process; P:protein deubiquitination	EC:3.4.19.12	Ubiquitinyl hydrolase 1	no IPS match	no IPS match	no IPS match
1	THAR02_00202	KKP07666.1	1.72363	0.628499	1.39181	2.44354	glycoside hydrolase family 2	2687	0	2	F:GO:0004553; P:GO:0005975	F:hydrolase activity, hydrolyzing O-glycosyl compounds; P:carbohydrate metabolic process			IPR013783 (G3DSA:2.60.40.GENE3D); G3DSA:3.20.20.80 (GENE3D); IPR013783 (G3DSA:2.60.40.GENE3D); IPR006102 (PFAM); IPR013783 (G3DSA:2.60.40.GENE3D); PTHR43730 (PANTHER); PTHR43730:SF2 (PANTHER); IPR017853 (SUPERFAMILY); IPR036156 (SUPERFAMILY); IPR036156 (SUPERFAMILY); IPR036156 (SUPERFAMILY)	F:GO:0004553; P:GO:0005975	F:hydrolase activity, hydrolyzing O-glycosyl compounds; P:carbohydrate metabolic process
1	THAR02_00216	KKP07680.1	2.63264	0.525262	0.646207	1.73284	hypothetical protein THAR02_00216	1541	0	2	C:GO:0016021; P:GO:0055085	C:integral component of membrane; P:transmembrane transport			G3DSA:1.20.1250.20 (GENE3D); IPR011701 (PFAM); G3DSA:1.20.1250.20 (GENE3D); PTHR11360:SF78 (PANTHER); PTHR11360 (PANTHER); IPR020846 (PROSITE_PROFILES); IPR020846 (CDD); IPR036259 (SUPERFAMILY)	C:GO:0016021; P:GO:0055085	C:integral component of membrane; P:transmembrane transport
1	THAR02_00222	KKP07686.1	2.1249	0.567042	0.941331	2.03739	NADH:flavin oxidoreductase 12-oxophytodienoate reductase	1434	0	3	F:GO:0010181; F:GO:0016491; P:GO:0055114	F:FMN binding; F:oxidoreductase activity; P:oxidation-reduction process			IPR001155 (PFAM); IPR013785 (G3DSA:3.20.20.GENE3D); PTHR43303 (PANTHER); SSF51395 (SUPERFAMILY)	F:GO:0003824; F:GO:0010181; F:GO:0016491; P:GO:0055114	F:catalytic activity; F:FMN binding; F:oxidoreductase activity; P:oxidation-reduction process
1	THAR02_00223	KKP07687.1	1.79393	0.453012	2.86542	5.23588	hypothetical protein THAR02_00223	780	0	5	F:GO:0000981; C:GO:0005634; P:GO:0006357; F:GO:0008270; C:GO:0016021	F:RNA polymerase II transcription factor activity, sequence-specific DNA binding; C:nucleus; P:regulation of transcription by RNA polymerase II; F:zinc ion binding; C:integral component of membrane			mobidb-lite (MOBIDB_LITE); PTHR31944:SF90 (PANTHER); PTHR31944 (PANTHER); cd12148 (CDD)	no GO terms	no GO terms
1	THAR02_00225	KKP07689.1	3.85961	0.517659	0.295053	1.15995	hypothetical protein THAR02_00225	975	0						mobidb-lite (MOBIDB_LITE)	no GO terms	no GO terms
1	THAR02_00227	KKP07691.1	2.09062	0.673279	0.536885	1.14328	hypothetical protein THAR02_00227	1896	0						mobidb-lite (MOBIDB_LITE)	no GO terms	no GO terms
1	THAR02_00230	KKP07694.1	1.27314	0.824685	1.57847	2.04695	FAD binding domain-containing	1458	0	3	F:GO:0016614; F:GO:0050660; P:GO:0055114	F:oxidoreductase activity, acting on CH-OH group of donors; F:flavin adenine dinucleotide binding; P:oxidation-reduction process			IPR016169 (G3DSA:3.30.465.GENE3D); IPR016167 (G3DSA:3.30.43.GENE3D); IPR006094 (PFAM); PTHR42973 (PANTHER); IPR016166 (PROSITE_PROFILES); IPR036318 (SUPERFAMILY)	F:GO:0003824; F:GO:0016491; F:GO:0016614; F:GO:0050660; P:GO:0055114	F:catalytic activity; F:oxidoreductase activity; F:oxidoreductase activity, acting on CH-OH group of donors; F:flavin adenine dinucleotide binding; P:oxidation-reduction process
1	THAR02_00263	KKP07588.1	1.6564	0.619334	1.73055	2.91975	hypothetical protein THAR02_00263	8414	1.12E-47						mobidb-lite (MOBIDB_LITE); mobidb-lite (MOBIDB_LITE)	no GO terms	no GO terms
1	THAR02_00304	KKP07629.1	3.40239	0.385323	0.680276	2.35757	MSF transporter	1106	2.61E-147	1	C:GO:0016021	C:integral component of membrane			G3DSA:1.20.1250.20 (GENE3D); PTHR23501 (PANTHER); IPR036259 (SUPERFAMILY)	no GO terms	no GO terms
1	THAR02_00313	KKP07638.1	1.15707	0.891638	1.56483	1.84426	hypothetical protein THAR02_00313	1499	0						IPR018870 (PFAM)	no GO terms	no GO terms
1	THAR02_00315	KKP07640.1	1.45003	0.708214	1.88018	2.77697	peroxisomal-coenzyme A synthetase	4955	0	3	F:GO:0003824; P:GO:0008152; F:GO:0031177	F:catalytic activity; P:metabolic process; F:phosphopantetheine binding			IPR020806 (SMART); G3DSA:2.160.10.10 (GENE3D); G3DSA:2.160.10.10 (GENE3D); G3DSA:2.30.38.10 (GENE3D); G3DSA:2.160.10.10 (GENE3D); IPR009081 (PFAM); IPR000873 (PFAM); G3DSA:3.30.300.30 (GENE3D); IPR036736 (G3DSA:1.10.1200.GENE3D); G3DSA:3.30.300.30 (GENE3D); mobidb-lite (MOBIDB_LITE); PTHR43201 (PANTHER); PTHR43201:SF10 (PANTHER); PTHR43201 (PANTHER); IPR009081 (PROSITE_PROFILES); IPR011004 (SUPER…	F:GO:0003824; P:GO:0008152; F:GO:0031177	F:catalytic activity; P:metabolic process; F:phosphopantetheine binding
1	THAR02_00324	KKP07528.1	1.33271	0.792167	1.57982	2.14456	hypothetical protein THAR02_00324	1919	0	2	P:GO:0006891; C:GO:1990071	P:intra-Golgi vesicle-mediated transport; C:TRAPPII protein complex			IPR013783 (G3DSA:2.60.40.GENE3D); IPR024662 (PFAM); PTHR28159 (PANTHER)	P:GO:0006891; C:GO:1990071	P:intra-Golgi vesicle-mediated transport; C:TRAPPII protein complex
1	THAR02_00335	KKP07539.1	1.21318	0.856037	1.63404	2.01922	MMR,inhibition of homeologous recombination	3345	0	3	F:GO:0005524; P:GO:0006298; F:GO:0030983	F:ATP binding; P:mismatch repair; F:mismatched DNA binding			IPR000432 (SMART); IPR007696 (SMART); IPR036678 (G3DSA:3.30.420.GENE3D); G3DSA:3.40.50.300 (GENE3D); G3DSA:1.10.1420.10 (GENE3D); IPR007696 (PFAM); IPR016151 (G3DSA:3.40.1170.GENE3D); IPR017261 (PIRSF); IPR000432 (PFAM); IPR007695 (PFAM); IPR007861 (PFAM); IPR007860 (PFAM); PTHR11361:SF122 (PANTHER); PTHR11361 (PANTHER); IPR027417 (SUPERFAMILY); IPR016151 (SUPERFAMILY); IPR036187 (SUPERFAMILY)	F:GO:0005524; P:GO:0006298; F:GO:0030983	F:ATP binding; P:mismatch repair; F:mismatched DNA binding
1	THAR02_00350	KKP07554.1	10.6854	0.542931	0.0551845	0.600625	hypothetical protein THAR02_00350	2406	0	2	F:GO:0000166; F:GO:0005524	F:nucleotide binding; F:ATP binding			G3DSA:3.30.420.40 (GENE3D); PTHR19375:SF213 (PANTHER); PTHR19375 (PANTHER); SSF53067 (SUPERFAMILY)	no GO terms	no GO terms
1	THAR02_00359	KKP07563.1	1.8293	0.678508	0.813006	1.51486	DNA polymerase theta subunit	1742	3.48E-172	2	F:GO:0003676; F:GO:0005524	F:nucleic acid binding; F:ATP binding			PTHR24031 (PANTHER); PTHR24031:SF529 (PANTHER)	no GO terms	no GO terms
1	THAR02_00363	KKP07567.1	1.88072	0.596495	1.20046	2.29968	mtDNA repair	3060	0	3	F:GO:0005524; P:GO:0006298; F:GO:0030983	F:ATP binding; P:mismatch repair; F:mismatched DNA binding			IPR007696 (SMART); IPR000432 (SMART); IPR007860 (PFAM); G3DSA:3.40.50.300 (GENE3D); G3DSA:1.10.1420.10 (GENE3D); IPR036678 (G3DSA:3.30.420.GENE3D); IPR007696 (PFAM); IPR000432 (PFAM); IPR007695 (PFAM); IPR017261 (PIRSF); G3DSA:1.10.1420.10 (GENE3D); IPR016151 (G3DSA:3.40.1170.GENE3D); PTHR11361:SF34 (PANTHER); PTHR11361 (PANTHER); IPR036187 (SUPERFAMILY); IPR036678 (SUPERFAMILY); IPR016151 (SUPER…	F:GO:0005524; P:GO:0006298; F:GO:0030983	F:ATP binding; P:mismatch repair; F:mismatched DNA binding
1	THAR02_00374	KKP07453.1	2.32292	0.689461	0.354379	0.838486	hypothetical protein THAR02_00374	562	4.63E-79	1	F:GO:0005525	F:GTP binding			no IPS match	no IPS match	no IPS match
1	THAR02_00378	KKP07457.1	5.92343	0.555309	0.118495	0.71494	hypothetical protein THAR02_00378	1494	6.85E-164	4	P:GO:0006520; F:GO:0008483; P:GO:0009058; F:GO:0030170	P:cellular amino acid metabolic process; F:transaminase activity; P:biosynthetic process; F:pyridoxal phosphate binding			IPR000796 (PRINTS); IPR004839 (PFAM); IPR015421 (G3DSA:3.40.640.GENE3D); PTHR11879:SF10 (PANTHER); IPR000796 (PANTHER); cd00609 (CDD); IPR015424 (SUPERFAMILY)	F:GO:0003824; P:GO:0006520; F:GO:0008483; P:GO:0009058; F:GO:0030170	F:catalytic activity; P:cellular amino acid metabolic process; F:transaminase activity; P:biosynthetic process; F:pyridoxal phosphate binding
1	THAR02_00381	KKP07460.1	1.38096	0.805442	1.08897	1.53176	C6 transcription factor	2215	0	4	F:GO:0003677; C:GO:0005634; P:GO:0006351; F:GO:0008270	F:DNA binding; C:nucleus; P:transcription, DNA-templated; F:zinc ion binding			PTHR31944 (PANTHER); PTHR31944:SF67 (PANTHER); cd12148 (CDD)	no GO terms	no GO terms
1	THAR02_00390	KKP07469.1	1.4941	0.584408	3.41497	5.1971	hypothetical protein THAR02_00390	810	5.16E-157						PTHR14097 (PANTHER); PTHR14097:SF8 (PANTHER)	no GO terms	no GO terms
1	THAR02_00392	KKP07471.1	4.56453	0.472969	0.26823	1.24709	hypothetical protein THAR02_00392	3300	0						no IPS match	no IPS match	no IPS match
1	THAR02_00395	KKP07474.1	3.48437	0.534727	0.331521	1.1766	N-acetyltransferase of bacterial origin	534	4.59E-127	2	F:GO:0008080; P:GO:0042967	F:N-acetyltransferase activity; P:obsolete acyl-carrier-protein biosynthetic process			IPR008125 (PRINTS); G3DSA:3.40.630.30 (GENE3D); IPR000182 (PFAM); PTHR43617 (PANTHER); PTHR43617:SF11 (PANTHER); IPR000182 (PROSITE_PROFILES); cd04301 (CDD); IPR016181 (SUPERFAMILY)	F:GO:0008080	F:N-acetyltransferase activity
1	THAR02_00409	KKP07488.1	1.1425	0.697121	15.091	17.5618	SET domain	1635	0	5	C:GO:0005634; P:GO:0006554; F:GO:0008270; F:GO:0018024; P:GO:0034968	C:nucleus; P:lysine catabolic process; F:zinc ion binding; F:histone-lysine N-methyltransferase activity; P:histone lysine methylation	EC:2.1.1.43	Histone-lysine N-methyltransferase	IPR007728 (PFAM); G3DSA:2.170.270.10 (GENE3D); mobidb-lite (MOBIDB_LITE); PTHR44253 (PANTHER); IPR007728 (PROSITE_PROFILES); SSF82199 (SUPERFAMILY)	C:GO:0005634; F:GO:0008270; F:GO:0018024; P:GO:0034968	C:nucleus; F:zinc ion binding; F:histone-lysine N-methyltransferase activity; P:histone lysine methylation
1	THAR02_00418	KKP07497.1	2.22584	0.275534	2.97719	6.74987	hypothetical protein THAR02_00418	996	1.76E-54						mobidb-lite (MOBIDB_LITE)	no GO terms	no GO terms
1	THAR02_00461	KKP07399.1	2.43165	0.621134	0.479071	1.18657	meiotic coiled-coil 2	2171	0	1	F:GO:0003723	F:RNA binding			IPR001313 (SMART); IPR001313 (PFAM); IPR011989 (G3DSA:1.25.10.GENE3D); mobidb-lite (MOBIDB_LITE); mobidb-lite (MOBIDB_LITE); mobidb-lite (MOBIDB_LITE); PTHR12537 (PANTHER); PTHR12537:SF48 (PANTHER); IPR001313 (PROSITE_PROFILES); IPR033133 (PROSITE_PROFILES); IPR001313 (PROSITE_PROFILES); IPR001313 (PROSITE_PROFILES); IPR001313 (PROSITE_PROFILES); IPR001313 (PROSITE_PROFILES); IPR016024 (SUPERFAMI…	F:GO:0003723; F:GO:0005488	F:RNA binding; F:binding
1	THAR02_00477	KKP07415.1	1.55213	0.694017	1.45869	2.30614	hypothetical protein THAR02_00477	2670	0						G3DSA:1.20.5.730 (GENE3D); G3DSA:1.20.5.50 (GENE3D); G3DSA:1.20.120.330 (GENE3D); mobidb-lite (MOBIDB_LITE)	no GO terms	no GO terms
1	THAR02_00483	KKP07421.1	9.05937	0.416211	0.122429	1.12973	hypothetical protein THAR02_00483	723	1.42E-51						no IPS match	no IPS match	no IPS match
1	THAR02_00484	KKP07422.1	5.26528	0.4437	0.240678	1.29078	hypothetical protein A0O28_0035430	1655	8.10E-52						no IPS match	no IPS match	no IPS match
1	THAR02_00487	KKP07425.1	6.96875	0.294155	0.293934	2.0864	hypothetical protein THAR02_00487	527	8.07E-50						mobidb-lite (MOBIDB_LITE)	no GO terms	no GO terms
1	THAR02_00499	KKP07437.1	1.04531	0.947843	2.60341	2.77194	hypothetical protein THAR02_00499	1190	9.00E-172						IPR011989 (G3DSA:1.25.10.GENE3D)	no GO terms	no GO terms
1	THAR02_00505	KKP07443.1	1.31841	0.848095	0.901732	1.21094	hypothetical protein THAR02_00505	1816	3.24E-174	2	C:GO:0016020; C:GO:0016021	C:membrane; C:integral component of membrane			mobidb-lite (MOBIDB_LITE)	no GO terms	no GO terms
1	THAR02_00514	KKP07317.1	1.04531	0.972964	0.69881	0.744046	hypothetical protein THAR02_00514, partial	380	3.98E-38						no IPS match	no IPS match	no IPS match
1	THAR02_00517	KKP07320.1	1.21611	0.818072	2.56495	3.17723	hypothetical protein THAR02_00517	1760	0	4	F:GO:0000981; C:GO:0005634; P:GO:0006357; F:GO:0008270	F:RNA polymerase II transcription factor activity, sequence-specific DNA binding; C:nucleus; P:regulation of transcription by RNA polymerase II; F:zinc ion binding			mobidb-lite (MOBIDB_LITE)	no GO terms	no GO terms
1	THAR02_00524	KKP07327.1	2.21733	0.665235	0.474039	1.07063	AAA+-type ATPase	2054	0	1	F:GO:0005524	F:ATP binding			IPR003593 (SMART); G3DSA:3.40.50.300 (GENE3D); IPR003959 (PFAM); PTHR23077:SF49 (PANTHER); PTHR23077 (PANTHER); cd00009 (CDD); IPR027417 (SUPERFAMILY)	F:GO:0005524	F:ATP binding
1	THAR02_00536	KKP07339.1	2.40739	0.682911	0.336098	0.82415	hypothetical protein THAR02_00536	2897	0	2	F:GO:0004252; P:GO:0006508	F:serine-type endopeptidase activity; P:proteolysis	EC:3.4.21	Acting on peptide bonds (peptidases)	mobidb-lite (MOBIDB_LITE)	no GO terms	no GO terms
1	THAR02_00539	KKP07342.1	1.28401	0.779934	2.34492	3.06682	hypothetical protein THAR02_00539	2397	0	4	F:GO:0004499; F:GO:0050660; F:GO:0050661; P:GO:0055114	F:N,N-dimethylaniline monooxygenase activity; F:flavin adenine dinucleotide binding; F:NADP binding; P:oxidation-reduction process	EC:1.14.13.8; EC:1.14.13	Flavin-containing monooxygenase; Acting on paired donors, with incorporation or reduction of molecular oxygen. The oxygen incorporated need not be derived from O(2)	IPR036188 (G3DSA:3.50.50.GENE3D); mobidb-lite (MOBIDB_LITE); PTHR23023:SF110 (PANTHER); PTHR23023 (PANTHER)	no GO terms	no GO terms
1	THAR02_00542	KKP07345.1	1.53206	0.799647	0.647075	1.00978	hypothetical protein THAR02_00542	4480	0	4	C:GO:0016021; P:GO:0030001; F:GO:0046873; P:GO:0055085	C:integral component of membrane; P:metal ion transport; F:metal ion transmembrane transporter activity; P:transmembrane transport			mobidb-lite (MOBIDB_LITE); mobidb-lite (MOBIDB_LITE)	no GO terms	no GO terms
1	THAR02_00545	KKP07348.1	2.1131	0.684192	0.483438	1.04053	hypothetical protein THAR02_00545	1419	0	2	P:GO:0006807; F:GO:0016810	P:nitrogen compound metabolic process; F:hydrolase activity, acting on carbon-nitrogen (but not peptide) bonds			G3DSA:3.20.20.140 (GENE3D); IPR011059 (G3DSA:2.30.40.GENE3D); IPR006680 (PFAM); IPR011059 (G3DSA:2.30.40.GENE3D); mobidb-lite (MOBIDB_LITE); PTHR43135 (PANTHER); PS51257 (PROSITE_PROFILES); IPR032466 (SUPERFAMILY); IPR011059 (SUPERFAMILY)	F:GO:0016787; F:GO:0016810	F:hydrolase activity; F:hydrolase activity, acting on carbon-nitrogen (but not peptide) bonds
1	THAR02_00567	KKP07370.1	2.09062	0.541272	1.12694	2.39978	hypothetical protein THAR02_00567	864	0	1	C:GO:0016021	C:integral component of membrane			PTHR34414 (PANTHER)	no GO terms	no GO terms
1	THAR02_00569	KKP07372.1	2.63817	0.623013	0.384972	1.03449	ankyrin repeat	6438	0	1	F:GO:0005515	F:protein binding			IPR002110 (SMART); IPR036770 (G3DSA:1.25.40.GENE3D); IPR036770 (G3DSA:1.25.40.GENE3D); IPR036770 (G3DSA:1.25.40.GENE3D); IPR036770 (G3DSA:1.25.40.GENE3D); IPR036770 (G3DSA:1.25.40.GENE3D); IPR036770 (G3DSA:1.25.40.GENE3D); G3DSA:1.20.120.660 (GENE3D); IPR036770 (G3DSA:1.25.40.GENE3D); IPR020683 (PFAM); IPR036770 (G3DSA:1.25.40.GENE3D); IPR036770 (G3DSA:1.25.40.GENE3D); IPR036770 (G3DSA:1.25.40.GE…	F:GO:0005515	F:protein binding
1	THAR02_00576	KKP07379.1	2.58839	0.576922	0.519809	1.37047	short chain dehydrogenase reductase	894	0						IPR002347 (PRINTS); SM00822 (SMART); G3DSA:3.40.50.720 (GENE3D); IPR002347 (PFAM); mobidb-lite (MOBIDB_LITE); PTHR43976 (PANTHER); PTHR43976:SF9 (PANTHER); IPR036291 (SUPERFAMILY)	no GO terms	no GO terms
1	THAR02_00584	KKP07260.1	2.57844	0.623961	0.405293	1.06444	carbohydrate esterase family 16	1092	0	1	F:GO:0016788	F:hydrolase activity, acting on ester bonds			IPR001087 (PFAM); IPR036514 (G3DSA:3.40.50.GENE3D); PTHR22835 (PANTHER); PTHR22835:SF178 (PANTHER); IPR036514 (SUPERFAMILY)	F:GO:0016788	F:hydrolase activity, acting on ester bonds
1	THAR02_00595	KKP07271.1	1.97047	0.644967	0.775049	1.55559	large-conductance mechanosensitive channel	828	3.74E-89	3	F:GO:0005216; P:GO:0006811; C:GO:0016021	F:ion channel activity; P:ion transport; C:integral component of membrane			IPR001185 (PANTHER); IPR036019 (SUPERFAMILY)	F:GO:0005216; P:GO:0006810; C:GO:0016021	F:ion channel activity; P:transport; C:integral component of membrane
1	THAR02_00601	KKP07277.1	1.3863	0.748663	1.7984	2.53944	hypothetical protein THAR02_00601	2301	0						mobidb-lite (MOBIDB_LITE); mobidb-lite (MOBIDB_LITE); mobidb-lite (MOBIDB_LITE); mobidb-lite (MOBIDB_LITE); mobidb-lite (MOBIDB_LITE); mobidb-lite (MOBIDB_LITE)	no GO terms	no GO terms
1	THAR02_00605	KKP07281.1	#DIV/0!	0.534165	0	0.472918	hypothetical protein THAR02_00605	465	6.35E-35						mobidb-lite (MOBIDB_LITE)	no GO terms	no GO terms
1	THAR02_00608	KKP07284.1	2.09062	0.496833	1.39421	2.96892	amidohydrolase	1365	0	2	P:GO:0006807; F:GO:0016810	P:nitrogen compound metabolic process; F:hydrolase activity, acting on carbon-nitrogen (but not peptide) bonds			IPR006680 (PFAM); IPR011059 (G3DSA:2.30.40.GENE3D); G3DSA:3.20.20.140 (GENE3D); PTHR43135 (PANTHER); cd01299 (CDD); IPR011059 (SUPERFAMILY); IPR032466 (SUPERFAMILY); IPR011059 (SUPERFAMILY)	F:GO:0016787; F:GO:0016810	F:hydrolase activity; F:hydrolase activity, acting on carbon-nitrogen (but not peptide) bonds
1	THAR02_00623	KKP07299.1	1.71538	0.75539	0.588296	1.0279	#NAME?	978	0						G3DSA:3.90.25.10 (GENE3D); IPR008030 (PFAM); G3DSA:3.40.50.720 (GENE3D); PTHR15020 (PANTHER); PTHR15020:SF31 (PANTHER); IPR036291 (SUPERFAMILY)	no GO terms	no GO terms
1	THAR02_00627	KKP07303.1	1.39375	0.879682	0.388228	0.551145	hypothetical protein THAR02_00627	855	0	1	F:GO:0003824	F:catalytic activity			IPR000639 (PRINTS); IPR029058 (G3DSA:3.40.50.GENE3D); IPR000073 (PFAM); PTHR43689 (PANTHER); IPR029058 (SUPERFAMILY)	F:GO:0003824	F:catalytic activity
1	THAR02_00644	KKP07214.1	1.00753	0.976973	3.02588	3.1053	hypothetical protein THAR02_00644	607	2.61E-122						IPR025332 (PFAM)	no GO terms	no GO terms
1	THAR02_00662	KKP07232.1	1.65119	0.721181	0.905225	1.52247	hypothetical protein THAR02_00662	3838	0	1	F:GO:0005515	F:protein binding			IPR011990 (G3DSA:1.25.40.GENE3D); G3DSA:3.40.50.1460 (GENE3D); IPR024983 (PFAM)	F:GO:0005515	F:protein binding
1	THAR02_00664	KKP07234.1	1.48667	0.852468	0.405293	0.61373	hypothetical protein THAR02_00664	819	0						no IPS match	no IPS match	no IPS match
1	THAR02_00670	KKP07240.1	4.7039	0.501427	0.223525	1.07098	hypothetical protein THAR02_00670	792	0	1	F:GO:0005515	F:protein binding			IPR032675 (G3DSA:3.80.10.GENE3D); IPR001810 (PFAM); IPR001810 (PROSITE_PROFILES); IPR036047 (SUPERFAMILY)	F:GO:0005515	F:protein binding
1	THAR02_00682	KKP07252.1	2.7875	0.776351	0.112616	0.319749	hypothetical protein THAR02_00682	393	9.63E-90						no IPS match	no IPS match	no IPS match
1	THAR02_00694	KKP07158.1	1.89152	0.740326	0.461021	0.88823	alpha beta-hydrolase	672	1.00E-160						IPR029058 (G3DSA:3.40.50.GENE3D); IPR000073 (PFAM); IPR029058 (SUPERFAMILY)	no GO terms	no GO terms
1	THAR02_00696	KKP07160.1	10.8016	0.393264	0.107162	1.17902	serine peptidase S28	1652	0	2	P:GO:0006508; F:GO:0008236	P:proteolysis; F:serine-type peptidase activity			mobidb-lite (MOBIDB_LITE)	no GO terms	no GO terms
1	THAR02_00697	KKP07161.1	4.76198	0.605167	0.129472	0.627999	hypothetical protein THAR02_00697	2051	7.63E-132	1	F:GO:0016884	F:carbon-nitrogen ligase activity, with glutamine as amido-N-donor			IPR023631 (PFAM); IPR036928 (G3DSA:3.90.1300.GENE3D); PTHR42678 (PANTHER); PTHR42678:SF4 (PANTHER); IPR036928 (SUPERFAMILY)	no GO terms	no GO terms
1	THAR02_00701	KKP07165.1	4.52969	0.486597	0.255457	1.17864	hypothetical protein THAR02_00701	693	4.25E-149	1	P:GO:0043386	P:mycotoxin biosynthetic process			IPR021765 (PFAM); IPR021765 (PANTHER); PTHR33365:SF4 (PANTHER)	P:GO:0043386	P:mycotoxin biosynthetic process
1	THAR02_00706	KKP07170.1	-1.03403	0.98711	2.86706	2.82422	hypothetical protein A0O28_0029520	1891	0						PTHR37590 (PANTHER)	no GO terms	no GO terms
1	THAR02_00722	KKP07186.1	2.65385	0.652072	0.319189	0.862819	hypothetical protein THAR02_00722	5061	0						mobidb-lite (MOBIDB_LITE); mobidb-lite (MOBIDB_LITE); mobidb-lite (MOBIDB_LITE); mobidb-lite (MOBIDB_LITE)	no GO terms	no GO terms
1	THAR02_00724	KKP07188.1	-1.35017	0.38135	27.566	20.796	FAD binding domain containing	1278	0	1	F:GO:0071949	F:FAD binding			PR00420 (PRINTS); IPR002938 (PFAM); IPR036188 (G3DSA:3.50.50.GENE3D); PTHR13789 (PANTHER); IPR036188 (SUPERFAMILY)	F:GO:0071949	F:FAD binding
1	THAR02_00736	KKP07200.1	1.11081	0.902616	2.27975	2.57941	glycoside hydrolase family 18	1291	0	1	P:GO:0005975	P:carbohydrate metabolic process			G3DSA:3.20.20.80 (GENE3D); IPR001223 (PFAM); PTHR11177:SF182 (PANTHER); PTHR11177 (PANTHER); IPR017853 (SUPERFAMILY)	P:GO:0005975	P:carbohydrate metabolic process
1	THAR02_00760	KKP07110.1	1.55027	0.688357	1.52501	2.4081	hypothetical protein A0O28_0030790	5427	0	2	F:GO:0005488; P:GO:0015031	F:binding; P:protein transport			IPR032691 (PFAM); IPR011989 (G3DSA:1.25.10.GENE3D); mobidb-lite (MOBIDB_LITE); mobidb-lite (MOBIDB_LITE); IPR026829 (PANTHER); IPR016024 (SUPERFAMILY)	F:GO:0005488; P:GO:0015031	F:binding; P:protein transport
1	THAR02_00791	KKP07141.1	5.11041	0.509325	0.187534	0.976181	hypothetical protein THAR02_00791	708	2.93E-117	1	C:GO:0016021	C:integral component of membrane			no IPS match	no IPS match	no IPS match
1	THAR02_00795	KKP07145.1	1.15009	0.834484	3.98044	4.6629	hypothetical protein THAR02_00795	795	5.51E-139	2	F:GO:0008080; P:GO:0042967	F:N-acetyltransferase activity; P:obsolete acyl-carrier-protein biosynthetic process			G3DSA:3.40.630.30 (GENE3D)	no GO terms	no GO terms
1	THAR02_00804	KKP07045.1	4.18125	0.539537	0.228879	0.97478	major facilitator superfamily transporter	1837	0	2	C:GO:0016021; P:GO:0055085	C:integral component of membrane; P:transmembrane transport			IPR011701 (PFAM); G3DSA:1.20.1250.20 (GENE3D); PTHR23501 (PANTHER); PTHR23501:SF102 (PANTHER); IPR020846 (CDD); IPR036259 (SUPERFAMILY)	C:GO:0016021; P:GO:0055085	C:integral component of membrane; P:transmembrane transport
1	THAR02_00805	KKP07046.1	2.98661	0.726808	0.145449	0.442469	Arylacetamide deacetylase	1065	0	2	P:GO:0008152; F:GO:0016787	P:metabolic process; F:hydrolase activity			IPR029058 (G3DSA:3.40.50.GENE3D); IPR013094 (PFAM); PTHR23024:SF328 (PANTHER); PTHR23024 (PANTHER); IPR029058 (SUPERFAMILY)	P:GO:0008152; F:GO:0016787	P:metabolic process; F:hydrolase activity
1	THAR02_00809	KKP07050.1	2.32292	0.664814	0.416655	0.985836	hypothetical protein THAR02_00809	956	0	1	C:GO:0016021	C:integral component of membrane			IPR025444 (PFAM)	no GO terms	no GO terms
1	THAR02_00819	KKP07060.1	2.94956	0.408361	0.837629	2.51654	hypothetical protein THAR02_00819	1136	1.39E-132						mobidb-lite (MOBIDB_LITE); mobidb-lite (MOBIDB_LITE)	no GO terms	no GO terms
1	THAR02_00821	KKP07062.1	1.79196	0.707247	0.720702	1.31547	Pfs,NACHT and WD domain	3224	0						G3DSA:3.40.50.300 (GENE3D); PF05729 (PFAM); PTHR24151:SF1 (PANTHER); PTHR24151 (PANTHER); IPR027417 (SUPERFAMILY)	no GO terms	no GO terms
1	THAR02_00831	KKP07072.1	3.94896	0.584349	0.202091	0.812877	hypothetical protein THAR02_00831	657	3.25E-135						PTHR35910 (PANTHER); PTHR35910:SF2 (PANTHER)	no GO terms	no GO terms
1	THAR02_00843	KKP07084.1	1.69057	0.656163	1.27531	2.19605	hypothetical protein THAR02_00843	3748	0	3	F:GO:0004652; C:GO:0005634; P:GO:0043631	F:polynucleotide adenylyltransferase activity; C:nucleus; P:RNA polyadenylation	EC:2.7.7.19	Polynucleotide adenylyltransferase	IPR005135 (PFAM); IPR009097 (G3DSA:3.90.1140.GENE3D); PF13563 (PFAM); IPR036691 (G3DSA:3.60.10.GENE3D); G3DSA:3.30.460.10 (GENE3D); IPR014492 (PANTHER); PTHR10682:SF23 (PANTHER); PTHR10682:SF23 (PANTHER); IPR009097 (SUPERFAMILY); IPR036691 (SUPERFAMILY); SSF81301 (SUPERFAMILY)	F:GO:0004652; C:GO:0005634; P:GO:0043631	F:polynucleotide adenylyltransferase activity; C:nucleus; P:RNA polyadenylation
1	THAR02_00858	KKP06979.1	1.25998	0.744779	3.71693	4.77029	glycoside hydrolase family 27	1923	0	2	F:GO:0004553; P:GO:0005975	F:hydrolase activity, hydrolyzing O-glycosyl compounds; P:carbohydrate metabolic process			IPR002241 (PFAM); IPR013785 (G3DSA:3.20.20.GENE3D); PTHR11452:SF12 (PANTHER); PTHR11452 (PANTHER); IPR017853 (SUPERFAMILY)	F:GO:0003824; F:GO:0004553; P:GO:0005975	F:catalytic activity; F:hydrolase activity, hydrolyzing O-glycosyl compounds; P:carbohydrate metabolic process
1	THAR02_00860	KKP06981.1	7.2475	0.473952	0.129409	0.955319	hypothetical protein THAR02_00860	855	0						IPR002347 (PRINTS); G3DSA:3.40.50.720 (GENE3D); IPR002347 (PFAM); PTHR44196 (PANTHER); cd05233 (CDD); IPR036291 (SUPERFAMILY)	no GO terms	no GO terms
1	THAR02_00863	KKP06984.1	1.0986	0.934909	1.2318	1.37841	FAD binding domain	1527	0	3	F:GO:0016614; F:GO:0050660; P:GO:0055114	F:oxidoreductase activity, acting on CH-OH group of donors; F:flavin adenine dinucleotide binding; P:oxidation-reduction process			IPR016169 (G3DSA:3.30.465.GENE3D); IPR006094 (PFAM); IPR012951 (PFAM); IPR016167 (G3DSA:3.30.43.GENE3D); PTHR42973 (PANTHER); IPR016166 (PROSITE_PROFILES); IPR036318 (SUPERFAMILY)	F:GO:0003824; F:GO:0016491; F:GO:0016614; F:GO:0050660; P:GO:0055114	F:catalytic activity; F:oxidoreductase activity; F:oxidoreductase activity, acting on CH-OH group of donors; F:flavin adenine dinucleotide binding; P:oxidation-reduction process
1	THAR02_00864	KKP06985.1	-1.10281	0.934771	2.72913	2.52069	calcineurin-like phosphoesterase	1346	0	1	F:GO:0016787	F:hydrolase activity			IPR029052 (G3DSA:3.60.21.GENE3D); PTHR32440:SF11 (PANTHER); PTHR32440 (PANTHER); IPR029052 (SUPERFAMILY)	no GO terms	no GO terms
1	THAR02_00866	KKP06987.1	5.35493	0.470798	0.20763	1.1325	allantoate permease	2025	0	2	C:GO:0016021; P:GO:0055085	C:integral component of membrane; P:transmembrane transport			G3DSA:1.20.1250.20 (GENE3D); G3DSA:1.20.1250.20 (GENE3D); PTHR43791:SF29 (PANTHER); PTHR43791 (PANTHER); IPR036259 (SUPERFAMILY)	no GO terms	no GO terms
1	THAR02_00867	KKP06988.1	1.03346	0.965377	1.72206	1.81274	hypothetical protein THAR02_00867	1889	0	4	F:GO:0000981; C:GO:0005634; P:GO:0006357; F:GO:0008270	F:RNA polymerase II transcription factor activity, sequence-specific DNA binding; C:nucleus; P:regulation of transcription by RNA polymerase II; F:zinc ion binding			IPR021858 (PFAM); mobidb-lite (MOBIDB_LITE)	no GO terms	no GO terms
1	THAR02_00877	KKP06998.1	1.50306	0.537682	4.20327	6.43516	hypothetical protein THAR02_00877	537	1.65E-128	1	F:GO:0016787	F:hydrolase activity			G3DSA:3.90.79.10 (GENE3D); IPR000086 (PFAM); PTHR23114:SF22 (PANTHER); PTHR23114 (PANTHER); IPR000086 (PROSITE_PROFILES); IPR015797 (SUPERFAMILY)	F:GO:0016787	F:hydrolase activity
1	THAR02_00881	KKP07002.1	2.7875	0.665796	0.260341	0.739183	MRSP1 expansin	935	5.72E-116	1	C:GO:0016021	C:integral component of membrane			no IPS match	no IPS match	no IPS match
1	THAR02_00901	KKP07022.1	5.00996	0.392449	0.325426	1.66067	oligopeptide transporter	2516	0	1	P:GO:0055085	P:transmembrane transport			IPR004813 (TIGRFAM); IPR004813 (PFAM); PTHR22601 (PANTHER); PTHR22601:SF25 (PANTHER)	P:GO:0055085	P:transmembrane transport
1	THAR02_00906	KKP07027.1	1.0126	0.974224	2.65375	2.73711	very-long-chain acyl- dehydrogenase	2043	0	2	F:GO:0016627; P:GO:0055114	F:oxidoreductase activity, acting on the CH-CH group of donors; P:oxidation-reduction process			G3DSA:1.20.140.10 (GENE3D); G3DSA:2.40.110.10 (GENE3D); IPR006091 (PFAM); IPR009075 (PFAM); PTHR42707:SF2 (PANTHER); PTHR42707 (PANTHER); IPR036250 (SUPERFAMILY); IPR009100 (SUPERFAMILY)	P:GO:0008152; F:GO:0016627; P:GO:0055114	P:metabolic process; F:oxidoreductase activity, acting on the CH-CH group of donors; P:oxidation-reduction process
1	THAR02_00909	KKP07030.1	2.68029	0.658852	0.29873	0.815558	D-Alanine aminotransferase	963	0	2	F:GO:0003824; P:GO:0008152	F:catalytic activity; P:metabolic process			G3DSA:3.30.470.10 (GENE3D); G3DSA:3.20.10.10 (GENE3D); IPR001544 (PFAM); PTHR42743 (PANTHER); IPR036038 (SUPERFAMILY)	F:GO:0003824; P:GO:0008152	F:catalytic activity; P:metabolic process
1	THAR02_00919	KKP07040.1	3.13594	0.831506	0.0484753	0.15484	hypothetical protein THAR02_00919	1826	0	4	F:GO:0003677; C:GO:0005634; P:GO:0006351; F:GO:0008270	F:DNA binding; C:nucleus; P:transcription, DNA-templated; F:zinc ion binding			cd12148 (CDD)	no GO terms	no GO terms
1	THAR02_00928	KKP06948.1	3.568	0.357988	0.693264	2.51952	hypothetical protein THAR02_00928	798	1.10E-154						IPR028005 (PFAM); mobidb-lite (MOBIDB_LITE)	no GO terms	no GO terms
1	THAR02_00939	KKP06959.1	2.22247	0.575455	0.788798	1.78565	hypothetical protein THAR02_00939	1038	4.50E-142						mobidb-lite (MOBIDB_LITE)	no GO terms	no GO terms
1	THAR02_00940	KKP06960.1	1.17451	0.862153	2.12	2.53622	short-chain alcohol dehydrogenase	929	1.78E-131						G3DSA:3.40.50.720 (GENE3D); mobidb-lite (MOBIDB_LITE); IPR036291 (SUPERFAMILY)	no GO terms	no GO terms
1	THAR02_00947	KKP06967.1	1.12626	0.896681	2.06287	2.3665	hypothetical protein THAR02_00947	1062	0	2	F:GO:0003824; F:GO:0050662	F:catalytic activity; F:coenzyme binding			IPR001509 (PFAM); G3DSA:3.40.50.720 (GENE3D); PTHR10366:SF502 (PANTHER); PTHR10366 (PANTHER); cd05227 (CDD); IPR036291 (SUPERFAMILY)	F:GO:0003824; F:GO:0050662	F:catalytic activity; F:coenzyme binding
1	THAR02_00958	KKP06877.1	1.32228	0.81689	1.29003	1.73747	DSBA oxidoreductase	669	2.33E-149	5	F:GO:0004519; P:GO:0006118; P:GO:0006289; P:GO:0009411; F:GO:0015035	F:endonuclease activity; P:obsolete electron transport; P:nucleotide-excision repair; P:response to UV; F:protein disulfide oxidoreductase activity			IPR001853 (PFAM); G3DSA:3.40.30.10 (GENE3D); IPR004601 (PANTHER); PTHR31290:SF4 (PANTHER); cd03024 (CDD); IPR036249 (SUPERFAMILY)	F:GO:0004519; P:GO:0006289; P:GO:0009411; F:GO:0015035	F:endonuclease activity; P:nucleotide-excision repair; P:response to UV; F:protein disulfide oxidoreductase activity
1	THAR02_00966	KKP06885.1	7.89791	0.472094	0.115556	0.929608	Calpactin I heavy calcium ion binding	1149	0	2	F:GO:0005509; F:GO:0005544	F:calcium ion binding; F:calcium-dependent phospholipid binding			IPR001464 (PRINTS); IPR018502 (SMART); IPR037104 (G3DSA:1.10.220.GENE3D); IPR018502 (PFAM); IPR037104 (G3DSA:1.10.220.GENE3D); IPR037104 (G3DSA:1.10.220.GENE3D); IPR037104 (G3DSA:1.10.220.GENE3D); mobidb-lite (MOBIDB_LITE); PTHR10502:SF102 (PANTHER); PTHR10502 (PANTHER); SSF47874 (SUPERFAMILY)	F:GO:0005509; F:GO:0005544	F:calcium ion binding; F:calcium-dependent phospholipid binding
1	THAR02_00967	KKP06886.1	3.48437	0.635253	0.193548	0.686923	serine threonine kinase	1372	3.41E-149	3	F:GO:0004674; P:GO:0006468; P:GO:0009069	F:protein serine/threonine kinase activity; P:protein phosphorylation; P:serine family amino acid metabolic process	EC:2.7.11	Transferring phosphorus-containing groups	mobidb-lite (MOBIDB_LITE); mobidb-lite (MOBIDB_LITE)	no GO terms	no GO terms
1	THAR02_00977	KKP06896.1	4.18125	0.444816	0.355011	1.51197	FAD binding domain-containing	1870	0	1	F:GO:0071949	F:FAD binding			PR00420 (PRINTS); IPR002938 (PFAM); IPR036188 (G3DSA:3.50.50.GENE3D); PTHR43004 (PANTHER); PTHR43004:SF6 (PANTHER); IPR036188 (SUPERFAMILY)	F:GO:0071949	F:FAD binding
1	THAR02_00978	KKP06897.1	3.36823	0.553057	0.324234	1.11239	aminoglycoside 3-N-acetyltransferase	819	0	3	P:GO:0042967; F:GO:0046353; P:GO:0046677	P:obsolete acyl-carrier-protein biosynthetic process; F:aminoglycoside 3-N-acetyltransferase activity; P:response to antibiotic	EC:2.3.1.81; EC:2.3.1.60	Aminoglycoside N(3)-acetyltransferase; Gentamicin 3-N-acetyltransferase	IPR003679 (PFAM); IPR003679 (PANTHER); IPR028345 (SUPERFAMILY)	F:GO:0046353; P:GO:0046677	F:aminoglycoside 3-N-acetyltransferase activity; P:response to antibiotic
1	THAR02_00980	KKP06899.1	1.4933	0.813446	0.637461	0.969608	hypothetical protein THAR02_00980	972	0	2	F:GO:0003824; F:GO:0050662	F:catalytic activity; F:coenzyme binding			IPR001509 (PFAM); G3DSA:3.40.50.720 (GENE3D); PTHR42768:SF2 (PANTHER); PTHR42768 (PANTHER); IPR036291 (SUPERFAMILY)	F:GO:0003824; F:GO:0050662	F:catalytic activity; F:coenzyme binding
1	THAR02_00985	KKP06904.1	1.7591	0.681028	0.926916	1.66083	hypothetical protein THAR02_00985	2459	0	1	C:GO:0016021	C:integral component of membrane			IPR007632 (PFAM); IPR007632 (PANTHER); PTHR12308:SF51 (PANTHER)	no GO terms	no GO terms
1	THAR02_00986	KKP06905.1	3.15508	0.424084	0.675298	2.1702	predicted protein	2982	0	1	F:GO:0003824	F:catalytic activity			IPR027414 (PFAM); G3DSA:2.70.98.50 (GENE3D); mobidb-lite (MOBIDB_LITE); PTHR31084 (PANTHER); PTHR31084:SF3 (PANTHER); IPR008928 (SUPERFAMILY)	F:GO:0003824	F:catalytic activity
1	THAR02_00991	KKP06910.1	1.39375	0.85092	0.598485	0.849636	Zn2Cys6 transcriptional regulator	1479	0	4	F:GO:0000981; C:GO:0005634; P:GO:0006355; F:GO:0008270	F:RNA polymerase II transcription factor activity, sequence-specific DNA binding; C:nucleus; P:regulation of transcription, DNA-templated; F:zinc ion binding			PR00755 (PRINTS); IPR001138 (SMART); IPR001138 (PFAM); IPR036864 (G3DSA:4.10.240.GENE3D); IPR001138 (PROSITE_PROFILES); IPR001138 (CDD); IPR036864 (SUPERFAMILY)	F:GO:0000981; C:GO:0005634; P:GO:0006355; F:GO:0008270	F:RNA polymerase II transcription factor activity, sequence-specific DNA binding; C:nucleus; P:regulation of transcription, DNA-templated; F:zinc ion binding
1	THAR02_00992	KKP06911.1	2.45197	0.578991	0.59069	1.47526	phosphate transporter	2023	0	3	F:GO:0005315; P:GO:0006817; C:GO:0016020	F:inorganic phosphate transmembrane transporter activity; P:phosphate ion transport; C:membrane			IPR001204 (PFAM); PTHR11101:SF57 (PANTHER); IPR001204 (PANTHER)	F:GO:0005315; P:GO:0006817; C:GO:0016020	F:inorganic phosphate transmembrane transporter activity; P:phosphate ion transport; C:membrane
1	THAR02_00994	KKP06913.1	2.66361	0.443951	0.911909	2.4741	hypothetical protein THAR02_00994	1092	0						IPR010349 (PFAM); PTHR42110 (PANTHER)	no GO terms	no GO terms
1	THAR02_00995	KKP06914.1	4.52969	0.557303	0.181758	0.838601	fumarylacetoacetate hydrolase domain-containing 2A	974	2.29E-158	2	F:GO:0003824; P:GO:0008152	F:catalytic activity; P:metabolic process			IPR036663 (G3DSA:3.90.850.GENE3D); IPR011234 (PFAM); PTHR11820:SF92 (PANTHER); PTHR11820 (PANTHER); IPR036663 (SUPERFAMILY)	F:GO:0003824; P:GO:0008152	F:catalytic activity; P:metabolic process
1	THAR02_00998	KKP06917.1	4.52969	0.560109	0.179182	0.826718	hypothetical protein A0O28_0089250	988	2.05E-162						G3DSA:3.40.50.720 (GENE3D); IPR036291 (SUPERFAMILY)	no GO terms	no GO terms
1	THAR02_01004	KKP06923.1	1.68939	0.803866	0.39796	0.684802	flavo monooxygenase	1835	3.01E-121	3	F:GO:0016491; P:GO:0055114; F:GO:0071949	F:oxidoreductase activity; P:oxidation-reduction process; F:FAD binding			IPR036188 (G3DSA:3.50.50.GENE3D); IPR036188 (SUPERFAMILY)	no GO terms	no GO terms
1	THAR02_01007	KKP06926.1	2.33185	0.596762	0.614694	1.46001	glycoside hydrolase family 27	1872	0	2	F:GO:0004553; P:GO:0005975	F:hydrolase activity, hydrolyzing O-glycosyl compounds; P:carbohydrate metabolic process			G3DSA:2.60.40.1180 (GENE3D); IPR013785 (G3DSA:3.20.20.GENE3D); IPR002241 (PFAM); PTHR11452:SF12 (PANTHER); PTHR11452 (PANTHER); IPR002241 (CDD); IPR017853 (SUPERFAMILY); SSF51011 (SUPERFAMILY)	F:GO:0003824; F:GO:0004553; P:GO:0005975	F:catalytic activity; F:hydrolase activity, hydrolyzing O-glycosyl compounds; P:carbohydrate metabolic process
1	THAR02_01049	KKP06852.1	8.19853	0.304141	0.224058	1.87107	cytochrome p450	1679	0	4	F:GO:0005506; F:GO:0016705; F:GO:0020037; P:GO:0055114	F:iron ion binding; F:oxidoreductase activity, acting on paired donors, with incorporation or reduction of molecular oxygen; F:heme binding; P:oxidation-reduction process			IPR002401 (PRINTS); IPR036396 (G3DSA:1.10.630.GENE3D); IPR001128 (PFAM); PTHR24305 (PANTHER); PTHR24305:SF96 (PANTHER); IPR036396 (SUPERFAMILY)	F:GO:0005506; F:GO:0016705; F:GO:0020037; P:GO:0055114	F:iron ion binding; F:oxidoreductase activity, acting on paired donors, with incorporation or reduction of molecular oxygen; F:heme binding; P:oxidation-reduction process
1	THAR02_01062	KKP06865.1	1.19464	0.874585	1.44938	1.76367	FAD binding	1710	0	3	F:GO:0016614; F:GO:0050660; P:GO:0055114	F:oxidoreductase activity, acting on CH-OH group of donors; F:flavin adenine dinucleotide binding; P:oxidation-reduction process			IPR006094 (PFAM); IPR016169 (G3DSA:3.30.465.GENE3D); IPR012951 (PFAM); IPR016167 (G3DSA:3.30.43.GENE3D); PTHR42973:SF15 (PANTHER); PTHR42973 (PANTHER); IPR016166 (PROSITE_PROFILES); IPR036318 (SUPERFAMILY)	F:GO:0003824; F:GO:0016491; F:GO:0016614; F:GO:0050660; P:GO:0055114	F:catalytic activity; F:oxidoreductase activity; F:oxidoreductase activity, acting on CH-OH group of donors; F:flavin adenine dinucleotide binding; P:oxidation-reduction process
1	THAR02_01068	KKP06871.1	1.39375	0.765063	1.51309	2.14805	hypothetical protein THAR02_01068	468	2.00E-112						G3DSA:3.10.450.50 (GENE3D); IPR032710 (SUPERFAMILY)	no GO terms	no GO terms
1	THAR02_01070	KKP06873.1	6.03958	0.545685	0.120704	0.742543	pentalenene synthase	1100	2.93E-105						IPR008949 (G3DSA:1.10.600.GENE3D); IPR008949 (SUPERFAMILY)	no GO terms	no GO terms
1	THAR02_01080	KKP06788.1	1.28654	0.947364	0.128888	0.168899	hypothetical protein THAR02_01080	2232	0	1	F:GO:0005515	F:protein binding			PF05729 (PFAM); G3DSA:3.40.50.300 (GENE3D); IPR015943 (G3DSA:2.130.10.GENE3D); PTHR10039 (PANTHER); PTHR10039:SF5 (PANTHER); PTHR10039 (PANTHER); PTHR10039:SF5 (PANTHER); IPR007111 (PROSITE_PROFILES); IPR027417 (SUPERFAMILY); SSF69304 (SUPERFAMILY)	F:GO:0005515	F:protein binding
1	THAR02_01099	KKP06807.1	2.40302	0.665928	0.377273	0.923436	MULE transposase domain	1701	3.88E-141	1	P:GO:0006355	P:regulation of transcription, DNA-templated			mobidb-lite (MOBIDB_LITE)	no GO terms	no GO terms
1	THAR02_01100	KKP06808.1	1.89152	0.757616	0.39975	0.770181	hypothetical protein THAR02_01100	775	1.53E-72	1	P:GO:0006355	P:regulation of transcription, DNA-templated			mobidb-lite (MOBIDB_LITE)	no GO terms	no GO terms
1	THAR02_01126	KKP06741.1	5.88472	0.470216	0.179424	1.07548	NADPH dehydrogenase	1110	0	3	F:GO:0010181; F:GO:0016491; P:GO:0055114	F:FMN binding; F:oxidoreductase activity; P:oxidation-reduction process			IPR013785 (G3DSA:3.20.20.GENE3D); IPR001155 (PFAM); PTHR22893 (PANTHER); PTHR22893:SF90 (PANTHER); SSF51395 (SUPERFAMILY)	F:GO:0003824; F:GO:0010181; F:GO:0016491; P:GO:0055114	F:catalytic activity; F:FMN binding; F:oxidoreductase activity; P:oxidation-reduction process
1	THAR02_01129	KKP06744.1	#DIV/0!	0.930705	0	0.0092534	pfs domain	3395	3.38E-152	1	F:GO:0005515	F:protein binding			G3DSA:1.20.1250.10 (GENE3D); IPR011990 (SUPERFAMILY)	F:GO:0005515	F:protein binding
1	THAR02_01133	KKP06748.1	3.25208	0.782145	0.0757842	0.251035	hypothetical protein THAR02_01133	876	0						G3DSA:3.40.50.720 (GENE3D); IPR008030 (PFAM); G3DSA:3.40.50.720 (GENE3D); PTHR42748 (PANTHER); IPR036291 (SUPERFAMILY)	no GO terms	no GO terms
1	THAR02_01136	KKP06751.1	1.20056	0.847752	2.03554	2.48919	hypothetical protein THAR02_01136	1098	0						G3DSA:2.40.50.140 (GENE3D); mobidb-lite (MOBIDB_LITE); IPR012340 (SUPERFAMILY)	no GO terms	no GO terms
1	THAR02_01150	KKP06765.1	1.14939	0.810065	5.3082	6.21455	hypothetical protein A0O28_0054250	642	9.78E-138						no IPS match	no IPS match	no IPS match
1	THAR02_01151	KKP06766.1	3.53083	0.575704	0.262399	0.9437	transcription factor Cys6	1265	0	4	F:GO:0000981; C:GO:0005634; P:GO:0006357; F:GO:0008270	F:RNA polymerase II transcription factor activity, sequence-specific DNA binding; C:nucleus; P:regulation of transcription by RNA polymerase II; F:zinc ion binding			no IPS match	no IPS match	no IPS match
1	THAR02_01185	KKP06696.1	1.54672	0.728497	1.15505	1.81973	hypothetical protein THAR02_01185	1571	0						no IPS match	no IPS match	no IPS match
1	THAR02_01187	KKP06698.1	2.97333	0.580809	0.366982	1.11143	hypothetical protein THAR02_01187	1809	0						IPR010730 (PFAM); PTHR33112 (PANTHER); PTHR33112:SF1 (PANTHER)	no GO terms	no GO terms
1	THAR02_01188	KKP06699.1	5.575	0.572954	0.118973	0.675598	hypothetical protein THAR02_01188	744	2.94E-152	7	P:GO:0000162; F:GO:0003723; F:GO:0004826; P:GO:0006432; P:GO:0006571; P:GO:0009094; C:GO:0009328	P:tryptophan biosynthetic process; F:RNA binding; F:phenylalanine-tRNA ligase activity; P:phenylalanyl-tRNA aminoacylation; P:tyrosine biosynthetic process; P:L-phenylalanine biosynthetic process; C:phenylalanine-tRNA ligase complex	EC:6.1.1.20	Phenylalanine--tRNA ligase	IPR005146 (SMART); IPR020825 (G3DSA:3.50.40.GENE3D); IPR005146 (PFAM); PTHR39209 (PANTHER); IPR020825 (SUPERFAMILY)	F:GO:0003723; F:GO:0004826	F:RNA binding; F:phenylalanine-tRNA ligase activity
1	THAR02_01192	KKP06703.1	3.80958	0.456364	0.400888	1.55559	hypothetical protein THAR02_01192	828	0	4	P:GO:0006071; F:GO:0008889; P:GO:0009395; P:GO:0046486	P:glycerol metabolic process; F:glycerophosphodiester phosphodiesterase activity; P:phospholipid catabolic process; P:glycerolipid metabolic process	EC:3.1.4.46	Glycerophosphodiester phosphodiesterase	IPR017946 (G3DSA:3.20.20.GENE3D); IPR030395 (PFAM); IPR004129 (PANTHER); IPR030395 (PROSITE_PROFILES); IPR017946 (SUPERFAMILY)	P:GO:0006629; F:GO:0008081; F:GO:0008889	P:lipid metabolic process; F:phosphoric diester hydrolase activity; F:glycerophosphodiester phosphodiesterase activity
1	THAR02_01193	KKP06704.1	2.62668	0.650441	0.330663	0.884683	hypothetical protein THAR02_01193	1740	0	4	F:GO:0000981; C:GO:0005634; P:GO:0006355; F:GO:0008270	F:RNA polymerase II transcription factor activity, sequence-specific DNA binding; C:nucleus; P:regulation of transcription, DNA-templated; F:zinc ion binding			IPR001138 (SMART); IPR036864 (G3DSA:4.10.240.GENE3D); IPR001138 (PFAM); mobidb-lite (MOBIDB_LITE); mobidb-lite (MOBIDB_LITE); PTHR31263:SF26 (PANTHER); PTHR31263 (PANTHER); IPR001138 (PROSITE_PROFILES); IPR001138 (CDD); IPR036864 (SUPERFAMILY)	F:GO:0000981; C:GO:0005634; P:GO:0006355; F:GO:0008270	F:RNA polymerase II transcription factor activity, sequence-specific DNA binding; C:nucleus; P:regulation of transcription, DNA-templated; F:zinc ion binding
1	THAR02_01196	KKP06707.1	1.62604	0.749535	0.774644	1.283	hypothetical protein THAR02_01196	857	2.59E-119						mobidb-lite (MOBIDB_LITE)	no GO terms	no GO terms
1	THAR02_01197	KKP06708.1	4.43935	0.447326	0.315627	1.42721	hypothetical protein THAR02_01197	1893	0	1	F:GO:0016787	F:hydrolase activity			IPR029058 (G3DSA:3.40.50.GENE3D); IPR002018 (PFAM); IPR029058 (SUPERFAMILY)	no GO terms	no GO terms
1	THAR02_01198	KKP06709.1	7.72897	0.469951	0.120266	0.946805	glycoside hydrolase family 1	2024	0	2	F:GO:0004553; P:GO:0005975	F:hydrolase activity, hydrolyzing O-glycosyl compounds; P:carbohydrate metabolic process			IPR001360 (PFAM); G3DSA:3.20.20.80 (GENE3D); IPR001360 (PANTHER); PTHR10353:SF53 (PANTHER); IPR017853 (SUPERFAMILY)	F:GO:0004553; P:GO:0005975	F:hydrolase activity, hydrolyzing O-glycosyl compounds; P:carbohydrate metabolic process
1	THAR02_01202	KKP06713.1	3.08885	0.553329	0.388781	1.2232	GMC oxidoreductase	2106	0	3	F:GO:0016614; F:GO:0050660; P:GO:0055114	F:oxidoreductase activity, acting on CH-OH group of donors; F:flavin adenine dinucleotide binding; P:oxidation-reduction process			IPR000172 (PFAM); G3DSA:4.10.450.10 (GENE3D); G3DSA:3.30.560.10 (GENE3D); PTHR11552:SF193 (PANTHER); PTHR11552 (PANTHER); IPR036188 (SUPERFAMILY)	F:GO:0016614; F:GO:0050660; P:GO:0055114	F:oxidoreductase activity, acting on CH-OH group of donors; F:flavin adenine dinucleotide binding; P:oxidation-reduction process
1	THAR02_01204	KKP06715.1	5.575	0.489506	0.17882	1.01544	hypothetical protein THAR02_01204	495	1.40E-103	1	C:GO:0016021	C:integral component of membrane			no IPS match	no IPS match	no IPS match
1	THAR02_01208	KKP06719.1	5.62477	0.5183	0.154056	0.882628	beta-ketoacyl synthase domain-containing	12066	0	3	F:GO:0003824; P:GO:0008152; F:GO:0031177	F:catalytic activity; P:metabolic process; F:phosphopantetheine binding			IPR020801 (SMART); SM00822 (SMART); IPR020807 (SMART); IPR020806 (SMART); IPR013217 (PFAM); G3DSA:3.40.366.10 (GENE3D); G3DSA:3.40.50.980 (GENE3D); IPR013120 (PFAM); G3DSA:3.40.50.720 (GENE3D); IPR036736 (G3DSA:1.10.1200.GENE3D); IPR020807 (PFAM); G3DSA:3.40.50.720 (GENE3D); IPR014043 (PFAM); IPR000873 (PFAM); G3DSA:3.40.50.980 (GENE3D); IPR016036 (G3DSA:3.30.70.GENE3D); IPR001242 (PFAM); IPR0328…	F:GO:0003824; P:GO:0008152; F:GO:0031177	F:catalytic activity; P:metabolic process; F:phosphopantetheine binding
1	THAR02_01209	KKP06720.1	6.73646	0.520002	0.116163	0.797063	alcohol dehydrogenase -like domain-containing	1143	0	1	P:GO:0055114	P:oxidation-reduction process			IPR013154 (PFAM); G3DSA:3.90.180.10 (GENE3D); PTHR45348 (PANTHER); cd08249 (CDD); IPR011032 (SUPERFAMILY)	P:GO:0055114	P:oxidation-reduction process
1	THAR02_01210	KKP06721.1	-1.10655	0.884528	7.91871	7.28917	NUDIX domain	612	8.36E-137	1	F:GO:0016787	F:hydrolase activity			IPR000086 (PFAM); G3DSA:3.90.79.10 (GENE3D); PTHR12992 (PANTHER); PTHR12992:SF12 (PANTHER); IPR000086 (PROSITE_PROFILES); cd02883 (CDD); IPR015797 (SUPERFAMILY)	F:GO:0016787	F:hydrolase activity
1	THAR02_01239	KKP06642.1	1.31272	0.778011	2.01599	2.69559	hypothetical protein THAR02_01239	944	1.23E-170	2	P:GO:0006950; C:GO:0016021	P:response to stress; C:integral component of membrane			IPR007568 (PFAM); PTHR31465 (PANTHER)	P:GO:0006950; C:GO:0016021	P:response to stress; C:integral component of membrane
1	THAR02_01240	KKP06643.1	1.51942	0.615123	2.6468	4.09631	glycoside hydrolase family 18	1020	0	1	P:GO:0005975	P:carbohydrate metabolic process			IPR001223 (PFAM); G3DSA:3.20.20.80 (GENE3D); PTHR11177:SF239 (PANTHER); PTHR11177 (PANTHER); cd06546 (CDD); IPR017853 (SUPERFAMILY)	P:GO:0005975	P:carbohydrate metabolic process
1	THAR02_01241	KKP06644.1	2.92024	0.431233	0.776456	2.30956	hypothetical protein THAR02_01241	1197	0						mobidb-lite (MOBIDB_LITE)	no GO terms	no GO terms
1	THAR02_01246	KKP06649.1	1.86966	0.523021	1.78389	3.39725	hypothetical protein THAR02_01246	2543	0	4	F:GO:0003677; C:GO:0005634; P:GO:0006351; F:GO:0008270	F:DNA binding; C:nucleus; P:transcription, DNA-templated; F:zinc ion binding			IPR007219 (SMART); IPR007219 (PFAM); PTHR31944:SF116 (PANTHER); PTHR31944 (PANTHER); cd12148 (CDD)	F:GO:0003677; C:GO:0005634; P:GO:0006351; F:GO:0008270	F:DNA binding; C:nucleus; P:transcription, DNA-templated; F:zinc ion binding
1	THAR02_01251	KKP06654.1	1.4503	0.683426	2.22993	3.29415	hypothetical protein THAR02_01251	4158	0						IPR011989 (G3DSA:1.25.10.GENE3D); mobidb-lite (MOBIDB_LITE); mobidb-lite (MOBIDB_LITE); mobidb-lite (MOBIDB_LITE); mobidb-lite (MOBIDB_LITE); mobidb-lite (MOBIDB_LITE); mobidb-lite (MOBIDB_LITE); mobidb-lite (MOBIDB_LITE); mobidb-lite (MOBIDB_LITE)	no GO terms	no GO terms
1	THAR02_01253	KKP06656.1	1.88156	0.640847	0.930572	1.78346	hypothetical protein THAR02_01253	2378	0						IPR010730 (PFAM); PTHR33112 (PANTHER); PTHR33112:SF6 (PANTHER)	no GO terms	no GO terms
1	THAR02_01265	KKP06668.1	-1.00909	0.987695	6.67423	6.73699	hypothetical protein THAR02_01265	872	2.18E-113						IPR028020 (PFAM); mobidb-lite (MOBIDB_LITE)	no GO terms	no GO terms
1	THAR02_01282	KKP06584.1	#DIV/0!	0.79113	0	0.0858341	hypothetical protein THAR02_01282	366	1.32E-73						no IPS match	no IPS match	no IPS match
1	THAR02_01283	KKP06585.1	10.3137	0.351299	0.135594	1.42447	MYND domain	816	0						no IPS match	no IPS match	no IPS match
1	THAR02_01284	KKP06586.1	4.18125	0.484815	0.296749	1.26383	NUDIX domain-containing	522	3.23E-124	1	F:GO:0016787	F:hydrolase activity			IPR020476 (PRINTS); G3DSA:3.90.79.10 (GENE3D); IPR000086 (PFAM); mobidb-lite (MOBIDB_LITE); PTHR43046 (PANTHER); PTHR43046:SF3 (PANTHER); IPR000086 (PROSITE_PROFILES); IPR015797 (SUPERFAMILY)	F:GO:0016787	F:hydrolase activity
1	THAR02_01298	KKP06600.1	3.22763	0.539479	0.379126	1.24641	hypothetical protein THAR02_01298	1109	2.06E-143	1	C:GO:0016021	C:integral component of membrane			G3DSA:1.20.5.510 (GENE3D); mobidb-lite (MOBIDB_LITE); mobidb-lite (MOBIDB_LITE); mobidb-lite (MOBIDB_LITE)	no GO terms	no GO terms
1	THAR02_01342	KKP06551.1	-1.21045	0.151079	186.706	157.111	eukaryotic translation initiation factor 5A	915	4.90E-67	4	F:GO:0003746; C:GO:0005840; F:GO:0043022; P:GO:0045901	F:translation elongation factor activity; C:ribosome; F:ribosome binding; P:positive regulation of translational elongation			IPR014722 (G3DSA:2.30.30.GENE3D); IPR001884 (TIGRFAM); G3DSA:2.40.50.140 (GENE3D); IPR001884 (PANTHER); IPR008991 (SUPERFAMILY)	F:GO:0003723; F:GO:0003746; F:GO:0043022; P:GO:0045901	F:RNA binding; F:translation elongation factor activity; F:ribosome binding; P:positive regulation of translational elongation
1	THAR02_01374	KKP06500.1	#DIV/0!	0.190404	0	2.09803	hypothetical protein THAR02_01374	569	9.45E-75						mobidb-lite (MOBIDB_LITE)	no GO terms	no GO terms
1	THAR02_01384	KKP06510.1	1.54327	0.700773	1.43104	2.24951	hypothetical protein THAR02_01384	4036	0	1	F:GO:0005515	F:protein binding			IPR002931 (SMART); IPR001452 (SMART); IPR002931 (PFAM); G3DSA:2.30.30.40 (GENE3D); IPR001452 (PFAM); mobidb-lite (MOBIDB_LITE); mobidb-lite (MOBIDB_LITE); mobidb-lite (MOBIDB_LITE); mobidb-lite (MOBIDB_LITE); mobidb-lite (MOBIDB_LITE); mobidb-lite (MOBIDB_LITE); mobidb-lite (MOBIDB_LITE); mobidb-lite (MOBIDB_LITE); mobidb-lite (MOBIDB_LITE); PTHR11039 (PANTHER); PTHR11039:SF61 (PANTHER); PTHR1103…	F:GO:0005515	F:protein binding
1	THAR02_01399	KKP06525.1	1.49465	0.727452	1.38384	2.1068	replication fork protection complex subunit Tof1 Swi1	3534	0	14	C:GO:0000790; F:GO:0003677; C:GO:0005829; P:GO:0006281; P:GO:0007064; P:GO:0007534; P:GO:0031297; C:GO:0031298; P:GO:0033314; P:GO:0043111; P:GO:0043570; C:GO:0044732; P:GO:0045950; P:GO:0048478	C:nuclear chromatin; F:DNA binding; C:cytosol; P:DNA repair; P:mitotic sister chromatid cohesion; P:gene conversion at mating-type locus; P:replication fork processing; C:replication fork protection complex; P:mitotic DNA replication checkpoint; P:replication fork arrest; P:maintenance of DNA repeat elements; C:mitotic spindle pole body; P:negative regulation of mitotic recombination; P:replicati…			IPR006906 (PFAM); G3DSA:3.40.50.300 (GENE3D); IPR007725 (PFAM); mobidb-lite (MOBIDB_LITE); mobidb-lite (MOBIDB_LITE); mobidb-lite (MOBIDB_LITE); mobidb-lite (MOBIDB_LITE); mobidb-lite (MOBIDB_LITE); PTHR22940 (PANTHER); PTHR22940:SF4 (PANTHER)	no GO terms	no GO terms
1	THAR02_01405	KKP06447.1	6.96875	0.691177	0.0421505	0.299193	hypothetical protein THAR02_01405	525	4.67E-45						G3DSA:1.20.1170.10 (GENE3D); mobidb-lite (MOBIDB_LITE)	no GO terms	no GO terms
1	THAR02_01406	KKP06448.1	1.01837	0.964484	3.58771	3.72148	beta-lactamase family	2313	0						IPR021860 (PFAM); G3DSA:3.40.710.10 (GENE3D); IPR001466 (PFAM); PTHR43645:SF4 (PANTHER); PTHR43645 (PANTHER); IPR012338 (SUPERFAMILY)	no GO terms	no GO terms
1	THAR02_01417	KKP06459.1	3.38482	0.541709	0.339699	1.17118	isoflavone reductase	912	0						G3DSA:3.40.50.720 (GENE3D); IPR008030 (PFAM); G3DSA:3.40.50.720 (GENE3D); PTHR14194 (PANTHER); PTHR14194:SF98 (PANTHER); cd05259 (CDD); IPR036291 (SUPERFAMILY)	no GO terms	no GO terms
1	THAR02_01429	KKP06471.1	4.41354	0.501015	0.250045	1.12409	hypothetical protein THAR02_01429	531	6.06E-110						IPR021054 (PFAM)	no GO terms	no GO terms
1	THAR02_01440	KKP06482.1	-1.10454	0.840318	15.9182	14.6794	hypothetical protein THAR02_01440	1329	0						IPR031348 (PFAM); mobidb-lite (MOBIDB_LITE)	no GO terms	no GO terms
1	THAR02_01443	KKP06485.1	-1.08622	0.79505	41.6539	39.06	tetratricopeptide repeat domain-containing	3756	0	1	F:GO:0043531	F:ADP binding			IPR002182 (PFAM); G3DSA:3.40.50.300 (GENE3D); G3DSA:1.10.20.10 (GENE3D); mobidb-lite (MOBIDB_LITE); PTHR35205 (PANTHER); IPR027417 (SUPERFAMILY)	F:GO:0043531	F:ADP binding
1	THAR02_01456	KKP06405.1	3.3614	0.429375	0.577869	1.97854	3-octaprenyl-4-hydroxybenzoate carboxy-lyase	651	4.65E-145	1	F:GO:0003824	F:catalytic activity			IPR036551 (G3DSA:3.40.50.GENE3D); IPR004507 (TIGRFAM); IPR003382 (PFAM); IPR004507 (PANTHER); IPR004507 (HAMAP); IPR036551 (SUPERFAMILY)	F:GO:0003824	F:catalytic activity
1	THAR02_01458	KKP06407.1	3.28925	0.555173	0.336921	1.12881	3-octaprenyl-4-hydroxybenzoate carboxy-lyase	1642	0	2	F:GO:0016831; F:GO:0048037	F:carboxy-lyase activity; F:cofactor binding			IPR002830 (TIGRFAM); IPR002830 (PFAM); PTHR30108:SF17 (PANTHER); PTHR30108 (PANTHER); IPR012349 (SUPERFAMILY)	F:GO:0016831; F:GO:0048037	F:carboxy-lyase activity; F:cofactor binding
1	THAR02_01463	KKP06412.1	1.18555	0.802393	3.95923	4.78109	serine threonine kinase CMGC group	1347	0	3	F:GO:0004672; F:GO:0005524; P:GO:0006468	F:protein kinase activity; F:ATP binding; P:protein phosphorylation			IPR000719 (SMART); IPR000719 (PFAM); G3DSA:1.10.510.10 (GENE3D); PTHR24056 (PANTHER); IPR000719 (PROSITE_PROFILES); IPR011009 (SUPERFAMILY)	F:GO:0004672; F:GO:0005524; P:GO:0006468	F:protein kinase activity; F:ATP binding; P:protein phosphorylation
1	THAR02_01473	KKP06422.1	2.92687	0.583704	0.374433	1.11628	hemerythrin HHE cation binding domain-containing	591	5.46E-145						G3DSA:1.20.120.520 (GENE3D); IPR012312 (PFAM); PTHR38048 (PANTHER); PTHR38048:SF2 (PANTHER); cd12108 (CDD)	no GO terms	no GO terms
1	THAR02_01483	KKP06432.1	1.73723	0.726333	0.705853	1.24901	NACHT domain	6615	0	1	F:GO:0005515	F:protein binding			IPR011990 (G3DSA:1.25.40.GENE3D); IPR036388 (G3DSA:1.10.10.GENE3D); G3DSA:1.20.1250.10 (GENE3D); PTHR10039:SF6 (PANTHER); PTHR10039 (PANTHER)	F:GO:0005515	F:protein binding
1	THAR02_01493	KKP06442.1	2.09062	0.690505	0.478752	1.01949	glycoside hydrolase family 75	832	9.42E-136	4	P:GO:0000272; C:GO:0005576; P:GO:0006040; F:GO:0016977	P:polysaccharide catabolic process; C:extracellular region; P:amino sugar metabolic process; F:chitosanase activity	EC:3.2.1.132	Chitosanase	IPR009939 (PFAM); PTHR42061 (PANTHER)	no GO terms	no GO terms
1	THAR02_01504	KKP06356.1	-1.01546	0.997477	2.62668	2.63474	hypothetical protein THAR02_01504	2182	0						no IPS match	no IPS match	no IPS match
1	THAR02_01517	KKP06369.1	3.26731	0.355637	0.837387	2.78684	PIF1	1612	0	4	P:GO:0000723; F:GO:0003678; C:GO:0005657; P:GO:0006281	P:telomere maintenance; F:DNA helicase activity; C:replication fork; P:DNA repair	EC:3.6.1.15	Nucleoside-triphosphate phosphatase	IPR010285 (PFAM); G3DSA:3.40.50.300 (GENE3D); PTHR23274:SF16 (PANTHER); PTHR23274 (PANTHER); IPR027417 (SUPERFAMILY); IPR027417 (SUPERFAMILY)	P:GO:0000723; F:GO:0003678; P:GO:0006281	P:telomere maintenance; F:DNA helicase activity; P:DNA repair
1	THAR02_01521	KKP06373.1	-1.16223	0.357093	128.718	112.808	hypothetical protein THAR02_01521	1293	0	1	C:GO:0016021	C:integral component of membrane			PTHR33048 (PANTHER)	no GO terms	no GO terms
1	THAR02_01526	KKP06378.1	4.0651	0.512901	0.274043	1.13471	hypothetical protein THAR02_01526	969	0	1	F:GO:0005524	F:ATP binding			G3DSA:3.40.50.300 (GENE3D); mobidb-lite (MOBIDB_LITE)	no GO terms	no GO terms
1	THAR02_01550	KKP06305.1	7.18881	0.319567	0.252979	1.85241	major facilitator superfamily transporter	1662	0	2	C:GO:0016021; P:GO:0055085	C:integral component of membrane; P:transmembrane transport			G3DSA:1.20.1250.20 (GENE3D); IPR011701 (PFAM); G3DSA:1.20.1250.20 (GENE3D); PTHR23502:SF33 (PANTHER); PTHR23502 (PANTHER); IPR020846 (PROSITE_PROFILES); IPR020846 (CDD); IPR036259 (SUPERFAMILY)	C:GO:0016021; P:GO:0055085	C:integral component of membrane; P:transmembrane transport
1	THAR02_01553	KKP06308.1	1.18727	0.868066	1.7169	2.0763	kinase-like domain	1044	0	3	F:GO:0004672; F:GO:0005524; P:GO:0006468	F:protein kinase activity; F:ATP binding; P:protein phosphorylation			IPR000719 (PFAM); G3DSA:1.10.510.10 (GENE3D); IPR000719 (PROSITE_PROFILES); cd00180 (CDD); IPR011009 (SUPERFAMILY)	F:GO:0004672; F:GO:0005524; P:GO:0006468	F:protein kinase activity; F:ATP binding; P:protein phosphorylation
1	THAR02_01554	KKP06309.1	1.84989	0.668279	0.834198	1.57184	MFS transporter	1459	0	2	C:GO:0016021; P:GO:0055085	C:integral component of membrane; P:transmembrane transport			G3DSA:1.20.1250.20 (GENE3D); G3DSA:1.20.1250.20 (GENE3D); IPR011701 (PFAM); mobidb-lite (MOBIDB_LITE); PTHR11360:SF231 (PANTHER); PTHR11360 (PANTHER); IPR020846 (PROSITE_PROFILES); IPR020846 (CDD); IPR036259 (SUPERFAMILY)	C:GO:0016021; P:GO:0055085	C:integral component of membrane; P:transmembrane transport
1	THAR02_01557	KKP06312.1	2.66079	0.628495	0.36522	0.989829	pfs domain-containing	1333	0	2	F:GO:0003824; P:GO:0009116	F:catalytic activity; P:nucleoside metabolic process			G3DSA:3.40.50.1580 (GENE3D); IPR000845 (PFAM); PTHR21234:SF16 (PANTHER); PTHR21234 (PANTHER); IPR035994 (SUPERFAMILY)	F:GO:0003824; P:GO:0009116	F:catalytic activity; P:nucleoside metabolic process
1	THAR02_01559	KKP06314.1	4.02639	0.55125	0.231314	0.948662	coenzyme F420-dependent NADP oxidoreductase	861	0						IPR028939 (PFAM); G3DSA:3.40.50.720 (GENE3D); IPR036188 (G3DSA:3.50.50.GENE3D); mobidb-lite (MOBIDB_LITE); PTHR14239:SF11 (PANTHER); PTHR14239 (PANTHER); IPR036291 (SUPERFAMILY)	no GO terms	no GO terms
1	THAR02_01560	KKP06315.1	2.52866	0.578721	0.546202	1.40682	hypothetical protein THAR02_01560	2836	0	2	F:GO:0005515; F:GO:0043531	F:protein binding; F:ADP binding			PF13374 (PFAM); PF13424 (PFAM); IPR002182 (PFAM); G3DSA:3.40.50.300 (GENE3D); IPR036388 (G3DSA:1.10.10.GENE3D); PTHR19959 (PANTHER); PTHR19959 (PANTHER); PTHR19959:SF205 (PANTHER); IPR011990 (SUPERFAMILY); IPR011990 (SUPERFAMILY); IPR027417 (SUPERFAMILY)	F:GO:0005515; F:GO:0043531	F:protein binding; F:ADP binding
1	THAR02_01569	KKP06324.1	3.69647	0.5525	0.270152	1.01716	uracil permease	1884	0	3	F:GO:0005215; C:GO:0016020; P:GO:0055085	F:transporter activity; C:membrane; P:transmembrane transport			IPR001248 (PFAM); PTHR30618 (PANTHER); PTHR30618:SF11 (PANTHER)	F:GO:0005215; C:GO:0016020; P:GO:0055085	F:transporter activity; C:membrane; P:transmembrane transport
1	THAR02_01570	KKP06325.1	2.32292	0.665666	0.414401	0.980502	hypothetical protein A0O28_0107560	801	3.91E-116	2	F:GO:0003824; P:GO:0008152	F:catalytic activity; P:metabolic process			IPR029033 (G3DSA:3.40.50.GENE3D); IPR013078 (PFAM); mobidb-lite (MOBIDB_LITE); PTHR43387 (PANTHER); IPR013078 (CDD); IPR029033 (SUPERFAMILY)	no GO terms	no GO terms
1	THAR02_01573	KKP06328.1	3.2371	0.483625	0.491051	1.61911	hypothetical protein THAR02_01573	1397	0	1	F:GO:0008237	F:metallopeptidase activity			IPR024079 (G3DSA:3.40.390.GENE3D)	F:GO:0008237	F:metallopeptidase activity
1	THAR02_01577	KKP06332.1	2.97197	0.540061	0.452291	1.36917	hypothetical protein THAR02_01577	3327	0	1	F:GO:0005515	F:protein binding			IPR036770 (G3DSA:1.25.40.GENE3D); IPR002110 (PFAM); mobidb-lite (MOBIDB_LITE); mobidb-lite (MOBIDB_LITE); mobidb-lite (MOBIDB_LITE); IPR020683 (CDD); IPR036770 (SUPERFAMILY)	F:GO:0005515	F:protein binding
1	THAR02_01586	KKP06341.1	6.62031	0.327636	0.275923	1.86063	hypothetical protein THAR02_01586	1604	1.92E-122						mobidb-lite (MOBIDB_LITE); mobidb-lite (MOBIDB_LITE); mobidb-lite (MOBIDB_LITE)	no GO terms	no GO terms
1	THAR02_01638	KKP06300.1	-1.25076	0.77505	5.3159	4.32911	short-chain dehydrogenase	1074	2.10E-124	2	F:GO:0016491; P:GO:0055114	F:oxidoreductase activity; P:oxidation-reduction process			IPR002347 (PRINTS); G3DSA:3.40.50.720 (GENE3D); PF13561 (PFAM); PTHR43008:SF1 (PANTHER); PTHR43008 (PANTHER); IPR036291 (SUPERFAMILY)	no GO terms	no GO terms
1	THAR02_01639	KKP06301.1	1.51129	0.754727	1.05015	1.61657	hypothetical protein THAR02_01639	1749	0						IPR010730 (PFAM); PTHR24148 (PANTHER); PTHR24148:SF57 (PANTHER)	no GO terms	no GO terms
1	THAR02_01641	KKP06210.1	1.53793	0.648817	2.0443	3.20241	hypothetical protein THAR02_01641	3767	0						G3DSA:1.20.1170.10 (GENE3D); mobidb-lite (MOBIDB_LITE); mobidb-lite (MOBIDB_LITE); mobidb-lite (MOBIDB_LITE); mobidb-lite (MOBIDB_LITE); mobidb-lite (MOBIDB_LITE)	no GO terms	no GO terms
1	THAR02_01643	KKP06212.1	1.59722	0.705008	1.18056	1.92064	hypothetical protein THAR02_01643	2568	0	6	F:GO:0003677; F:GO:0003887; C:GO:0005634; P:GO:0006260; P:GO:0006281; C:GO:0042575	F:DNA binding; F:DNA-directed DNA polymerase activity; C:nucleus; P:DNA replication; P:DNA repair; C:DNA polymerase complex	EC:2.7.7.7	DNA-directed DNA polymerase	IPR002008 (PRINTS); IPR022312 (PRINTS); IPR002054 (SMART); G3DSA:1.10.150.20 (GENE3D); IPR018944 (PFAM); IPR010996 (PFAM); IPR036420 (G3DSA:3.40.50.GENE3D); IPR028207 (PFAM); IPR027421 (G3DSA:1.10.150.GENE3D); IPR037160 (G3DSA:3.30.210.GENE3D); G3DSA:3.30.460.10 (GENE3D); IPR029398 (PFAM); mobidb-lite (MOBIDB_LITE); mobidb-lite (MOBIDB_LITE); mobidb-lite (MOBIDB_LITE); mobidb-lite (MOBIDB_LITE); …	F:GO:0003677; F:GO:0003887; C:GO:0005634; P:GO:0006281; F:GO:0034061	F:DNA binding; F:DNA-directed DNA polymerase activity; C:nucleus; P:DNA repair; F:DNA polymerase activity
1	THAR02_01661	KKP06230.1	1.44021	0.696231	2.12608	3.11889	short chain dehydrogenase reductase	1249	1.01E-161						G3DSA:3.40.50.720 (GENE3D); IPR002347 (PFAM); PTHR43647 (PANTHER); IPR036291 (SUPERFAMILY)	no GO terms	no GO terms
1	THAR02_01663	KKP06232.1	7.74305	0.326406	0.22129	1.74529	hypothetical protein THAR02_01663	900	2.25E-180	1	C:GO:0016021	C:integral component of membrane			no IPS match	no IPS match	no IPS match
1	THAR02_01693	KKP06180.1	2.34946	0.594345	0.610094	1.46003	hypothetical protein THAR02_01693	2539	0	2	F:GO:0008483; F:GO:0030170	F:transaminase activity; F:pyridoxal phosphate binding			IPR015422 (G3DSA:3.90.1150.GENE3D); IPR005814 (PFAM); IPR015421 (G3DSA:3.40.640.GENE3D); PTHR43094 (PANTHER); IPR015424 (SUPERFAMILY)	F:GO:0003824; F:GO:0008483; F:GO:0030170	F:catalytic activity; F:transaminase activity; F:pyridoxal phosphate binding
1	THAR02_01695	KKP06182.1	2.16398	0.376299	2.12887	4.69241	hypothetical protein THAR02_01695	790	1.65E-115						IPR031818 (PFAM); mobidb-lite (MOBIDB_LITE); cd11693 (CDD)	no GO terms	no GO terms
1	THAR02_01704	KKP06191.1	3.81447	0.516515	0.303356	1.17864	hypothetical protein THAR02_01704	1386	0						G3DSA:1.20.1480.30 (GENE3D)	no GO terms	no GO terms
1	THAR02_01716	KKP06203.1	1.63405	0.69111	1.17427	1.95447	D-arabinitol 2-dehydrogenase	1093	2.76E-72	2	F:GO:0016491; P:GO:0055114	F:oxidoreductase activity; P:oxidation-reduction process			IPR002347 (PFAM); G3DSA:3.40.50.720 (GENE3D); PTHR43008 (PANTHER); IPR036291 (SUPERFAMILY)	no GO terms	no GO terms
1	THAR02_01717	KKP06204.1	1.47573	0.746189	1.27696	1.91947	transaldolase	1473	2.64E-169	2	F:GO:0003824; P:GO:0005975	F:catalytic activity; P:carbohydrate metabolic process			IPR001585 (PFAM); IPR013785 (G3DSA:3.20.20.GENE3D); PTHR10683:SF5 (PANTHER); IPR001585 (PANTHER); SSF51569 (SUPERFAMILY)	F:GO:0003824; P:GO:0005975	F:catalytic activity; P:carbohydrate metabolic process
1	THAR02_01722	KKP06209.1	1.18258	0.846579	2.43419	2.93209	hypothetical protein THAR02_01722	300	9.90E-33	1	C:GO:0016021	C:integral component of membrane			mobidb-lite (MOBIDB_LITE)	no GO terms	no GO terms
1	THAR02_01725	KKP06122.1	-1.11928	0.945437	1.36555	1.24269	hypothetical protein THAR02_01725	1264	0	1	P:GO:0055114	P:oxidation-reduction process			IPR013154 (PFAM); G3DSA:3.90.180.10 (GENE3D); PTHR45033 (PANTHER); PTHR45033:SF2 (PANTHER); IPR011032 (SUPERFAMILY)	P:GO:0055114	P:oxidation-reduction process
1	THAR02_01726	KKP06123.1	2.73944	0.432081	0.89754	2.50444	hypothetical protein THAR02_01726	715	7.67E-117						IPR002818 (PFAM); IPR029062 (G3DSA:3.40.50.GENE3D); PTHR43130 (PANTHER); PTHR43130:SF1 (PANTHER); IPR029062 (SUPERFAMILY)	no GO terms	no GO terms
1	THAR02_01741	KKP06138.1	1.15033	0.813224	5.0748	5.94618	hypothetical protein THAR02_01741	1548	3.78E-148	1	C:GO:0016021	C:integral component of membrane			no IPS match	no IPS match	no IPS match
1	THAR02_01747	KKP06144.1	1.22619	0.858519	1.42241	1.77656	DNA repair helicase family	2847	0	4	F:GO:0003676; F:GO:0005524; P:GO:0006139; F:GO:0008026	F:nucleic acid binding; F:ATP binding; P:nucleobase-containing compound metabolic process; F:ATP-dependent helicase activity	EC:3.6.1.3; EC:3.6.1.15	Adenosinetriphosphatase; Nucleoside-triphosphate phosphatase	IPR006555 (SMART); IPR013020 (TIGRFAM); IPR006555 (PFAM); PTHR11472:SF41 (PANTHER); PTHR11472 (PANTHER)	F:GO:0003676; F:GO:0005524; P:GO:0006139; F:GO:0008026; F:GO:0016818	F:nucleic acid binding; F:ATP binding; P:nucleobase-containing compound metabolic process; F:ATP-dependent helicase activity; F:hydrolase activity, acting on acid anhydrides, in phosphorus-containing anhydrides
1	THAR02_01752	KKP06149.1	2.91048	0.435108	0.769311	2.28066	Short-chain dehydrogenase reductase SDR	978	0						IPR002347 (PRINTS); IPR002347 (PFAM); G3DSA:3.40.50.720 (GENE3D); PTHR24320:SF144 (PANTHER); PTHR24320 (PANTHER); IPR036291 (SUPERFAMILY)	no GO terms	no GO terms
1	THAR02_01762	KKP06159.1	2.32292	0.60896	0.580813	1.37425	Ca2+ transporter	1143	0	2	C:GO:0016021; P:GO:0055085	C:integral component of membrane; P:transmembrane transport			IPR004837 (PFAM); IPR004481 (PANTHER); PTHR10846:SF8 (PANTHER)	C:GO:0016021; P:GO:0055085	C:integral component of membrane; P:transmembrane transport
1	THAR02_01775	KKP06172.1	1.709	0.677104	1.06707	1.85751	gluconolactonase	1742	1.38E-101	2	C:GO:0016020; C:GO:0016021	C:membrane; C:integral component of membrane			IPR011042 (G3DSA:2.120.10.GENE3D); PTHR10907 (PANTHER); PTHR10907:SF67 (PANTHER); SSF63829 (SUPERFAMILY)	no GO terms	no GO terms
1	THAR02_01812	KKP06116.1	20.9062	0.281111	0.0770151	1.64001	mating type pheromone G- coupled receptor	1724	0	5	F:GO:0004932; P:GO:0007186; P:GO:0007606; C:GO:0016021; P:GO:0019236	F:mating-type factor pheromone receptor activity; P:G-protein coupled receptor signaling pathway; P:sensory perception of chemical stimulus; C:integral component of membrane; P:response to pheromone			mobidb-lite (MOBIDB_LITE); mobidb-lite (MOBIDB_LITE)	no GO terms	no GO terms
1	THAR02_01816	KKP06035.1	1.18835	0.787787	4.46339	5.40263	hypothetical protein THAR02_01816	471	7.16E-39						mobidb-lite (MOBIDB_LITE)	no GO terms	no GO terms
1	THAR02_01820	KKP06039.1	3.67443	0.356888	0.657445	2.46062	hypothetical protein THAR02_01820	1481	0						no IPS match	no IPS match	no IPS match
1	THAR02_01821	KKP06040.1	1.17368	0.938025	0.428594	0.51238	hypothetical protein THAR02_01821	1962	0	1	P:GO:0006355	P:regulation of transcription, DNA-templated			IPR003822 (PFAM); IPR029498 (PFAM); G3DSA:1.20.1160.11 (GENE3D); mobidb-lite (MOBIDB_LITE); PTHR12346 (PANTHER); PTHR12346:SF0 (PANTHER); IPR003822 (PROSITE_PROFILES); IPR036600 (SUPERFAMILY); IPR036600 (SUPERFAMILY)	P:GO:0006355	P:regulation of transcription, DNA-templated
1	THAR02_01822	KKP06041.1	2.64812	0.68252	0.264069	0.71228	hypothetical protein THAR02_01822	838	5.53E-117						no IPS match	no IPS match	no IPS match
1	THAR02_01825	KKP06044.1	5.19831	0.465489	0.223099	1.18128	major facilitator superfamily transporter	3670	0	2	C:GO:0016021; P:GO:0055085	C:integral component of membrane; P:transmembrane transport			IPR000073 (PFAM); IPR029058 (G3DSA:3.40.50.GENE3D); cd12809 (CDD); IPR029058 (SUPERFAMILY)	no GO terms	no GO terms
1	THAR02_01835	KKP06054.1	-1.07623	0.98908	0.156943	0.148536	hypothetical protein THAR02_01835	423	8.77E-99						no IPS match	no IPS match	no IPS match
1	THAR02_01837	KKP06056.1	2.09062	0.821523	0.153674	0.327243	hypothetical protein THAR02_01837	576	1.37E-138						no IPS match	no IPS match	no IPS match
1	THAR02_01838	KKP06057.1	#DIV/0!	0.0719514	0	3.96229	hypothetical protein THAR02_01838	222	3.92E-35						no IPS match	no IPS match	no IPS match
1	THAR02_01839	KKP06058.1	3.48437	0.659782	0.166697	0.591625	hypothetical protein THAR02_01839	531	1.69E-128						no IPS match	no IPS match	no IPS match
1	THAR02_01854	KKP06073.1	5.71437	0.436995	0.217591	1.2665	hypothetical protein THAR02_01854	1017	0						IPR009959 (PFAM); G3DSA:3.10.450.50 (GENE3D); G3DSA:3.10.450.50 (GENE3D); IPR032710 (SUPERFAMILY)	no GO terms	no GO terms
1	THAR02_01855	KKP06074.1	1.39375	0.816358	0.913765	1.29722	hypothetical protein A0O28_0070880	557	3.57E-76						G3DSA:3.10.450.50 (GENE3D); IPR009959 (PFAM); PTHR38436 (PANTHER); IPR032710 (SUPERFAMILY)	no GO terms	no GO terms
1	THAR02_01856	KKP06075.1	8.3625	0.555909	0.0716149	0.610006	hypothetical protein A0O28_0070890	618	1.25E-135						no IPS match	no IPS match	no IPS match
1	THAR02_01862	KKP05990.1	-1.30025	0.424827	29.9274	23.4442	phospholipase D	2412	0	4	F:GO:0004630; P:GO:0006654; P:GO:0009395; P:GO:0048017	F:phospholipase D activity; P:phosphatidic acid biosynthetic process; P:phospholipid catabolic process; P:inositol lipid-mediated signaling	EC:3.1.4.4	Phospholipase D	IPR001736 (SMART); G3DSA:3.30.870.10 (GENE3D); G3DSA:3.30.870.10 (GENE3D); IPR016555 (PIRSF); IPR001736 (PFAM); IPR025202 (PFAM); mobidb-lite (MOBIDB_LITE); IPR015679 (PANTHER); PTHR18896:SF74 (PANTHER); IPR001736 (PROSITE_PROFILES); cd09138 (CDD); cd09141 (CDD); SSF56024 (SUPERFAMILY); SSF56024 (SUPERFAMILY); SSF56024 (SUPERFAMILY)	F:GO:0003824; F:GO:0004630; P:GO:0006654; P:GO:0048017	F:catalytic activity; F:phospholipase D activity; P:phosphatidic acid biosynthetic process; P:inositol lipid-mediated signaling
1	THAR02_01868	KKP05996.1	4.26836	0.422198	0.377467	1.6411	MFS SP general alpha glucoside:H+ symporter	1876	0	3	C:GO:0016021; F:GO:0022857; P:GO:0055085	C:integral component of membrane; F:transmembrane transporter activity; P:transmembrane transport			IPR005828 (PFAM); G3DSA:1.20.1250.20 (GENE3D); PTHR23500 (PANTHER); PTHR23500:SF162 (PANTHER); IPR020846 (PROSITE_PROFILES); IPR036259 (SUPERFAMILY)	C:GO:0016021; F:GO:0022857; P:GO:0055085	C:integral component of membrane; F:transmembrane transporter activity; P:transmembrane transport
1	THAR02_01870	KKP05998.1	4.28449	0.32069	0.573951	2.50477	inositol monophosphatase 2	1041	0	4	F:GO:0008934; P:GO:0019872; P:GO:0046854; P:GO:0046855	F:inositol monophosphate 1-phosphatase activity; P:streptomycin biosynthetic process; P:phosphatidylinositol phosphorylation; P:inositol phosphate dephosphorylation	EC:3.1.3.25; EC:3.1.3.41	Inositol-phosphate phosphatase; 4-nitrophenylphosphatase	IPR000760 (PRINTS); IPR000760 (PFAM); G3DSA:3.40.190.80 (GENE3D); G3DSA:3.30.540.10 (GENE3D); mobidb-lite (MOBIDB_LITE); IPR033942 (PANTHER); PTHR20854:SF4 (PANTHER); IPR033942 (CDD); SSF56655 (SUPERFAMILY)	F:GO:0008934; P:GO:0046854; P:GO:0046855	F:inositol monophosphate 1-phosphatase activity; P:phosphatidylinositol phosphorylation; P:inositol phosphate dephosphorylation
1	THAR02_01885	KKP06013.1	8.3625	0.393186	0.150537	1.28226	hypothetical protein THAR02_01885	294	7.81E-65						no IPS match	no IPS match	no IPS match
1	THAR02_01904	KKP06032.1	-1.05948	0.444267	950.742	914.042	MD-2-related lipid-recognition	660	8.04E-49						mobidb-lite (MOBIDB_LITE)	no GO terms	no GO terms
1	THAR02_01932	KKP05976.1	2.7875	0.710919	0.191685	0.54425	hypothetical protein THAR02_01932	2078	0	1	C:GO:0016021	C:integral component of membrane			no IPS match	no IPS match	no IPS match
1	THAR02_01937	KKP05981.1	5.11041	0.754246	0.0422041	0.219687	purine and uridine phosphorylase	1573	0	2	F:GO:0003824; P:GO:0009116	F:catalytic activity; P:nucleoside metabolic process			G3DSA:3.40.50.1580 (GENE3D); IPR000845 (PFAM); PTHR21234 (PANTHER); PTHR21234:SF16 (PANTHER); IPR035994 (SUPERFAMILY)	F:GO:0003824; P:GO:0009116	F:catalytic activity; P:nucleoside metabolic process
1	THAR02_01961	KKP05922.1	1.59286	0.810503	0.479576	0.778088	hypothetical protein THAR02_01961	646	1.14E-116	1	C:GO:0016021	C:integral component of membrane			no IPS match	no IPS match	no IPS match
1	THAR02_01968	KKP05929.1	4.76198	0.426524	0.306284	1.48561	hypothetical protein TRIVIDRAFT_65931	867	5.95E-177						IPR001938 (SMART); IPR037176 (G3DSA:2.60.110.GENE3D); IPR001938 (PIRSF); IPR001938 (PFAM); IPR001938 (PANTHER); PTHR31048:SF1 (PANTHER); IPR001938 (PROSITE_PROFILES); IPR037176 (SUPERFAMILY)	no GO terms	no GO terms
1	THAR02_01994	KKP05877.1	1.11396	0.906241	2.01581	2.28726	NDT80 like DNA-binding domain-containing	2953	0	5	F:GO:0003677; F:GO:0003700; C:GO:0005667; P:GO:0006355; P:GO:0006355	F:DNA binding; F:DNA binding transcription factor activity; C:transcription factor complex; P:regulation of transcription, DNA-templated; P:regulation of transcription, DNA-templated			IPR024061 (PFAM); IPR037141 (G3DSA:2.60.40.GENE3D); mobidb-lite (MOBIDB_LITE); mobidb-lite (MOBIDB_LITE); mobidb-lite (MOBIDB_LITE); mobidb-lite (MOBIDB_LITE); mobidb-lite (MOBIDB_LITE); PTHR35144:SF2 (PANTHER); PTHR35144 (PANTHER); IPR024061 (PROSITE_PROFILES); IPR008967 (SUPERFAMILY)	F:GO:0003677; F:GO:0003700; P:GO:0006355	F:DNA binding; F:DNA binding transcription factor activity; P:regulation of transcription, DNA-templated
1	THAR02_02028	KKP05831.1	6.62031	0.404576	0.200036	1.34891	MFS transporter	1770	0	2	C:GO:0016021; P:GO:0055085	C:integral component of membrane; P:transmembrane transport			G3DSA:1.20.1250.20 (GENE3D); PTHR43791:SF17 (PANTHER); PTHR43791 (PANTHER); IPR036259 (SUPERFAMILY)	no GO terms	no GO terms
1	THAR02_02035	KKP05838.1	1.27077	0.824298	1.60996	2.0839	hypothetical protein A0O28_0023410	1402	0	1	C:GO:0016021	C:integral component of membrane			IPR010640 (PFAM); PTHR36840 (PANTHER)	no GO terms	no GO terms
1	THAR02_02045	KKP05848.1	8.20763	0.438175	0.127341	1.06458	glycosyltransferase family 32	1564	0	2	C:GO:0016021; F:GO:0016740	C:integral component of membrane; F:transferase activity			PTHR31834 (PANTHER); PTHR31834:SF1 (PANTHER)	no GO terms	no GO terms
1	THAR02_02052	KKP05855.1	1.28432	0.814667	1.64725	2.15491	Serine threonine kinase	3251	0	3	F:GO:0004672; F:GO:0005524; P:GO:0006468	F:protein kinase activity; F:ATP binding; P:protein phosphorylation			IPR000719 (PFAM); G3DSA:1.10.510.10 (GENE3D); PTHR24055:SF341 (PANTHER); PTHR24055 (PANTHER); IPR000719 (PROSITE_PROFILES); cd00180 (CDD); IPR011009 (SUPERFAMILY)	F:GO:0004672; F:GO:0005524; P:GO:0006468	F:protein kinase activity; F:ATP binding; P:protein phosphorylation
1	THAR02_02078	KKP05794.1	3.00923	0.526951	0.469015	1.4376	hypothetical protein THAR02_02078	2076	0						IPR010730 (PFAM); PTHR24148:SF59 (PANTHER); PTHR24148 (PANTHER)	no GO terms	no GO terms
1	THAR02_02081	KKP05797.1	2.00959	0.606337	0.908832	1.86031	SAGA complex subunit spt3 2	1047	0	2	P:GO:0006366; F:GO:0046982	P:transcription by RNA polymerase II; F:protein heterodimerization activity			IPR003195 (PFAM); G3DSA:1.10.20.10 (GENE3D); IPR003195 (PANTHER); PTHR11380:SF9 (PANTHER); PTHR11380:SF9 (PANTHER); IPR003195 (PANTHER); IPR009072 (SUPERFAMILY)	P:GO:0006366; F:GO:0046982	P:transcription by RNA polymerase II; F:protein heterodimerization activity
1	THAR02_02086	KKP05802.1	1.74219	0.786808	0.416742	0.739531	hypothetical protein THAR02_02086	1062	0						mobidb-lite (MOBIDB_LITE)	no GO terms	no GO terms
1	THAR02_02087	KKP05803.1	2.52202	0.764531	0.160024	0.411082	hypothetical protein THAR02_02087	2904	0	1	F:GO:0005515	F:protein binding			IPR002110 (PRINTS); IPR002110 (SMART); PF13637 (PFAM); IPR036770 (G3DSA:1.25.40.GENE3D); IPR036770 (G3DSA:1.25.40.GENE3D); IPR036770 (G3DSA:1.25.40.GENE3D); IPR020683 (PFAM); G3DSA:1.20.120.660 (GENE3D); IPR010730 (PFAM); mobidb-lite (MOBIDB_LITE); PTHR10622:SF10 (PANTHER); PTHR10622 (PANTHER); IPR020683 (PROSITE_PROFILES); IPR002110 (PROSITE_PROFILES); IPR020683 (CDD); IPR020683 (CDD); IPR036770…	F:GO:0005515	F:protein binding
1	THAR02_02104	KKP05820.1	3.37434	0.582319	0.277709	0.954494	carbohydrate esterase family 4	1514	0	4	P:GO:0005975; P:GO:0006807; F:GO:0008061; F:GO:0016810	P:carbohydrate metabolic process; P:nitrogen compound metabolic process; F:chitin binding; F:hydrolase activity, acting on carbon-nitrogen (but not peptide) bonds			IPR036861 (G3DSA:3.30.60.GENE3D); G3DSA:3.20.20.370 (GENE3D); IPR002509 (PFAM); mobidb-lite (MOBIDB_LITE); PTHR10587 (PANTHER); PTHR10587:SF121 (PANTHER); IPR002509 (PROSITE_PROFILES); cd10951 (CDD); IPR011330 (SUPERFAMILY)	F:GO:0003824; P:GO:0005975; F:GO:0008061; F:GO:0016810	F:catalytic activity; P:carbohydrate metabolic process; F:chitin binding; F:hydrolase activity, acting on carbon-nitrogen (but not peptide) bonds
1	THAR02_02111	KKP05737.1	2.1185	0.642725	0.623938	1.34637	OPT family small oligopeptide transporter	2660	0	1	P:GO:0055085	P:transmembrane transport			IPR004813 (PFAM); PTHR22601:SF48 (PANTHER); PTHR22601 (PANTHER)	P:GO:0055085	P:transmembrane transport
1	THAR02_02112	KKP05738.1	1.50264	0.809199	0.646102	0.988894	hypothetical protein THAR02_02112	2192	0	4	F:GO:0000981; C:GO:0005634; P:GO:0006355; F:GO:0008270	F:RNA polymerase II transcription factor activity, sequence-specific DNA binding; C:nucleus; P:regulation of transcription, DNA-templated; F:zinc ion binding			IPR001138 (SMART); IPR001138 (PFAM); IPR036864 (G3DSA:4.10.240.GENE3D); mobidb-lite (MOBIDB_LITE); IPR001138 (PROSITE_PROFILES); IPR001138 (CDD); IPR036864 (SUPERFAMILY)	F:GO:0000981; C:GO:0005634; P:GO:0006355; F:GO:0008270	F:RNA polymerase II transcription factor activity, sequence-specific DNA binding; C:nucleus; P:regulation of transcription, DNA-templated; F:zinc ion binding
1	THAR02_02125	KKP05751.1	13.9375	0.421981	0.0689377	0.97867	NAD dependent epimerase dehydratase	321	1.30E-31	2	F:GO:0003824; F:GO:0050662	F:catalytic activity; F:coenzyme binding			mobidb-lite (MOBIDB_LITE)	no GO terms	no GO terms
1	THAR02_02128	KKP05754.1	1.20967	0.87034	1.36165	1.67775	fungal specific transcription factor domain-containing	2584	0	5	F:GO:0000981; F:GO:0003677; C:GO:0005634; P:GO:0006355; F:GO:0008270	F:RNA polymerase II transcription factor activity, sequence-specific DNA binding; F:DNA binding; C:nucleus; P:regulation of transcription, DNA-templated; F:zinc ion binding			IPR001138 (SMART); IPR007219 (SMART); IPR001138 (PFAM); IPR036864 (G3DSA:4.10.240.GENE3D); IPR007219 (PFAM); mobidb-lite (MOBIDB_LITE); mobidb-lite (MOBIDB_LITE); mobidb-lite (MOBIDB_LITE); mobidb-lite (MOBIDB_LITE); PTHR45582 (PANTHER); IPR001138 (PROSITE_PROFILES); cd12148 (CDD); IPR001138 (CDD); IPR036864 (SUPERFAMILY)	F:GO:0000981; F:GO:0003677; C:GO:0005634; P:GO:0006351; P:GO:0006355; F:GO:0008270	F:RNA polymerase II transcription factor activity, sequence-specific DNA binding; F:DNA binding; C:nucleus; P:transcription, DNA-templated; P:regulation of transcription, DNA-templated; F:zinc ion binding
1	THAR02_02131	KKP05757.1	1.4443	0.736172	1.55815	2.29225	glycoside hydrolase family 78	2741	0	1	F:GO:0003824	F:catalytic activity			G3DSA:1.50.10.10 (GENE3D); IPR008902 (PFAM); IPR008979 (G3DSA:2.60.120.GENE3D); G3DSA:2.60.420.10 (GENE3D); IPR035398 (PFAM); IPR035396 (PFAM); IPR008979 (G3DSA:2.60.120.GENE3D); IPR013737 (PFAM); PTHR33307 (PANTHER); IPR008928 (SUPERFAMILY)	F:GO:0003824	F:catalytic activity
1	THAR02_02137	KKP05763.1	-1.23886	0.00337577	611.838	503.047	methyltransferase domain-containing	780	4.57E-175	2	P:GO:0008152; F:GO:0008168	P:metabolic process; F:methyltransferase activity			G3DSA:3.40.50.150 (GENE3D); IPR013216 (PFAM); PTHR43464 (PANTHER); cd02440 (CDD); IPR029063 (SUPERFAMILY)	P:GO:0008152; F:GO:0008168	P:metabolic process; F:methyltransferase activity
1	THAR02_02143	KKP05769.1	#DIV/0!	0.222052	0	1.82463	hypothetical protein THAR02_02143	792	4.29E-138	1	C:GO:0016021	C:integral component of membrane			PTHR42109 (PANTHER)	no GO terms	no GO terms
1	THAR02_02144	KKP05770.1	1.37931	0.793673	1.23722	1.73822	Ca2+-transporting ATPase	3452	0	5	F:GO:0005388; F:GO:0005524; C:GO:0016021; C:GO:0016529; P:GO:0070588	F:calcium-transporting ATPase activity; F:ATP binding; C:integral component of membrane; C:sarcoplasmic reticulum; P:calcium ion transmembrane transport	EC:3.6.1.3; EC:3.6.3.8; EC:3.6.1.15	Adenosinetriphosphatase; Calcium-transporting ATPase; Nucleoside-triphosphate phosphatase	PR00119 (PRINTS); IPR006068 (PFAM); G3DSA:1.20.1110.10 (GENE3D); IPR023299 (G3DSA:3.40.1110.GENE3D); IPR006408 (TIGRFAM); IPR001757 (TIGRFAM); PF13246 (PFAM); G3DSA:1.20.1110.10 (GENE3D); PF00122 (PFAM),SFLDG00002 (SFLD),SFLDF00027 (SFLD); PTHR24093:SF346 (PANTHER); PTHR24093 (PANTHER); PTHR24093 (PANTHER); IPR036412 (SUPERFAMILY); IPR023298 (SUPERFAMILY); IPR023299 (SUPERFAMILY)	F:GO:0000166; F:GO:0005388; F:GO:0005524; C:GO:0016020; C:GO:0016021; P:GO:0070588	F:nucleotide binding; F:calcium-transporting ATPase activity; F:ATP binding; C:membrane; C:integral component of membrane; P:calcium ion transmembrane transport
1	THAR02_02145	KKP05771.1	14.4021	0.344468	0.0918215	1.34699	hypothetical protein THAR02_02145	723	4.43E-179						IPR002818 (PFAM); IPR029062 (G3DSA:3.40.50.GENE3D); PTHR43130 (PANTHER); PTHR43130:SF7 (PANTHER); cd03139 (CDD); IPR029062 (SUPERFAMILY)	no GO terms	no GO terms
1	THAR02_02146	KKP05772.1	1.41096	0.579873	4.81841	6.92488	hypothetical protein THAR02_02146	372	7.47E-30	1	C:GO:0016021	C:integral component of membrane			mobidb-lite (MOBIDB_LITE)	no GO terms	no GO terms
1	THAR02_02148	KKP05774.1	4.59937	0.503073	0.23051	1.0799	#NAME?	960	0						IPR008030 (PFAM); G3DSA:3.40.50.720 (GENE3D); PTHR42748:SF17 (PANTHER); PTHR42748 (PANTHER); cd05251 (CDD); IPR036291 (SUPERFAMILY)	no GO terms	no GO terms
1	THAR02_02150	KKP05776.1	4.46	0.470594	0.282258	1.28226	Cytochrome P450 monooxygenase	1176	9.77E-158	4	F:GO:0005506; F:GO:0016705; F:GO:0020037; P:GO:0055114	F:iron ion binding; F:oxidoreductase activity, acting on paired donors, with incorporation or reduction of molecular oxygen; F:heme binding; P:oxidation-reduction process			IPR036396 (G3DSA:1.10.630.GENE3D); PTHR24281 (PANTHER); IPR036396 (SUPERFAMILY)	F:GO:0005506; F:GO:0016705; F:GO:0020037; P:GO:0055114	F:iron ion binding; F:oxidoreductase activity, acting on paired donors, with incorporation or reduction of molecular oxygen; F:heme binding; P:oxidation-reduction process
1	THAR02_02195	KKP05731.1	2.04417	0.670246	0.587495	1.22325	alcohol dehydrogenase	1130	0	1	P:GO:0055114	P:oxidation-reduction process			G3DSA:3.90.180.10 (GENE3D); IPR013149 (PFAM); G3DSA:3.40.50.20 (GENE3D); PTHR42683:SF18 (PANTHER); PTHR42683 (PANTHER); IPR036291 (SUPERFAMILY); IPR011032 (SUPERFAMILY)	P:GO:0055114	P:oxidation-reduction process
1	THAR02_02196	KKP05732.1	1.1578	0.866341	2.36963	2.79453	hypothetical protein THAR02_02196	2372	0	4	F:GO:0000981; C:GO:0005634; P:GO:0006357; F:GO:0008270	F:RNA polymerase II transcription factor activity, sequence-specific DNA binding; C:nucleus; P:regulation of transcription by RNA polymerase II; F:zinc ion binding			mobidb-lite (MOBIDB_LITE); PTHR31944 (PANTHER); PTHR31944:SF88 (PANTHER); PTHR31944:SF88 (PANTHER); cd12148 (CDD)	no GO terms	no GO terms
1	THAR02_02197	KKP05733.1	-1.35699	0.814441	1.91755	1.43935	hypothetical protein THAR02_02197	1004	5.59E-175	2	F:GO:0016491; P:GO:0055114	F:oxidoreductase activity; P:oxidation-reduction process			IPR002347 (PFAM); G3DSA:3.40.50.720 (GENE3D); PTHR43976:SF12 (PANTHER); PTHR43976 (PANTHER); IPR036291 (SUPERFAMILY)	no GO terms	no GO terms
1	THAR02_02202	KKP05648.1	4.87812	0.511255	0.200716	0.997311	short-chain dehydrogenase	441	1.08E-79						G3DSA:3.40.50.720 (GENE3D)	no GO terms	no GO terms
1	THAR02_02205	KKP05651.1	6.03958	0.641627	0.0716149	0.44056	hypothetical protein THAR02_02205	927	0						IPR000073 (PRINTS); IPR000073 (PFAM); IPR029058 (G3DSA:3.40.50.GENE3D); PTHR43798:SF11 (PANTHER); PTHR43798 (PANTHER); IPR029058 (SUPERFAMILY)	no GO terms	no GO terms
1	THAR02_02207	KKP05653.1	7.66562	0.340462	0.211761	1.65344	hypothetical protein THAR02_02207	418	1.69E-28						IPR036378 (G3DSA:2.30.180.GENE3D); IPR000782 (PROSITE_PROFILES); IPR036378 (SUPERFAMILY)	no GO terms	no GO terms
1	THAR02_02208	KKP05654.1	4.237	0.414945	0.394597	1.70297	glycoside hydrolase family 27	1402	0	2	F:GO:0004553; P:GO:0005975	F:hydrolase activity, hydrolyzing O-glycosyl compounds; P:carbohydrate metabolic process			IPR002241 (PRINTS); IPR002241 (PFAM); IPR013785 (G3DSA:3.20.20.GENE3D); IPR013785 (G3DSA:3.20.20.GENE3D); PTHR11452:SF12 (PANTHER); PTHR11452 (PANTHER); IPR017853 (SUPERFAMILY)	F:GO:0003824; F:GO:0004553; P:GO:0005975	F:catalytic activity; F:hydrolase activity, hydrolyzing O-glycosyl compounds; P:carbohydrate metabolic process
1	THAR02_02209	KKP05655.1	4.4272	0.50456	0.244599	1.10301	hypothetical protein A0O28_0021840	1538	0	2	F:GO:0016829; C:GO:0042597	F:lyase activity; C:periplasmic space			IPR008929 (G3DSA:1.50.10.GENE3D); IPR008929 (SUPERFAMILY)	no GO terms	no GO terms
1	THAR02_02211	KKP05657.1	27.875	0.284636	0.0549107	1.55907	GPI secreted	403	1.91E-49	2	F:GO:0016829; C:GO:0042597	F:lyase activity; C:periplasmic space			IPR008929 (G3DSA:1.50.10.GENE3D); IPR008929 (SUPERFAMILY)	no GO terms	no GO terms
1	THAR02_02214	KKP05660.1	1.77386	0.702205	0.776456	1.40292	hypothetical protein THAR02_02214	627	4.79E-124						G3DSA:1.10.3210.10 (GENE3D); IPR006674 (PFAM); IPR006675 (TIGRFAM); PTHR40202 (PANTHER); PTHR40202:SF1 (PANTHER); SSF109604 (SUPERFAMILY)	no GO terms	no GO terms
1	THAR02_02215	KKP05661.1	2.01319	0.676863	0.590982	1.21187	epoxidase subunit A	1011	3.99E-124						G3DSA:2.60.120.620 (GENE3D); SSF51197 (SUPERFAMILY)	no GO terms	no GO terms
1	THAR02_02216	KKP05662.1	2.4503	0.514132	0.818126	2.0419	metabolite transport	1677	0	3	C:GO:0016021; F:GO:0022857; P:GO:0055085	C:integral component of membrane; F:transmembrane transporter activity; P:transmembrane transport			G3DSA:1.20.1250.20 (GENE3D); IPR005828 (PFAM); PTHR24064 (PANTHER); PTHR24064:SF200 (PANTHER); IPR036259 (SUPERFAMILY)	C:GO:0016021; F:GO:0022857; P:GO:0055085	C:integral component of membrane; F:transmembrane transporter activity; P:transmembrane transport
1	THAR02_02218	KKP05664.1	15.3312	0.312856	0.097057	1.51565	MRSP1 expansin	456	1.25E-96						no IPS match	no IPS match	no IPS match
1	THAR02_02231	KKP05677.1	2.61684	0.505682	0.72	1.91913	acid phosphatase with metalloesterase domain	1506	0	4	F:GO:0003993; P:GO:0006771; P:GO:0019497; F:GO:0046872	F:acid phosphatase activity; P:riboflavin metabolic process; P:hexachlorocyclohexane metabolic process; F:metal ion binding	EC:3.1.3.41; EC:3.1.3.2	4-nitrophenylphosphatase; Acid phosphatase	IPR025733 (PFAM); IPR008963 (G3DSA:2.60.40.GENE3D); IPR015914 (PFAM); IPR004843 (PFAM); IPR029052 (G3DSA:3.60.21.GENE3D); PTHR22953:SF12 (PANTHER); PTHR22953 (PANTHER); cd00839 (CDD); IPR008963 (SUPERFAMILY); IPR029052 (SUPERFAMILY)	F:GO:0003993; F:GO:0016787; F:GO:0046872	F:acid phosphatase activity; F:hydrolase activity; F:metal ion binding
1	THAR02_02245	KKP05691.1	#DIV/0!	0.702085	0	0.179044	hypothetical protein THAR02_02245	2281	3.79E-167						mobidb-lite (MOBIDB_LITE); mobidb-lite (MOBIDB_LITE)	no GO terms	no GO terms
1	THAR02_02246	KKP05692.1	42.5094	0.315956	0.0304807	1.31979	hypothetical protein THAR02_02246	1452	0						mobidb-lite (MOBIDB_LITE); mobidb-lite (MOBIDB_LITE); mobidb-lite (MOBIDB_LITE); mobidb-lite (MOBIDB_LITE); mobidb-lite (MOBIDB_LITE); mobidb-lite (MOBIDB_LITE)	no GO terms	no GO terms
1	THAR02_02254	KKP05613.1	2.45565	0.545681	0.697761	1.74529	acyl- dehydrogenase	1332	0	3	F:GO:0016627; F:GO:0050660; P:GO:0055114	F:oxidoreductase activity, acting on the CH-CH group of donors; F:flavin adenine dinucleotide binding; P:oxidation-reduction process			IPR037069 (G3DSA:1.10.540.GENE3D); IPR009075 (PFAM); G3DSA:2.40.110.10 (GENE3D); IPR006091 (PFAM); IPR013786 (PFAM); G3DSA:1.20.140.10 (GENE3D); PTHR43835 (PANTHER); PTHR43835:SF12 (PANTHER); cd00567 (CDD); IPR036250 (SUPERFAMILY); IPR009100 (SUPERFAMILY)	P:GO:0008152; F:GO:0016627; F:GO:0050660; P:GO:0055114	P:metabolic process; F:oxidoreductase activity, acting on the CH-CH group of donors; F:flavin adenine dinucleotide binding; P:oxidation-reduction process
1	THAR02_02285	KKP05644.1	1.71482	0.536086	2.32361	4.0586	FAD binding domain-containing	1819	0	3	F:GO:0016614; F:GO:0050660; P:GO:0055114	F:oxidoreductase activity, acting on CH-OH group of donors; F:flavin adenine dinucleotide binding; P:oxidation-reduction process			IPR006094 (PFAM); IPR012951 (PFAM); IPR016167 (G3DSA:3.30.43.GENE3D); IPR016169 (G3DSA:3.30.465.GENE3D); PTHR13878 (PANTHER); PTHR13878:SF50 (PANTHER); IPR016166 (PROSITE_PROFILES); IPR036318 (SUPERFAMILY)	F:GO:0003824; F:GO:0016491; F:GO:0016614; F:GO:0050660; P:GO:0055114	F:catalytic activity; F:oxidoreductase activity; F:oxidoreductase activity, acting on CH-OH group of donors; F:flavin adenine dinucleotide binding; P:oxidation-reduction process
1	THAR02_02296	KKP05570.1	1.14663	0.873142	2.41875	2.82494	CFEM domain-containing	1290	1.29E-152	1	C:GO:0016021	C:integral component of membrane			PTHR33048:SF92 (PANTHER); PTHR33048 (PANTHER)	no GO terms	no GO terms
1	THAR02_02299	KKP05573.1	1.87853	0.617286	1.07377	2.05459	hypothetical protein THAR02_02299	474	1.37E-111						IPR001763 (SMART); IPR036873 (G3DSA:3.40.250.GENE3D); IPR001763 (PFAM); IPR001763 (PROSITE_PROFILES); IPR036873 (SUPERFAMILY)	no GO terms	no GO terms
1	THAR02_02301	KKP05575.1	2.15122	0.680313	0.46996	1.02977	MFS monosaccharide transporter	2166	0	3	C:GO:0016021; F:GO:0022857; P:GO:0055085	C:integral component of membrane; F:transmembrane transporter activity; P:transmembrane transport			IPR005828 (PFAM); G3DSA:1.20.1250.20 (GENE3D); PTHR23500:SF34 (PANTHER); PTHR23500 (PANTHER); IPR020846 (PROSITE_PROFILES); IPR020846 (CDD); IPR036259 (SUPERFAMILY)	C:GO:0016021; F:GO:0022857; P:GO:0055085	C:integral component of membrane; F:transmembrane transporter activity; P:transmembrane transport
1	THAR02_02302	KKP05576.1	11.4984	0.397823	0.097057	1.13674	fructose-bisphosphate aldolase	912	0	3	P:GO:0005975; F:GO:0008270; F:GO:0016832	P:carbohydrate metabolic process; F:zinc ion binding; F:aldehyde-lyase activity			IPR000771 (PFAM); IPR000771 (PIRSF); IPR013785 (G3DSA:3.20.20.GENE3D); PTHR30304:SF0 (PANTHER); PTHR30304 (PANTHER); IPR000771 (CDD); SSF51569 (SUPERFAMILY)	F:GO:0003824; P:GO:0005975; F:GO:0008270; F:GO:0016832	F:catalytic activity; P:carbohydrate metabolic process; F:zinc ion binding; F:aldehyde-lyase activity
1	THAR02_02304	KKP05578.1	1.56934	0.58641	2.64631	4.23012	phytanoyl- dioxygenase	1062	0	2	F:GO:0051213; P:GO:0055114	F:dioxygenase activity; P:oxidation-reduction process			IPR027443 (G3DSA:2.60.120.GENE3D); IPR008775 (PFAM); mobidb-lite (MOBIDB_LITE); PTHR31630 (PANTHER); PTHR31630:SF7 (PANTHER); SSF51197 (SUPERFAMILY)	no GO terms	no GO terms
1	THAR02_02305	KKP05579.1	1.2448	0.842632	1.53625	1.94785	C6 transcription factor	1887	0	4	F:GO:0003677; C:GO:0005634; P:GO:0006351; F:GO:0008270	F:DNA binding; C:nucleus; P:transcription, DNA-templated; F:zinc ion binding			IPR007219 (SMART); IPR007219 (PFAM); mobidb-lite (MOBIDB_LITE); PTHR19444:SF23 (PANTHER); PTHR19444 (PANTHER); cd12148 (CDD)	F:GO:0003677; C:GO:0005634; P:GO:0006351; F:GO:0008270	F:DNA binding; C:nucleus; P:transcription, DNA-templated; F:zinc ion binding
1	THAR02_02314	KKP05588.1	17.6542	0.402322	0.0565477	1.01685	NAD(P)-binding domain	1174	0	2	F:GO:0016491; P:GO:0055114	F:oxidoreductase activity; P:oxidation-reduction process			G3DSA:3.30.360.10 (GENE3D); SSF55347 (SUPERFAMILY)	no GO terms	no GO terms
1	THAR02_02317	KKP05591.1	-1.12701	0.895727	4.36489	3.94492	Zn2Cys6 transcriptional regulator	1744	0	5	F:GO:0003677; F:GO:0005515; C:GO:0005634; P:GO:0006351; F:GO:0008270	F:DNA binding; F:protein binding; C:nucleus; P:transcription, DNA-templated; F:zinc ion binding			IPR007219 (PFAM); IPR011990 (G3DSA:1.25.40.GENE3D); mobidb-lite (MOBIDB_LITE); cd12148 (CDD)	F:GO:0003677; F:GO:0005515; C:GO:0005634; P:GO:0006351; F:GO:0008270	F:DNA binding; F:protein binding; C:nucleus; P:transcription, DNA-templated; F:zinc ion binding
1	THAR02_02320	KKP05594.1	1.88566	0.72202	0.537035	1.03148	hypothetical protein THAR02_02320	1401	2.92E-158						IPR008979 (G3DSA:2.60.120.GENE3D)	no GO terms	no GO terms
1	THAR02_02329	KKP05603.1	1.09116	0.912334	2.54433	2.82785	acid protease	1322	0	2	F:GO:0004190; P:GO:0006508	F:aspartic-type endopeptidase activity; P:proteolysis	EC:3.4.23	Acting on peptide bonds (peptidases)	IPR001461 (PRINTS); IPR033121 (PFAM); IPR021109 (G3DSA:2.40.70.GENE3D); IPR021109 (G3DSA:2.40.70.GENE3D); IPR001461 (PANTHER); PTHR13683:SF273 (PANTHER); IPR033121 (PROSITE_PROFILES); IPR034164 (CDD); IPR021109 (SUPERFAMILY)	F:GO:0004190; P:GO:0006508	F:aspartic-type endopeptidase activity; P:proteolysis
1	THAR02_02331	KKP05605.1	1.115	0.95331	0.490665	0.557256	hypothetical protein THAR02_02331	902	6.42E-157						no IPS match	no IPS match	no IPS match
1	THAR02_02332	KKP05606.1	1.97448	0.63131	0.835056	1.67943	heterokaryon incompatibility	636	1.80E-143						IPR010730 (PFAM); mobidb-lite (MOBIDB_LITE); PTHR24148:SF59 (PANTHER); PTHR24148 (PANTHER)	no GO terms	no GO terms
1	THAR02_02342	KKP05525.1	1.41886	0.670301	2.75681	3.98421	hypothetical protein THAR02_02342	891	7.32E-114						mobidb-lite (MOBIDB_LITE); PTHR28022 (PANTHER)	no GO terms	no GO terms
1	THAR02_02357	KKP05540.1	-1.33183	2.84316e-10	1567.04	1198.47	hypothetical protein THAR02_02357	979	7.41E-100						mobidb-lite (MOBIDB_LITE)	no GO terms	no GO terms
1	THAR02_02359	KKP05542.1	1.11834	0.879675	3.12652	3.56146	terpene synthase	1182	0	2	F:GO:0000287; F:GO:0010333	F:magnesium ion binding; F:terpene synthase activity			IPR008949 (G3DSA:1.10.600.GENE3D); IPR005630 (PFAM); IPR008949 (SUPERFAMILY)	F:GO:0000287; F:GO:0010333; F:GO:0016829	F:magnesium ion binding; F:terpene synthase activity; F:lyase activity
1	THAR02_02366	KKP05549.1	2.88042	0.583314	0.389138	1.1417	hypothetical protein THAR02_02366	853	7.78E-137						no IPS match	no IPS match	no IPS match
1	THAR02_02397	KKP05505.1	-1.07492	0.615458	220.886	209.308	40S ribosomal S21	329	1.87E-48	4	F:GO:0003735; C:GO:0005840; P:GO:0006412; P:GO:0042254	F:structural constituent of ribosome; C:ribosome; P:translation; P:ribosome biogenesis			IPR001931 (PRODOM)	F:GO:0003735; C:GO:0005622; C:GO:0005840; P:GO:0006412	F:structural constituent of ribosome; C:intracellular; C:ribosome; P:translation
1	THAR02_02418	KKP05458.1	6.71534	0.425605	0.178985	1.22427	hypothetical protein THAR02_02418	1360	0						no IPS match	no IPS match	no IPS match
1	THAR02_02426	KKP05466.1	1.24704	0.862612	1.14877	1.45918	hypothetical protein THAR02_02426	366	7.31E-84						mobidb-lite (MOBIDB_LITE)	no GO terms	no GO terms
1	THAR02_02429	KKP05469.1	5.16507	0.68073	0.0716558	0.376983	Tetratricopeptide-like helical domain	5250	0	1	F:GO:0005515	F:protein binding			IPR019734 (SMART); G3DSA:1.10.730.10 (GENE3D); IPR011990 (G3DSA:1.25.40.GENE3D); PF13374 (PFAM); PF13424 (PFAM); G3DSA:1.20.1250.10 (GENE3D); IPR011990 (G3DSA:1.25.40.GENE3D); IPR011990 (G3DSA:1.25.40.GENE3D); IPR036388 (G3DSA:1.10.10.GENE3D); IPR011990 (G3DSA:1.25.40.GENE3D); IPR011990 (G3DSA:1.25.40.GENE3D); IPR011990 (G3DSA:1.25.40.GENE3D); IPR011990 (G3DSA:1.25.40.GENE3D); PTHR19959 (PANTHER)…	F:GO:0005515	F:protein binding
1	THAR02_02432	KKP05472.1	-1.26852	0.670211	10.4127	8.36106	fasciclin domain-containing	1409	0						IPR000782 (SMART); IPR036378 (G3DSA:2.30.180.GENE3D); IPR000782 (PFAM); IPR036378 (G3DSA:2.30.180.GENE3D); PTHR10900:SF92 (PANTHER); PTHR10900 (PANTHER); IPR000782 (PROSITE_PROFILES); IPR036378 (SUPERFAMILY); IPR036378 (SUPERFAMILY)	no GO terms	no GO terms
1	THAR02_02439	KKP05479.1	2.62821	0.298159	1.74048	4.65935	hypothetical protein THAR02_02439	1335	0	4	F:GO:0000981; C:GO:0005634; P:GO:0006355; F:GO:0008270	F:RNA polymerase II transcription factor activity, sequence-specific DNA binding; C:nucleus; P:regulation of transcription, DNA-templated; F:zinc ion binding			IPR001138 (SMART); IPR001138 (PFAM); IPR036864 (G3DSA:4.10.240.GENE3D); mobidb-lite (MOBIDB_LITE); IPR001138 (PROSITE_PROFILES); IPR001138 (CDD); IPR036864 (SUPERFAMILY)	F:GO:0000981; C:GO:0005634; P:GO:0006355; F:GO:0008270	F:RNA polymerase II transcription factor activity, sequence-specific DNA binding; C:nucleus; P:regulation of transcription, DNA-templated; F:zinc ion binding
1	THAR02_02447	KKP05416.1	2.04135	0.396408	2.34057	4.86669	hypothetical protein THAR02_02447	936	0						IPR008547 (PFAM); IPR029058 (G3DSA:3.40.50.GENE3D); PTHR12265:SF0 (PANTHER); IPR008547 (PANTHER); IPR029058 (SUPERFAMILY)	no GO terms	no GO terms
1	THAR02_02450	KKP05419.1	2.7269	0.263591	1.83743	5.10357	hypothetical protein THAR02_02450	831	2.79E-157						mobidb-lite (MOBIDB_LITE)	no GO terms	no GO terms
1	THAR02_02458	KKP05427.1	1.72041	0.686462	0.976055	1.71041	hypothetical protein THAR02_02458	1451	0						IPR019432 (SMART); PF13523 (PFAM); G3DSA:3.40.630.30 (GENE3D); PTHR31438:SF7 (PANTHER); PTHR31438 (PANTHER); IPR016181 (SUPERFAMILY)	no GO terms	no GO terms
1	THAR02_02459	KKP05428.1	2.59094	0.454008	0.934016	2.46494	AMP-dependent synthetase and ligase	1848	0	2	F:GO:0003824; P:GO:0008152	F:catalytic activity; P:metabolic process			G3DSA:3.40.50.980 (GENE3D); IPR000873 (PFAM); G3DSA:2.30.38.10 (GENE3D); PTHR43201 (PANTHER); PTHR43201:SF6 (PANTHER); SSF56801 (SUPERFAMILY)	F:GO:0003824; P:GO:0008152	F:catalytic activity; P:metabolic process
1	THAR02_02460	KKP05429.1	1.48086	0.753866	1.17629	1.77429	non-ribosomal peptide synthetase	5418	0	3	F:GO:0003824; P:GO:0008152; F:GO:0031177	F:catalytic activity; P:metabolic process; F:phosphopantetheine binding			IPR020806 (SMART); IPR001242 (PFAM); IPR000873 (PFAM); IPR009081 (PFAM); IPR036736 (G3DSA:1.10.1200.GENE3D); G3DSA:2.30.38.10 (GENE3D); IPR010071 (TIGRFAM); G3DSA:3.30.300.30 (GENE3D); IPR036736 (G3DSA:1.10.1200.GENE3D); G3DSA:3.40.50.980 (GENE3D); G3DSA:3.30.559.10 (GENE3D); G3DSA:3.40.50.980 (GENE3D); PTHR45527 (PANTHER); IPR009081 (PROSITE_PROFILES); cd05918 (CDD); SSF56801 (SUPERFAMILY); SSF5…	F:GO:0003824; P:GO:0008152; F:GO:0031177	F:catalytic activity; P:metabolic process; F:phosphopantetheine binding
1	THAR02_02482	KKP05377.1	4.83166	0.525188	0.190822	0.939118	MFS multidrug transporter	3479	0	2	C:GO:0016021; P:GO:0055085	C:integral component of membrane; P:transmembrane transport			G3DSA:1.20.1250.20 (GENE3D); IPR011701 (PFAM); PTHR42718:SF1 (PANTHER); PTHR42718 (PANTHER); IPR020846 (CDD); IPR036259 (SUPERFAMILY)	C:GO:0016021; P:GO:0055085	C:integral component of membrane; P:transmembrane transport
1	THAR02_02483	KKP05378.1	3.03638	0.593285	0.327664	1.0134	hypothetical protein THAR02_02483	1891	0	5	F:GO:0000981; F:GO:0003677; C:GO:0005634; P:GO:0006355; F:GO:0008270	F:RNA polymerase II transcription factor activity, sequence-specific DNA binding; F:DNA binding; C:nucleus; P:regulation of transcription, DNA-templated; F:zinc ion binding			IPR001138 (SMART); IPR007219 (PFAM); IPR001138 (PFAM); IPR036864 (G3DSA:4.10.240.GENE3D); PTHR31313:SF43 (PANTHER); PTHR31313 (PANTHER); PTHR31313:SF43 (PANTHER); PTHR31313 (PANTHER); IPR001138 (PROSITE_PROFILES); cd12148 (CDD); IPR001138 (CDD); IPR036864 (SUPERFAMILY)	F:GO:0000981; F:GO:0003677; C:GO:0005634; P:GO:0006351; P:GO:0006355; F:GO:0008270	F:RNA polymerase II transcription factor activity, sequence-specific DNA binding; F:DNA binding; C:nucleus; P:transcription, DNA-templated; P:regulation of transcription, DNA-templated; F:zinc ion binding
1	THAR02_02486	KKP05381.1	1.09642	0.925771	1.663	1.85722	pfs domain-containing	2994	0	2	F:GO:0003824; P:GO:0009116	F:catalytic activity; P:nucleoside metabolic process			IPR000845 (PFAM); G3DSA:3.40.50.1580 (GENE3D); mobidb-lite (MOBIDB_LITE); PTHR21234:SF16 (PANTHER); PTHR21234 (PANTHER); IPR035994 (SUPERFAMILY)	F:GO:0003824; P:GO:0009116	F:catalytic activity; P:nucleoside metabolic process
1	THAR02_02488	KKP05383.1	3.48437	0.61448	0.218235	0.774539	hypothetical protein THAR02_02488	1014	0						IPR002347 (PRINTS); IPR002347 (PFAM); G3DSA:3.40.50.720 (GENE3D); PTHR24320:SF106 (PANTHER); PTHR24320 (PANTHER); IPR036291 (SUPERFAMILY)	no GO terms	no GO terms
1	THAR02_02489	KKP05384.1	1.94544	0.698194	0.572919	1.13529	hypothetical protein A0O28_0108140	1854	0	4	F:GO:0003677; C:GO:0005634; P:GO:0006351; F:GO:0008270	F:DNA binding; C:nucleus; P:transcription, DNA-templated; F:zinc ion binding			IPR007219 (PFAM); PTHR31313 (PANTHER); PTHR31313:SF43 (PANTHER); cd12148 (CDD)	F:GO:0003677; C:GO:0005634; P:GO:0006351; F:GO:0008270	F:DNA binding; C:nucleus; P:transcription, DNA-templated; F:zinc ion binding
1	THAR02_02491	KKP05386.1	4.2546	0.430713	0.365928	1.5858	aldo-keto reductase	1149	0						IPR023210 (PFAM); IPR036812 (G3DSA:3.20.20.GENE3D); PTHR43364 (PANTHER); PTHR43364:SF4 (PANTHER); IPR023210 (CDD); IPR036812 (SUPERFAMILY)	no GO terms	no GO terms
1	THAR02_02493	KKP05388.1	1.88737	0.589151	1.23367	2.37165	#NAME?	861	0						IPR009959 (PFAM); G3DSA:3.10.450.50 (GENE3D); G3DSA:3.10.450.50 (GENE3D); IPR032710 (SUPERFAMILY); IPR032710 (SUPERFAMILY)	no GO terms	no GO terms
1	THAR02_02495	KKP05390.1	4.60543	0.466192	0.27232	1.27745	major facilitator superfamily transporter	1869	0	2	C:GO:0016021; P:GO:0055085	C:integral component of membrane; P:transmembrane transport			G3DSA:1.20.1250.20 (GENE3D); G3DSA:1.20.1250.20 (GENE3D); IPR011701 (PFAM); PTHR23501:SF103 (PANTHER); PTHR23501 (PANTHER); IPR020846 (CDD); IPR036259 (SUPERFAMILY); IPR036259 (SUPERFAMILY)	C:GO:0016021; P:GO:0055085	C:integral component of membrane; P:transmembrane transport
1	THAR02_02496	KKP05391.1	3.58719	0.517473	0.340103	1.24268	agmatinase precursor	3969	0	3	P:GO:0006807; F:GO:0016813; F:GO:0046872	P:nitrogen compound metabolic process; F:hydrolase activity, acting on carbon-nitrogen (but not peptide) bonds, in linear amidines; F:metal ion binding			mobidb-lite (MOBIDB_LITE)	no GO terms	no GO terms
1	THAR02_02497	KKP05392.1	2.85085	0.618563	0.328279	0.953262	hypothetical protein THAR02_02497	1483	0	1	F:GO:0003824	F:catalytic activity			IPR000192 (PFAM); IPR015422 (G3DSA:3.90.1150.GENE3D); IPR015421 (G3DSA:3.40.640.GENE3D); PTHR43769:SF2 (PANTHER); PTHR43769 (PANTHER); IPR015424 (SUPERFAMILY)	F:GO:0003824	F:catalytic activity
1	THAR02_02500	KKP05395.1	3.05851	0.527364	0.451612	1.40692	FAD binding domain	1764	2.77E-132	3	F:GO:0016614; F:GO:0050660; P:GO:0055114	F:oxidoreductase activity, acting on CH-OH group of donors; F:flavin adenine dinucleotide binding; P:oxidation-reduction process			no IPS match	no IPS match	no IPS match
1	THAR02_02504	KKP05399.1	2.32292	0.639439	0.487116	1.15255	hypothetical protein THAR02_02504	2862	0	1	F:GO:0005515	F:protein binding			IPR002110 (SMART); IPR036770 (G3DSA:1.25.40.GENE3D); IPR036770 (G3DSA:1.25.40.GENE3D); G3DSA:3.40.50.300 (GENE3D); IPR036770 (G3DSA:1.25.40.GENE3D); PF05729 (PFAM); IPR020683 (PFAM); PTHR44139 (PANTHER); IPR002110 (PROSITE_PROFILES); IPR020683 (PROSITE_PROFILES); IPR007111 (PROSITE_PROFILES); IPR020683 (CDD); IPR020683 (CDD); IPR020683 (CDD); IPR027417 (SUPERFAMILY); IPR036770 (SUPERFAMILY)	F:GO:0005515	F:protein binding
1	THAR02_02506	KKP05401.1	7.39759	0.437612	0.147678	1.11276	cytochrome p450 oxidoreductase	1948	0						IPR010730 (PFAM); PTHR24148 (PANTHER); PTHR24148:SF59 (PANTHER)	no GO terms	no GO terms
1	THAR02_02517	KKP05412.1	2.7875	0.761597	0.128444	0.364688	hypothetical protein THAR02_02517	1206	0	1	F:GO:0005515	F:protein binding			IPR002110 (SMART); IPR020683 (PFAM); IPR002110 (PFAM); IPR036770 (G3DSA:1.25.40.GENE3D); PF13637 (PFAM); IPR036770 (G3DSA:1.25.40.GENE3D); G3DSA:1.20.120.660 (GENE3D); IPR036770 (G3DSA:1.25.40.GENE3D); PTHR24151:SF1 (PANTHER); PTHR24151 (PANTHER); IPR002110 (PROSITE_PROFILES); IPR020683 (PROSITE_PROFILES); IPR020683 (CDD); IPR020683 (CDD); IPR020683 (CDD); IPR020683 (CDD); IPR036770 (SUPERFAMILY)…	F:GO:0005515	F:protein binding
1	THAR02_02538	KKP05349.1	1.38142	0.73175	2.10486	2.96171	hypothetical protein THAR02_02538	1188	0						G3DSA:3.10.310.10 (GENE3D); G3DSA:3.10.310.10 (GENE3D); IPR007400 (PFAM); mobidb-lite (MOBIDB_LITE); IPR007400 (PANTHER); SSF54506 (SUPERFAMILY); SSF54506 (SUPERFAMILY)	no GO terms	no GO terms
1	THAR02_02540	KKP05351.1	1.34307	0.807026	1.28657	1.76005	hypothetical protein THAR02_02540	946	3.75E-94	4	P:GO:0006694; C:GO:0016021; P:GO:0016125; F:GO:0047750	P:steroid biosynthetic process; C:integral component of membrane; P:sterol metabolic process; F:cholestenol delta-isomerase activity	EC:5.3.3.5	Cholestenol Delta-isomerase	IPR007905 (PFAM); PTHR14207:SF0 (PANTHER); IPR007905 (PANTHER); IPR007905 (PANTHER); PTHR14207:SF0 (PANTHER); IPR033118 (PROSITE_PROFILES)	C:GO:0016021; P:GO:0016125; F:GO:0047750	C:integral component of membrane; P:sterol metabolic process; F:cholestenol delta-isomerase activity
1	THAR02_02568	KKP05302.1	1.58517	0.710746	1.17316	1.89421	hypothetical protein THAR02_02568	4395	0						mobidb-lite (MOBIDB_LITE)	no GO terms	no GO terms
1	THAR02_02569	KKP05303.1	3.37716	0.71139	0.125459	0.431566	hypothetical protein THAR02_02569	4586	0	1	F:GO:0005515	F:protein binding			PF05729 (PFAM); G3DSA:1.20.120.660 (GENE3D); G3DSA:3.40.50.300 (GENE3D); PTHR10039 (PANTHER); PTHR10039:SF5 (PANTHER); IPR020683 (PROSITE_PROFILES); IPR002110 (PROSITE_PROFILES); IPR020683 (CDD); IPR036770 (SUPERFAMILY); IPR027417 (SUPERFAMILY)	F:GO:0005515	F:protein binding
1	THAR02_02572	KKP05306.1	2.89753	0.492467	0.601073	1.77399	multidrug resistance 1	4197	0	4	F:GO:0005524; C:GO:0016021; F:GO:0042626; P:GO:0055085	F:ATP binding; C:integral component of membrane; F:ATPase activity, coupled to transmembrane movement of substances; P:transmembrane transport	EC:3.6.1.3; EC:3.6.1.15	Adenosinetriphosphatase; Nucleoside-triphosphate phosphatase	IPR036640 (G3DSA:1.20.1560.GENE3D); IPR011527 (PFAM); IPR003439 (PFAM); G3DSA:3.40.50.300 (GENE3D); mobidb-lite (MOBIDB_LITE); IPR030258 (PTHR24221:PANTHER); PTHR24221 (PANTHER); PTHR24221 (PANTHER); IPR003439 (PROSITE_PROFILES); IPR011527 (PROSITE_PROFILES); IPR027417 (SUPERFAMILY); IPR036640 (SUPERFAMILY)	F:GO:0005524; P:GO:0006810; C:GO:0016021; F:GO:0016887; F:GO:0042626; P:GO:0055085	F:ATP binding; P:transport; C:integral component of membrane; F:ATPase activity; F:ATPase activity, coupled to transmembrane movement of substances; P:transmembrane transport
1	THAR02_02573	KKP05307.1	2.97399	0.469174	0.630228	1.90911	hypothetical protein THAR02_02573	4986	0						IPR010730 (PFAM); mobidb-lite (MOBIDB_LITE); mobidb-lite (MOBIDB_LITE); mobidb-lite (MOBIDB_LITE); PTHR10622 (PANTHER); PTHR10622:SF10 (PANTHER)	no GO terms	no GO terms
1	THAR02_02578	KKP05312.1	3.31015	0.695992	0.145825	0.491673	monooxygenase	1214	4.88E-161	1	F:GO:0071949	F:FAD binding			PR00420 (PRINTS); IPR002938 (PFAM); IPR036188 (G3DSA:3.50.50.GENE3D); PTHR13789 (PANTHER); PTHR13789:SF174 (PANTHER); IPR036188 (SUPERFAMILY)	F:GO:0071949	F:FAD binding
1	THAR02_02583	KKP05317.1	22.7646	0.434953	0.0366779	0.850469	hypothetical protein THAR02_02583	1810	0						no IPS match	no IPS match	no IPS match
1	THAR02_02596	KKP05330.1	4.08833	0.455278	0.353122	1.4705	DUF1446 domain	1880	0						IPR010839 (PFAM); PTHR13943:SF69 (PANTHER); PTHR13943 (PANTHER)	no GO terms	no GO terms
1	THAR02_02597	KKP05331.1	-1.00226	0.985675	3.02676	3.07605	Zn2Cys6 transcription factor	4606	0	8	F:GO:0000981; F:GO:0003677; C:GO:0005634; P:GO:0006351; P:GO:0006357; F:GO:0008270; C:GO:0016021; P:GO:0055085	F:RNA polymerase II transcription factor activity, sequence-specific DNA binding; F:DNA binding; C:nucleus; P:transcription, DNA-templated; P:regulation of transcription by RNA polymerase II; F:zinc ion binding; C:integral component of membrane; P:transmembrane transport			PTHR45594 (PANTHER); cd12148 (CDD)	no GO terms	no GO terms
1	THAR02_02608	KKP05277.1	3.48437	0.501707	0.388228	1.37786	DSBA-like thioredoxin domain-containing	684	9.19E-149	5	F:GO:0004519; P:GO:0006118; P:GO:0006289; P:GO:0009411; F:GO:0015035	F:endonuclease activity; P:obsolete electron transport; P:nucleotide-excision repair; P:response to UV; F:protein disulfide oxidoreductase activity			IPR001853 (PFAM); G3DSA:3.40.30.10 (GENE3D); PTHR31290:SF4 (PANTHER); IPR004601 (PANTHER); cd03024 (CDD); IPR036249 (SUPERFAMILY)	F:GO:0004519; P:GO:0006289; P:GO:0009411; F:GO:0015035	F:endonuclease activity; P:nucleotide-excision repair; P:response to UV; F:protein disulfide oxidoreductase activity
1	THAR02_02619	KKP05288.1	1.09171	0.406909	142.945	158.955	eukaryotic aspartyl protease	1338	0	2	F:GO:0004190; P:GO:0006508	F:aspartic-type endopeptidase activity; P:proteolysis	EC:3.4.23	Acting on peptide bonds (peptidases)	IPR001461 (PRINTS); IPR021109 (G3DSA:2.40.70.GENE3D); IPR033121 (PFAM); IPR021109 (G3DSA:2.40.70.GENE3D); IPR001461 (PANTHER); PTHR13683:SF230 (PANTHER); IPR033121 (PROSITE_PROFILES); IPR021109 (SUPERFAMILY)	F:GO:0004190; P:GO:0006508	F:aspartic-type endopeptidase activity; P:proteolysis
1	THAR02_02627	KKP05296.1	3.48437	0.720528	0.110094	0.390737	hypothetical protein THAR02_02627	804	0	3	F:GO:0004672; F:GO:0005524; P:GO:0006468	F:protein kinase activity; F:ATP binding; P:protein phosphorylation			G3DSA:1.10.510.10 (GENE3D); IPR000719 (PFAM); G3DSA:3.30.200.20 (GENE3D); PTHR23257 (PANTHER); IPR000719 (PROSITE_PROFILES); IPR011009 (SUPERFAMILY)	F:GO:0004672; F:GO:0005524; P:GO:0006468	F:protein kinase activity; F:ATP binding; P:protein phosphorylation
1	THAR02_02628	KKP05297.1	3.52793	0.348452	0.737633	2.65067	hypothetical protein THAR02_02628	960	0	1	C:GO:0016021	C:integral component of membrane			IPR000073 (PFAM); IPR029058 (G3DSA:3.40.50.GENE3D); PTHR37017 (PANTHER); PTHR37017:SF5 (PANTHER); IPR029058 (SUPERFAMILY)	no GO terms	no GO terms
1	THAR02_02644	KKP05254.1	1.39753	0.627318	3.92766	5.59099	mitochondrial chaperone BCS1	2079	0	2	F:GO:0005524; P:GO:0034551	F:ATP binding; P:mitochondrial respiratory chain complex III assembly			IPR003593 (SMART); G3DSA:3.40.50.300 (GENE3D); IPR003959 (PFAM); IPR014851 (PFAM); mobidb-lite (MOBIDB_LITE); PTHR23070:SF11 (PANTHER); PTHR23070 (PANTHER); cd00009 (CDD); IPR027417 (SUPERFAMILY)	F:GO:0005524; P:GO:0034551	F:ATP binding; P:mitochondrial respiratory chain complex III assembly
1	THAR02_02657	KKP05205.1	1.07335	0.918681	3.09521	3.38396	hypothetical protein THAR02_02657	622	5.21E-42						no IPS match	no IPS match	no IPS match
1	THAR02_02695	KKP05176.1	1.64026	0.653884	1.4706	2.45698	hypothetical protein THAR02_02695	2212	0						mobidb-lite (MOBIDB_LITE); mobidb-lite (MOBIDB_LITE); mobidb-lite (MOBIDB_LITE); mobidb-lite (MOBIDB_LITE)	no GO terms	no GO terms
1	THAR02_02699	KKP05180.1	1.32445	0.74749	2.46483	3.32519	tRNA-dihydrouridine synthase 4	1625	0	4	P:GO:0008033; F:GO:0017150; F:GO:0050660; P:GO:0055114	P:tRNA processing; F:tRNA dihydrouridine synthase activity; F:flavin adenine dinucleotide binding; P:oxidation-reduction process			PTHR11082:SF31 (PANTHER); IPR001269 (PANTHER); SSF51395 (SUPERFAMILY)	P:GO:0008033; F:GO:0017150; F:GO:0050660; P:GO:0055114	P:tRNA processing; F:tRNA dihydrouridine synthase activity; F:flavin adenine dinucleotide binding; P:oxidation-reduction process
1	THAR02_02704	KKP05185.1	2.67747	0.176869	2.80216	7.64207	mitochondrial exoribonuclease Cyt-4	3301	0						SM00955 (SMART); PF00773 (PFAM); PTHR23355 (PANTHER); PTHR23355:SF42 (PANTHER); IPR012340 (SUPERFAMILY)	no GO terms	no GO terms
1	THAR02_02735	KKP05140.1	1.76242	0.541777	2.02718	3.63912	hypothetical protein THAR02_02735	1692	0	1	C:GO:0016020	C:membrane			IPR029058 (G3DSA:3.40.50.GENE3D); IPR029058 (SUPERFAMILY)	no GO terms	no GO terms
1	THAR02_02738	KKP05143.1	1.35608	0.827645	0.957629	1.32275	hypothetical protein THAR02_02738	855	2.88E-63						no IPS match	no IPS match	no IPS match
1	THAR02_02748	KKP05153.1	8.64125	0.18845	0.341497	3.00578	hypothetical protein THAR02_02748	324	7.83E-44	1	C:GO:0016020	C:membrane			mobidb-lite (MOBIDB_LITE)	no GO terms	no GO terms
1	THAR02_02751	KKP05156.1	1.3027	0.714253	3.60071	4.7778	hypothetical protein THAR02_02751	1223	3.57E-140						G3DSA:1.20.5.420 (GENE3D); mobidb-lite (MOBIDB_LITE); PTHR12741:SF4 (PANTHER); PTHR12741 (PANTHER)	no GO terms	no GO terms
1	THAR02_02760	KKP05165.1	1.26704	0.844874	1.28115	1.65344	hypothetical protein THAR02_02760	570	2.82E-124	1	F:GO:0005515	F:protein binding			IPR001810 (SMART); IPR001810 (PFAM); G3DSA:1.20.1280.50 (GENE3D); IPR001810 (PROSITE_PROFILES); IPR036047 (SUPERFAMILY)	F:GO:0005515	F:protein binding
1	THAR02_02762	KKP05167.1	2.06481	0.600087	0.862791	1.8146	hypothetical protein THAR02_02762	1385	1.72E-79						no IPS match	no IPS match	no IPS match
1	THAR02_02765	KKP05170.1	2.0082	0.571108	1.10053	2.25115	dityrosine required for spore wall synthesis	1870	0	2	C:GO:0016021; P:GO:0055085	C:integral component of membrane; P:transmembrane transport			IPR011701 (PFAM); G3DSA:1.20.1250.20 (GENE3D); G3DSA:1.20.1250.20 (GENE3D); PTHR23502:SF5 (PANTHER); PTHR23502 (PANTHER); IPR020846 (PROSITE_PROFILES); IPR020846 (CDD); IPR036259 (SUPERFAMILY)	C:GO:0016021; P:GO:0055085	C:integral component of membrane; P:transmembrane transport
1	THAR02_02775	KKP05116.1	1.08335	0.941241	1.31761	1.45396	hydantoinase B oxoprolinase	3846	0	1	F:GO:0016787	F:hydrolase activity			IPR002821 (PFAM); IPR008040 (PFAM); IPR003692 (PFAM); PTHR11365 (PANTHER); PTHR11365:SF2 (PANTHER)	F:GO:0003824; F:GO:0016787	F:catalytic activity; F:hydrolase activity
1	THAR02_02776	KKP05117.1	-1.04254	0.982097	2.32797	2.27447	fungal specific transcription factor	2500	0	4	F:GO:0003677; C:GO:0005634; P:GO:0006351; F:GO:0008270	F:DNA binding; C:nucleus; P:transcription, DNA-templated; F:zinc ion binding			IPR007219 (SMART); IPR007219 (PFAM); PTHR31944:SF119 (PANTHER); PTHR31944 (PANTHER); cd12148 (CDD)	F:GO:0003677; C:GO:0005634; P:GO:0006351; F:GO:0008270	F:DNA binding; C:nucleus; P:transcription, DNA-templated; F:zinc ion binding
1	THAR02_02777	KKP05118.1	1.6701	0.619421	1.67011	2.84107	major facilitator superfamily transporter	1537	0	2	C:GO:0016021; P:GO:0055085	C:integral component of membrane; P:transmembrane transport			G3DSA:1.20.1250.20 (GENE3D); IPR011701 (PFAM); mobidb-lite (MOBIDB_LITE); PTHR43791:SF24 (PANTHER); PTHR43791 (PANTHER); IPR020846 (PROSITE_PROFILES); IPR020846 (CDD); IPR036259 (SUPERFAMILY)	C:GO:0016021; P:GO:0055085	C:integral component of membrane; P:transmembrane transport
1	THAR02_02792	KKP05081.1	2.3801	0.396646	1.4921	3.61732	ferric reductase	1928	0	2	F:GO:0016491; P:GO:0055114	F:oxidoreductase activity; P:oxidation-reduction process			G3DSA:2.40.30.10 (GENE3D); IPR013112 (PFAM); G3DSA:3.40.50.80 (GENE3D); IPR013121 (PFAM); PTHR11972 (PANTHER); PTHR11972:SF91 (PANTHER); IPR017927 (PROSITE_PROFILES); cd06186 (CDD); SSF52343 (SUPERFAMILY)	F:GO:0016491; P:GO:0055114	F:oxidoreductase activity; P:oxidation-reduction process
1	THAR02_02808	KKP05097.1	8.3625	0.521653	0.0847854	0.722191	hypothetical protein THAR02_02808	522	2.08E-125						no IPS match	no IPS match	no IPS match
1	THAR02_02813	KKP05102.1	4.18125	0.46368	0.326535	1.39069	hypothetical protein TRIVIDRAFT_36551	881	4.38E-103						IPR019410 (PFAM)	no GO terms	no GO terms
1	THAR02_02819	KKP05108.1	2.68795	0.621911	0.370138	1.0134	hypothetical protein THAR02_02819	837	0	1	C:GO:0016021	C:integral component of membrane			G3DSA:3.40.50.300 (GENE3D); PTHR36978 (PANTHER); IPR027417 (SUPERFAMILY)	no GO terms	no GO terms
1	THAR02_02836	KKP05049.1	1.75214	0.640641	1.21397	2.16657	hypothetical protein THAR02_02836	1276	2.95E-147						mobidb-lite (MOBIDB_LITE)	no GO terms	no GO terms
1	THAR02_02845	KKP05058.1	1.48847	0.506218	5.14512	7.80064	hypothetical protein THAR02_02845	443	5.62E-45						IPR007361 (PFAM); PTHR34310 (PANTHER)	no GO terms	no GO terms
1	THAR02_02847	KKP05060.1	9.29166	0.412465	0.120266	1.13824	hypothetical protein THAR02_02847	552	9.23E-135						no IPS match	no IPS match	no IPS match
1	THAR02_02851	KKP05064.1	1.32892	0.835166	1.00515	1.36059	hypothetical protein THAR02_02851	2840	0	3	F:GO:0004672; F:GO:0005524; P:GO:0006468	F:protein kinase activity; F:ATP binding; P:protein phosphorylation			mobidb-lite (MOBIDB_LITE); mobidb-lite (MOBIDB_LITE)	no GO terms	no GO terms
1	THAR02_02855	KKP05068.1	-1.05859	0.970597	2.3051	2.21798	hypothetical protein THAR02_02855	864	0	1	C:GO:0016021	C:integral component of membrane			mobidb-lite (MOBIDB_LITE); mobidb-lite (MOBIDB_LITE); PTHR38793:SF1 (PANTHER); PTHR38793 (PANTHER)	no GO terms	no GO terms
1	THAR02_02856	KKP05069.1	2.7875	0.607187	0.368817	1.04718	hypothetical protein THAR02_02856	1800	0						IPR010730 (PFAM); mobidb-lite (MOBIDB_LITE); PTHR24148 (PANTHER); PTHR24148:SF59 (PANTHER)	no GO terms	no GO terms
1	THAR02_02858	KKP05071.1	1.6725	0.676242	1.17351	1.99915	GCN5-related N-acetyltransferase	660	1.24E-144	2	F:GO:0008080; P:GO:0042967	F:N-acetyltransferase activity; P:obsolete acyl-carrier-protein biosynthetic process			IPR000182 (PFAM); G3DSA:3.40.630.30 (GENE3D); IPR016181 (SUPERFAMILY)	F:GO:0008080	F:N-acetyltransferase activity
1	THAR02_02860	KKP05073.1	1.79196	0.642877	1.0986	2.00523	GNAT family acetyltransferase	564	3.25E-137	2	F:GO:0008080; P:GO:0042967	F:N-acetyltransferase activity; P:obsolete acyl-carrier-protein biosynthetic process			G3DSA:3.40.630.30 (GENE3D); IPR000182 (PFAM); PTHR13256 (PANTHER); PTHR13256:SF73 (PANTHER); IPR000182 (PROSITE_PROFILES); cd04301 (CDD); IPR016181 (SUPERFAMILY)	F:GO:0008080	F:N-acetyltransferase activity
1	THAR02_02865	KKP05001.1	1.36818	0.683575	3.16543	4.41133	hypothetical protein THAR02_02865	1524	0						mobidb-lite (MOBIDB_LITE); mobidb-lite (MOBIDB_LITE)	no GO terms	no GO terms
1	THAR02_02903	KKP04966.1	2.97974	0.616482	0.30044	0.911867	X-Pro dipeptidyl-peptidase C-terminal non-catalytic domain-containing	2136	0	1	F:GO:0008239	F:dipeptidyl-peptidase activity	EC:3.4.11	Acting on peptide bonds (peptidases)	IPR013736 (SMART); IPR000383 (PFAM); IPR029058 (G3DSA:3.40.50.GENE3D); IPR005674 (TIGRFAM); IPR008979 (G3DSA:2.60.120.GENE3D); IPR013736 (PFAM); PTHR43056 (PANTHER); PTHR43056:SF1 (PANTHER); IPR008979 (SUPERFAMILY); IPR029058 (SUPERFAMILY)	F:GO:0008239; F:GO:0016787	F:dipeptidyl-peptidase activity; F:hydrolase activity
1	THAR02_02906	KKP04969.1	4.35547	0.608251	0.148517	0.658878	RTA1 domain-containing	1192	9.45E-176	2	P:GO:0006950; C:GO:0016021	P:response to stress; C:integral component of membrane			IPR007568 (PFAM); PTHR31465 (PANTHER); PTHR31465:SF13 (PANTHER)	P:GO:0006950; C:GO:0016021	P:response to stress; C:integral component of membrane
1	THAR02_02907	KKP04970.1	8.01406	0.403279	0.152965	1.24865	cytochrome P450	1736	0	4	F:GO:0005506; F:GO:0016705; F:GO:0020037; P:GO:0055114	F:iron ion binding; F:oxidoreductase activity, acting on paired donors, with incorporation or reduction of molecular oxygen; F:heme binding; P:oxidation-reduction process			IPR036396 (G3DSA:1.10.630.GENE3D); IPR001128 (PFAM); PTHR24305:SF113 (PANTHER); PTHR24305 (PANTHER); IPR036396 (SUPERFAMILY)	F:GO:0005506; F:GO:0016705; F:GO:0020037; P:GO:0055114	F:iron ion binding; F:oxidoreductase activity, acting on paired donors, with incorporation or reduction of molecular oxygen; F:heme binding; P:oxidation-reduction process
1	THAR02_02917	KKP04980.1	1.15963	0.824147	4.04954	4.78321	hypothetical protein THAR02_02917	2082	0						mobidb-lite (MOBIDB_LITE); mobidb-lite (MOBIDB_LITE); mobidb-lite (MOBIDB_LITE); mobidb-lite (MOBIDB_LITE); mobidb-lite (MOBIDB_LITE); mobidb-lite (MOBIDB_LITE); mobidb-lite (MOBIDB_LITE); mobidb-lite (MOBIDB_LITE)	no GO terms	no GO terms
1	THAR02_02932	KKP04995.1	6.15573	0.351851	0.278352	1.74529	short chain dehydrogenase	954	0						IPR002347 (PRINTS); G3DSA:3.40.50.720 (GENE3D); IPR002347 (PFAM); PTHR43391:SF27 (PANTHER); PTHR43391 (PANTHER); cd05233 (CDD); IPR036291 (SUPERFAMILY)	no GO terms	no GO terms
1	THAR02_02936	KKP04999.1	2.51947	0.619914	0.439873	1.12884	epoxide hydrolase	1308	0	1	F:GO:0033961	F:cis-stilbene-oxide hydrolase activity	EC:3.3.2.9	Microsomal epoxide hydrolase	IPR000639 (PRINTS); IPR029058 (G3DSA:3.40.50.GENE3D); IPR010497 (PFAM); IPR016292 (PIRSF); PTHR21661:SF35 (PANTHER); PTHR21661 (PANTHER); IPR029058 (SUPERFAMILY)	F:GO:0003824; F:GO:0033961	F:catalytic activity; F:cis-stilbene-oxide hydrolase activity
1	THAR02_02941	KKP04920.1	2.35865	0.609481	0.555361	1.33424	short chain dehydrogenase	518	4.25E-95						G3DSA:3.40.50.720 (GENE3D); mobidb-lite (MOBIDB_LITE); mobidb-lite (MOBIDB_LITE); IPR036291 (SUPERFAMILY)	no GO terms	no GO terms
1	THAR02_02942	KKP04921.1	1.00104	0.98812	1.43458	1.46275	hypothetical protein A0O28_0112250	2792	0	7	F:GO:0000981; F:GO:0003677; C:GO:0005634; P:GO:0006351; P:GO:0006357; F:GO:0008270; C:GO:0016021	F:RNA polymerase II transcription factor activity, sequence-specific DNA binding; F:DNA binding; C:nucleus; P:transcription, DNA-templated; P:regulation of transcription by RNA polymerase II; F:zinc ion binding; C:integral component of membrane			no IPS match	no IPS match	no IPS match
1	THAR02_02946	KKP04925.1	1.115	0.951961	0.51946	0.589959	beta-lactamase family	639	1.93E-145	1	C:GO:0016021	C:integral component of membrane			G3DSA:3.40.710.10 (GENE3D); G3DSA:3.40.710.10 (GENE3D); PTHR43283:SF6 (PANTHER); PTHR43283 (PANTHER); IPR012338 (SUPERFAMILY)	no GO terms	no GO terms
1	THAR02_02948	KKP04927.1	1.19143	0.884991	1.25297	1.52056	hypothetical protein THAR02_02948	1095	2.04E-121						no IPS match	no IPS match	no IPS match
1	THAR02_02949	KKP04928.1	1.26704	0.881975	0.737633	0.951979	polysaccharide deacetylase family	990	0	1	F:GO:0008061	F:chitin binding			IPR001002 (SMART); G3DSA:1.10.530.10 (GENE3D); IPR001002 (PROSITE_PROFILES); cd00035 (CDD); IPR036861 (SUPERFAMILY)	F:GO:0008061	F:chitin binding
1	THAR02_02951	KKP04930.1	3.33504	0.534424	0.362983	1.23305	major facilitator superfamily transporter	1707	0	2	C:GO:0016021; P:GO:0055085	C:integral component of membrane; P:transmembrane transport			IPR011701 (PFAM); G3DSA:1.20.1250.20 (GENE3D); G3DSA:1.20.1250.20 (GENE3D); mobidb-lite (MOBIDB_LITE); PTHR23501:SF145 (PANTHER); PTHR23501 (PANTHER); IPR020846 (PROSITE_PROFILES); IPR020846 (CDD); IPR036259 (SUPERFAMILY)	C:GO:0016021; P:GO:0055085	C:integral component of membrane; P:transmembrane transport
1	THAR02_02954	KKP04933.1	1.60817	0.839658	0.326906	0.535488	hypothetical protein THAR02_02954	880	1.15E-111						no IPS match	no IPS match	no IPS match
1	THAR02_02960	KKP04939.1	-1.02432	0.995303	2.7168	2.70158	Zinc finger rsv1	5384	0	6	F:GO:0003677; C:GO:0005634; P:GO:0006351; F:GO:0008270; C:GO:0016021; P:GO:0055085	F:DNA binding; C:nucleus; P:transcription, DNA-templated; F:zinc ion binding; C:integral component of membrane; P:transmembrane transport			no IPS match	no IPS match	no IPS match
1	THAR02_02971	KKP04950.1	5.74922	0.419674	0.232325	1.3605	MSF multidrug transporter	1524	0	2	C:GO:0016021; P:GO:0055085	C:integral component of membrane; P:transmembrane transport			G3DSA:1.20.1250.20 (GENE3D); IPR011701 (PFAM); G3DSA:1.20.1250.20 (GENE3D); mobidb-lite (MOBIDB_LITE); PTHR23502:SF132 (PANTHER); PTHR23502 (PANTHER); IPR020846 (PROSITE_PROFILES); IPR020846 (CDD); IPR036259 (SUPERFAMILY)	C:GO:0016021; P:GO:0055085	C:integral component of membrane; P:transmembrane transport
1	THAR02_02973	KKP04952.1	5.28463	0.392613	0.298034	1.60426	hypothetical protein THAR02_02973	1782	0	2	C:GO:0016021; P:GO:0055085	C:integral component of membrane; P:transmembrane transport			IPR011701 (PFAM); G3DSA:1.20.1250.20 (GENE3D); G3DSA:1.20.1250.20 (GENE3D); mobidb-lite (MOBIDB_LITE); PTHR23502 (PANTHER); PTHR23502:SF23 (PANTHER); IPR020846 (PROSITE_PROFILES); IPR020846 (CDD); IPR036259 (SUPERFAMILY)	C:GO:0016021; P:GO:0055085	C:integral component of membrane; P:transmembrane transport
1	THAR02_02981	KKP04880.1	1.27972	0.844088	1.19323	1.55536	amidase family	2040	0	1	F:GO:0016884	F:carbon-nitrogen ligase activity, with glutamine as amido-N-donor			IPR023631 (PFAM); IPR036928 (G3DSA:3.90.1300.GENE3D); PTHR42678:SF4 (PANTHER); PTHR42678 (PANTHER); IPR036928 (SUPERFAMILY)	no GO terms	no GO terms
1	THAR02_02989	KKP04888.1	1.70347	0.783731	0.469719	0.815019	hypothetical protein THAR02_02989	424	8.92E-43						no IPS match	no IPS match	no IPS match
1	THAR02_02991	KKP04890.1	1.5888	0.655965	1.67502	2.71072	ABC multidrug transporter	5192	0	4	F:GO:0005524; C:GO:0016021; F:GO:0042626; P:GO:0055085	F:ATP binding; C:integral component of membrane; F:ATPase activity, coupled to transmembrane movement of substances; P:transmembrane transport	EC:3.6.1.3; EC:3.6.1.15	Adenosinetriphosphatase; Nucleoside-triphosphate phosphatase	IPR036640 (G3DSA:1.20.1560.GENE3D); PTHR24223 (PANTHER); PTHR24223:SF331 (PANTHER)	F:GO:0005524; P:GO:0006810; C:GO:0016021; F:GO:0042626; P:GO:0055085	F:ATP binding; P:transport; C:integral component of membrane; F:ATPase activity, coupled to transmembrane movement of substances; P:transmembrane transport
1	THAR02_02992	KKP04891.1	1.5099	0.924908	0.096039	0.147703	OPT family small oligopeptide transporter	2765	0	1	P:GO:0055085	P:transmembrane transport			IPR004813 (PFAM); IPR004813 (TIGRFAM); mobidb-lite (MOBIDB_LITE); PTHR22601 (PANTHER); PTHR22601:SF48 (PANTHER)	P:GO:0055085	P:transmembrane transport
1	THAR02_02998	KKP04897.1	7.38687	0.368042	0.199002	1.49731	reductase	1112	0	2	F:GO:0003824; F:GO:0050662	F:catalytic activity; F:coenzyme binding			G3DSA:3.40.50.720 (GENE3D); IPR001509 (PFAM); PTHR10366:SF561 (PANTHER); PTHR10366 (PANTHER); IPR036291 (SUPERFAMILY)	F:GO:0003824; F:GO:0050662	F:catalytic activity; F:coenzyme binding
1	THAR02_03001	KKP04900.1	-1.09913	0.957469	1.26051	1.16813	ThiJ/PfpI family protein	1264	4.11E-131						IPR002818 (PFAM); IPR029062 (G3DSA:3.40.50.GENE3D); PTHR43824:SF3 (PANTHER); PTHR43824 (PANTHER); cd03141 (CDD); IPR029062 (SUPERFAMILY)	no GO terms	no GO terms
1	THAR02_03007	KKP04906.1	2.30079	0.548264	0.821524	1.92527	penicillin-binding protein	1697	0						G3DSA:3.40.710.10 (GENE3D); IPR021860 (PFAM); IPR001466 (PFAM); PTHR43645 (PANTHER); PTHR43645:SF4 (PANTHER); IPR012338 (SUPERFAMILY)	no GO terms	no GO terms
1	THAR02_03011	KKP04910.1	5.47544	0.369853	0.309806	1.72784	hypothetical protein THAR02_03011	1000	3.65E-105						mobidb-lite (MOBIDB_LITE)	no GO terms	no GO terms
1	THAR02_03013	KKP04912.1	3.05553	0.49606	0.524958	1.63382	fumarylacetoacetate hydrolase	1096	4.49E-142	2	F:GO:0003824; P:GO:0008152	F:catalytic activity; P:metabolic process			IPR011234 (PFAM); IPR036663 (G3DSA:3.90.850.GENE3D); PTHR11820 (PANTHER); PTHR11820:SF91 (PANTHER); IPR036663 (SUPERFAMILY)	F:GO:0003824; P:GO:0008152	F:catalytic activity; P:metabolic process
1	THAR02_03016	KKP04915.1	4.76809	0.419555	0.314944	1.52958	MGS207 protein	1335	0						IPR025337 (PFAM); PTHR35870:SF1 (PANTHER); PTHR35870 (PANTHER)	no GO terms	no GO terms
1	THAR02_03017	KKP04839.1	3.07786	0.574704	0.351099	1.10071	hypothetical protein THAR02_03017	4538	0						no IPS match	no IPS match	no IPS match
1	THAR02_03019	KKP04841.1	-1.28983	0.307839	52.0302	41.0884	thiosulfate sulfurtransferase	1062	0	1	P:GO:0002143	P:tRNA wobble position uridine thiolation			IPR001763 (SMART); IPR036873 (G3DSA:3.40.250.GENE3D); IPR036873 (G3DSA:3.40.250.GENE3D); IPR001763 (PFAM); mobidb-lite (MOBIDB_LITE); PTHR11364 (PANTHER); PTHR11364:SF13 (PANTHER); IPR001763 (PROSITE_PROFILES); IPR001763 (PROSITE_PROFILES); cd01449 (CDD); cd01448 (CDD); IPR036873 (SUPERFAMILY); IPR036873 (SUPERFAMILY)	no GO terms	no GO terms
1	THAR02_03027	KKP04849.1	7.98238	0.482655	0.108524	0.882373	hypothetical protein THAR02_03027	2243	0						PTHR36587 (PANTHER)	no GO terms	no GO terms
1	THAR02_03044	KKP04866.1	2.1273	0.496274	1.3253	2.87169	hypothetical protein A0O28_0101590	1269	5.00E-177	1	C:GO:0016020	C:membrane			no IPS match	no IPS match	no IPS match
1	THAR02_03048	KKP04870.1	-1.10885	0.939215	2.08006	1.91072	hypothetical protein THAR02_03048	1266	0	3	P:GO:0008152; C:GO:0016021; F:GO:0016787	P:metabolic process; C:integral component of membrane; F:hydrolase activity			IPR029058 (G3DSA:3.40.50.GENE3D); PTHR12277 (PANTHER); PTHR12277:SF64 (PANTHER); IPR029058 (SUPERFAMILY)	no GO terms	no GO terms
1	THAR02_03049	KKP04871.1	1.30257	0.759007	2.5297	3.35633	hypothetical protein THAR02_03049	936	1.73E-168	1	F:GO:0005515	F:protein binding			G3DSA:3.30.710.10 (GENE3D); IPR000210 (PFAM); PTHR26379:SF222 (PANTHER); PTHR26379 (PANTHER); IPR000210 (PROSITE_PROFILES); IPR011333 (SUPERFAMILY)	F:GO:0005515	F:protein binding
1	THAR02_03059	KKP04801.1	-1.02928	0.989163	4.19609	4.15247	pH-response regulator palC	1445	0						IPR004328 (SMART); G3DSA:1.25.40.280 (GENE3D); PTHR40463 (PANTHER); IPR004328 (PROSITE_PROFILES)	no GO terms	no GO terms
1	THAR02_03076	KKP04818.1	1.87161	0.715077	0.580596	1.10684	Golgi integral membrane Cln3	1334	0	1	C:GO:0016020	C:membrane			IPR003492 (PRINTS); IPR003492 (PFAM); G3DSA:1.20.1250.20 (GENE3D); IPR003492 (PANTHER); PTHR10981:SF0 (PANTHER); IPR036259 (SUPERFAMILY)	C:GO:0016020	C:membrane
1	THAR02_03077	KKP04819.1	2.23	0.663458	0.471582	1.07117	hypothetical protein THAR02_03077	1877	0	1	C:GO:0016021	C:integral component of membrane			no IPS match	no IPS match	no IPS match
1	THAR02_03079	KKP04821.1	10.4531	0.576288	0.0478983	0.509989	hypothetical protein THAR02_03079	924	0						IPR008030 (PFAM); G3DSA:3.40.50.720 (GENE3D); G3DSA:3.90.25.10 (GENE3D); PTHR14194:SF98 (PANTHER); PTHR14194 (PANTHER); cd05259 (CDD); IPR036291 (SUPERFAMILY)	no GO terms	no GO terms
1	THAR02_03080	KKP04822.1	3.48437	0.575258	0.270072	0.958514	NADH:flavin oxidoreductase NADH oxidase	1311	0	3	F:GO:0010181; F:GO:0016491; P:GO:0055114	F:FMN binding; F:oxidoreductase activity; P:oxidation-reduction process			IPR013785 (G3DSA:3.20.20.GENE3D); IPR001155 (PFAM); PTHR43656 (PANTHER); PTHR43656:SF5 (PANTHER); cd04733 (CDD); SSF51395 (SUPERFAMILY)	F:GO:0003824; F:GO:0010181; F:GO:0016491; P:GO:0055114	F:catalytic activity; F:FMN binding; F:oxidoreductase activity; P:oxidation-reduction process
1	THAR02_03081	KKP04823.1	1.12312	0.916971	1.38727	1.58702	hypothetical protein THAR02_03081	1643	0						no IPS match	no IPS match	no IPS match
1	THAR02_03082	KKP04824.1	-1.06278	0.957477	3.97617	3.8108	hypothetical protein THAR02_03082	1319	0	1	F:GO:0005515	F:protein binding			IPR001680 (SMART); IPR011042 (G3DSA:2.120.10.GENE3D); IPR001680 (PFAM); G3DSA:1.10.10.670 (GENE3D); G3DSA:2.40.50.140 (GENE3D); PTHR18763:SF0 (PANTHER); PTHR18763 (PANTHER); IPR001680 (PROSITE_PROFILES); IPR017986 (PROSITE_PROFILES); IPR036322 (SUPERFAMILY)	F:GO:0005515	F:protein binding
1	THAR02_03095	KKP04837.1	17.1896	0.465904	0.0442285	0.774394	aldo keto	1501	5.60E-176	2	F:GO:0016491; P:GO:0055114	F:oxidoreductase activity; P:oxidation-reduction process			IPR036812 (G3DSA:3.20.20.GENE3D); IPR023210 (PFAM); PTHR43364 (PANTHER); PTHR43364:SF7 (PANTHER); IPR023210 (CDD); IPR036812 (SUPERFAMILY)	no GO terms	no GO terms
1	THAR02_03096	KKP04838.1	2.50875	0.551987	0.639566	1.63432	hypothetical protein THAR02_03096	519	1.17E-97						IPR009799 (PFAM); G3DSA:3.30.70.100 (GENE3D); IPR011008 (SUPERFAMILY)	no GO terms	no GO terms
1	THAR02_03099	KKP04762.1	3.71666	0.257167	0.972703	3.68238	hypothetical protein THAR02_03099	1092	0	4	F:GO:0003677; C:GO:0005634; P:GO:0006351; F:GO:0008270	F:DNA binding; C:nucleus; P:transcription, DNA-templated; F:zinc ion binding			IPR007219 (SMART); IPR007219 (PFAM); PTHR31944 (PANTHER); cd12148 (CDD)	F:GO:0003677; C:GO:0005634; P:GO:0006351; F:GO:0008270	F:DNA binding; C:nucleus; P:transcription, DNA-templated; F:zinc ion binding
1	THAR02_03107	KKP04770.1	1.23293	0.840814	1.71543	2.1543	hypothetical protein THAR02_03107	1677	0	7	F:GO:0004040; P:GO:0006525; P:GO:0006558; P:GO:0006560; P:GO:0006568; P:GO:0018874; P:GO:0042207	F:amidase activity; P:arginine metabolic process; P:L-phenylalanine metabolic process; P:proline metabolic process; P:tryptophan metabolic process; P:benzoate metabolic process; P:styrene catabolic process	EC:3.5.1.4	Amidase	IPR023631 (PFAM); IPR036928 (G3DSA:3.90.1300.GENE3D); PIRSF001221 (PIRSF); IPR000120 (PANTHER); PTHR11895:SF104 (PANTHER); IPR036928 (SUPERFAMILY)	F:GO:0004040	F:amidase activity
1	THAR02_03116	KKP04779.1	1.74219	0.620798	1.39439	2.47442	serine threonine kinase	1587	0	3	F:GO:0004672; F:GO:0005524; P:GO:0006468	F:protein kinase activity; F:ATP binding; P:protein phosphorylation			IPR000719 (SMART); G3DSA:1.10.510.10 (GENE3D); G3DSA:3.30.200.20 (GENE3D); IPR000719 (PFAM); PTHR43671 (PANTHER); IPR000719 (PROSITE_PROFILES); cd00180 (CDD); IPR011009 (SUPERFAMILY)	F:GO:0004672; F:GO:0005524; P:GO:0006468	F:protein kinase activity; F:ATP binding; P:protein phosphorylation
1	THAR02_03121	KKP04784.1	1.59771	0.717563	1.07626	1.7515	hypothetical protein THAR02_03121	843	0						no IPS match	no IPS match	no IPS match
1	THAR02_03132	KKP04795.1	5.0175	0.575508	0.139176	0.71129	hypothetical protein THAR02_03132	795	0						IPR032675 (G3DSA:3.80.10.GENE3D)	no GO terms	no GO terms
1	THAR02_03133	KKP04796.1	1.39375	0.853369	0.578758	0.821631	glyoxalase Bleomycin resistance Dioxygenase	650	5.21E-77	2	F:GO:0051213; P:GO:0055114	F:dioxygenase activity; P:oxidation-reduction process			mobidb-lite (MOBIDB_LITE)	no GO terms	no GO terms
1	THAR02_03140	KKP04728.1	1	1	0	0
1	THAR02_03142	KKP04730.1	1.60681	0.740934	0.87623	1.43409	telomerase reverse transcriptase	3965	0	4	F:GO:0003677; F:GO:0003721; C:GO:0005697; P:GO:0006278	F:DNA binding; F:telomerase RNA reverse transcriptase activity; C:telomerase holoenzyme complex; P:RNA-dependent DNA biosynthetic process	EC:2.7.7.49	RNA-directed DNA polymerase	IPR021891 (PFAM); mobidb-lite (MOBIDB_LITE); IPR003545 (PANTHER)	F:GO:0003677; F:GO:0003721; F:GO:0003964	F:DNA binding; F:telomerase RNA reverse transcriptase activity; F:RNA-directed DNA polymerase activity
1	THAR02_03165	KKP04753.1	-1.07657	0.897095	13.8598	13.1132	dipeptidyl-peptidase III	2561	0	5	C:GO:0005634; C:GO:0005737; P:GO:0006508; F:GO:0008239; F:GO:0046872	C:nucleus; C:cytoplasm; P:proteolysis; F:dipeptidyl-peptidase activity; F:metal ion binding	EC:3.4.11	Acting on peptide bonds (peptidases)	PF03571 (PFAM); PTHR23422:SF11 (PANTHER); PTHR23422 (PANTHER)	no GO terms	no GO terms
1	THAR02_03171	KKP04759.1	-1.20399	0.563882	32.0403	27.1061	bifunctional purine biosynthesis ADE17	2034	0	5	F:GO:0003937; F:GO:0004643; P:GO:0006144; P:GO:0006164; C:GO:0042720	F:IMP cyclohydrolase activity; F:phosphoribosylaminoimidazolecarboxamide formyltransferase activity; P:purine nucleobase metabolic process; P:purine nucleotide biosynthetic process; C:mitochondrial inner membrane peptidase complex	EC:3.5.4.10; EC:2.1.2.3	IMP cyclohydrolase; Phosphoribosylaminoimidazolecarboxamide formyltransferase	IPR011607 (SMART); IPR002695 (SMART); IPR011607 (PFAM); IPR002695 (PFAM); IPR024051 (G3DSA:3.40.140.GENE3D); IPR036914 (G3DSA:3.40.50.GENE3D); IPR024051 (G3DSA:3.40.140.GENE3D); IPR002695 (PIRSF); IPR002695 (PANTHER); cd01421 (CDD); IPR016193 (SUPERFAMILY); IPR036914 (SUPERFAMILY)	F:GO:0003824; F:GO:0003937; F:GO:0004643; P:GO:0006164	F:catalytic activity; F:IMP cyclohydrolase activity; F:phosphoribosylaminoimidazolecarboxamide formyltransferase activity; P:purine nucleotide biosynthetic process
1	THAR02_03173	KKP04693.1	2.99867	0.571268	0.378568	1.15629	hypothetical protein THAR02_03173	1929	0	4	F:GO:0000981; C:GO:0005634; P:GO:0006355; F:GO:0008270	F:RNA polymerase II transcription factor activity, sequence-specific DNA binding; C:nucleus; P:regulation of transcription, DNA-templated; F:zinc ion binding			IPR001138 (SMART); IPR036864 (G3DSA:4.10.240.GENE3D); IPR001138 (PFAM); mobidb-lite (MOBIDB_LITE); mobidb-lite (MOBIDB_LITE); mobidb-lite (MOBIDB_LITE); mobidb-lite (MOBIDB_LITE); IPR001138 (PROSITE_PROFILES); IPR001138 (CDD); IPR036864 (SUPERFAMILY)	F:GO:0000981; C:GO:0005634; P:GO:0006355; F:GO:0008270	F:RNA polymerase II transcription factor activity, sequence-specific DNA binding; C:nucleus; P:regulation of transcription, DNA-templated; F:zinc ion binding
1	THAR02_03176	KKP04696.1	1.80026	0.78418	0.376664	0.690691	early conidial development-2	1410	0	1	F:GO:0071949	F:FAD binding			IPR036188 (G3DSA:3.50.50.GENE3D); IPR002938 (PFAM); PTHR13789 (PANTHER); PTHR13789:SF258 (PANTHER); IPR036188 (SUPERFAMILY)	F:GO:0071949	F:FAD binding
1	THAR02_03179	KKP04699.1	4.85535	0.44749	0.270513	1.33784	lovastatin nonaketide synthase	12516	0	2	F:GO:0003824; P:GO:0008152	F:catalytic activity; P:metabolic process			IPR020801 (SMART); IPR020807 (SMART); IPR020807 (PFAM); G3DSA:3.40.366.10 (GENE3D); G3DSA:3.10.129.10 (GENE3D); IPR016036 (G3DSA:3.30.70.GENE3D); G3DSA:3.40.366.10 (GENE3D); IPR014043 (PFAM); PTHR43775 (PANTHER); PTHR43775:SF19 (PANTHER); IPR016036 (SUPERFAMILY); IPR016035 (SUPERFAMILY)	F:GO:0003824; P:GO:0008152	F:catalytic activity; P:metabolic process
1	THAR02_03181	KKP04701.1	3.07029	0.504809	0.498661	1.55948	serin endopeptidase	3062	0	4	F:GO:0004252; C:GO:0005618; P:GO:0006508; C:GO:0016020	F:serine-type endopeptidase activity; C:cell wall; P:proteolysis; C:membrane	EC:3.4.21	Acting on peptide bonds (peptidases)	IPR000209 (PFAM); IPR036852 (G3DSA:3.40.50.GENE3D); IPR010435 (PFAM); G3DSA:2.60.40.1710 (GENE3D); PTHR43399 (PANTHER); IPR036852 (SUPERFAMILY)	F:GO:0004252; C:GO:0005618; P:GO:0006508; C:GO:0016020	F:serine-type endopeptidase activity; C:cell wall; P:proteolysis; C:membrane
1	THAR02_03185	KKP04705.1	3.345	0.570599	0.300666	1.02441	aspartic-type endopeptidase opsB	1472	0	2	F:GO:0004190; P:GO:0006508	F:aspartic-type endopeptidase activity; P:proteolysis	EC:3.4.23	Acting on peptide bonds (peptidases)	IPR001461 (PRINTS); IPR033121 (PFAM); IPR021109 (G3DSA:2.40.70.GENE3D); IPR021109 (G3DSA:2.40.70.GENE3D); IPR001461 (PANTHER); PTHR13683:SF326 (PANTHER); IPR033121 (PROSITE_PROFILES); IPR021109 (SUPERFAMILY)	F:GO:0004190; P:GO:0006508	F:aspartic-type endopeptidase activity; P:proteolysis
1	THAR02_03188	KKP04708.1	4.81477	0.492941	0.223525	1.09622	alcohol dehydrogenase -like domain-containing	1089	0	1	P:GO:0055114	P:oxidation-reduction process			G3DSA:3.90.180.10 (GENE3D); IPR013149 (PFAM); G3DSA:3.40.50.720 (GENE3D); IPR013154 (PFAM); PTHR42683 (PANTHER); PTHR42683:SF25 (PANTHER); IPR011032 (SUPERFAMILY); IPR036291 (SUPERFAMILY)	P:GO:0055114	P:oxidation-reduction process
1	THAR02_03189	KKP04709.1	3.28925	0.588308	0.28356	0.950027	major facilitator superfamily transporter	1951	0	2	C:GO:0016021; P:GO:0055085	C:integral component of membrane; P:transmembrane transport			PTHR43791 (PANTHER); PTHR43791:SF54 (PANTHER); IPR036259 (SUPERFAMILY)	no GO terms	no GO terms
1	THAR02_03191	KKP04711.1	3.42725	0.310394	0.915165	3.19478	acyl- oxidase	1475	0	2	F:GO:0016627; P:GO:0055114	F:oxidoreductase activity, acting on the CH-CH group of donors; P:oxidation-reduction process			G3DSA:1.20.140.10 (GENE3D); PTHR10909:SF250 (PANTHER); PTHR10909 (PANTHER); IPR036250 (SUPERFAMILY)	F:GO:0016627; P:GO:0055114	F:oxidoreductase activity, acting on the CH-CH group of donors; P:oxidation-reduction process
1	THAR02_03200	KKP04720.1	3.02989	0.58705	0.340446	1.05068	FAD binding domain-containing	1495	2.51E-124	5	C:GO:0016020; C:GO:0016021; F:GO:0016491; P:GO:0055114; F:GO:0071949	C:membrane; C:integral component of membrane; F:oxidoreductase activity; P:oxidation-reduction process; F:FAD binding			no IPS match	no IPS match	no IPS match
1	THAR02_03202	KKP04722.1	4.0651	0.62212	0.155473	0.643756	kynurenine aminotransferase	1708	5.61E-151	3	F:GO:0003824; P:GO:0009058; F:GO:0030170	F:catalytic activity; P:biosynthetic process; F:pyridoxal phosphate binding			IPR004839 (PFAM); IPR015422 (G3DSA:3.90.1150.GENE3D); PTHR43807:SF20 (PANTHER); PTHR43807 (PANTHER); IPR015424 (SUPERFAMILY)	F:GO:0003824; P:GO:0009058; F:GO:0030170	F:catalytic activity; P:biosynthetic process; F:pyridoxal phosphate binding
1	THAR02_03228	KKP04685.1	-1.40954	0.326616	26.651	19.2589	hypothetical protein THAR02_03228	690	8.44E-128						mobidb-lite (MOBIDB_LITE); mobidb-lite (MOBIDB_LITE); PTHR42053 (PANTHER)	no GO terms	no GO terms
1	THAR02_03235	KKP04622.1	1.57822	0.759744	0.81427	1.30897	hypothetical protein THAR02_03235	1848	0	2	C:GO:0016021; P:GO:0055085	C:integral component of membrane; P:transmembrane transport			PR01036 (PRINTS); G3DSA:1.20.1250.20 (GENE3D); IPR011701 (PFAM); G3DSA:1.20.1250.20 (GENE3D); PTHR23501 (PANTHER); PTHR23501:SF59 (PANTHER); IPR020846 (PROSITE_PROFILES); IPR036259 (SUPERFAMILY)	C:GO:0016021; P:GO:0055085	C:integral component of membrane; P:transmembrane transport
1	THAR02_03237	KKP04624.1	5.69114	0.397406	0.259578	1.50474	hypothetical protein THAR02_03237	1023	0						IPR008030 (PFAM); G3DSA:3.40.50.720 (GENE3D); PTHR42748:SF14 (PANTHER); PTHR42748 (PANTHER); IPR036291 (SUPERFAMILY)	no GO terms	no GO terms
1	THAR02_03250	KKP04637.1	1.89152	0.657929	0.822858	1.58537	glutathione-dependent formaldehyde-activating	753	6.87E-109	2	P:GO:0008152; F:GO:0016846	P:metabolic process; F:carbon-sulfur lyase activity			no IPS match	no IPS match	no IPS match
1	THAR02_03251	KKP04638.1	11.3823	0.427583	0.0865541	1.00349	Major facilitator superfamily general substrate transporter	1534	1.21E-180	2	C:GO:0016021; P:GO:0055085	C:integral component of membrane; P:transmembrane transport			IPR011701 (PFAM); G3DSA:1.20.1250.20 (GENE3D); PTHR43791:SF39 (PANTHER); PTHR43791 (PANTHER); IPR020846 (CDD); IPR036259 (SUPERFAMILY)	C:GO:0016021; P:GO:0055085	C:integral component of membrane; P:transmembrane transport
1	THAR02_03254	KKP04641.1	1.0933	0.941233	1.09856	1.22337	hypothetical protein THAR02_03254	3364	0	3	C:GO:0016021; F:GO:0022857; P:GO:0055085	C:integral component of membrane; F:transmembrane transporter activity; P:transmembrane transport			IPR003663 (PRINTS); IPR005828 (PFAM); G3DSA:1.20.1250.20 (GENE3D); PTHR23500:SF68 (PANTHER); PTHR23500:SF68 (PANTHER); PTHR23500 (PANTHER); PTHR23500 (PANTHER); IPR020846 (PROSITE_PROFILES); IPR020846 (CDD); IPR036259 (SUPERFAMILY)	C:GO:0016020; C:GO:0016021; F:GO:0022857; F:GO:0022857; P:GO:0055085	C:membrane; C:integral component of membrane; F:transmembrane transporter activity; F:transmembrane transporter activity; P:transmembrane transport
1	THAR02_03256	KKP04643.1	4.00703	0.4872	0.317262	1.2949	hypothetical protein THAR02_03256	558	3.28E-123						no IPS match	no IPS match	no IPS match
1	THAR02_03260	KKP04647.1	3.78303	0.553822	0.256674	0.989048	zinc-binding dehydrogenase	1207	5.18E-169	1	P:GO:0055114	P:oxidation-reduction process			G3DSA:3.40.50.720 (GENE3D); IPR013149 (PFAM); PTHR43006 (PANTHER); PTHR43006:SF2 (PANTHER); IPR036291 (SUPERFAMILY)	P:GO:0055114	P:oxidation-reduction process
1	THAR02_03265	KKP04652.1	9.95535	0.437336	0.0986015	0.99985	MFS permease	1571	0	2	C:GO:0016021; P:GO:0055085	C:integral component of membrane; P:transmembrane transport			G3DSA:1.20.1250.20 (GENE3D); G3DSA:1.20.1250.20 (GENE3D); IPR011701 (PFAM); PTHR43791:SF39 (PANTHER); PTHR43791 (PANTHER); IPR020846 (CDD); IPR036259 (SUPERFAMILY)	C:GO:0016021; P:GO:0055085	C:integral component of membrane; P:transmembrane transport
1	THAR02_03268	KKP04655.1	1.14948	0.919945	0.927219	1.08563	hypothetical protein THAR02_03268	2315	0						G3DSA:3.90.226.10 (GENE3D); PTHR37049 (PANTHER); PTHR37049:SF2 (PANTHER); IPR029045 (SUPERFAMILY)	no GO terms	no GO terms
1	THAR02_03270	KKP04657.1	2.21967	0.675976	0.440947	0.996943	NAD dependent epimerase dehydratase	1355	0	2	F:GO:0003824; F:GO:0050662	F:catalytic activity; F:coenzyme binding			G3DSA:3.40.50.720 (GENE3D); PTHR10366:SF487 (PANTHER); PTHR10366 (PANTHER); IPR036291 (SUPERFAMILY)	no GO terms	no GO terms
1	THAR02_03274	KKP04661.1	3.29854	0.43698	0.581322	1.95314	aminoglycoside phosphotransferase	1142	0	1	F:GO:0016740	F:transferase activity			IPR004119 (PFAM); G3DSA:3.90.1200.10 (GENE3D); PTHR23020:SF20 (PANTHER); PTHR23020 (PANTHER); IPR011009 (SUPERFAMILY)	no GO terms	no GO terms
1	THAR02_03275	KKP04585.1	1.17933	0.854763	2.24748	2.69975	---NA---	384							no IPS match	no IPS match	no IPS match
1	THAR02_03277	KKP04587.1	5.19488	0.3818	0.32071	1.69701	C6 zinc finger domain-containing	759	0						IPR021858 (PFAM); PTHR37534 (PANTHER)	no GO terms	no GO terms
1	THAR02_03282	KKP04592.1	5.352	0.440097	0.238151	1.29826	C6 zinc finger domain-containing	2323	0	4	F:GO:0003677; C:GO:0005634; P:GO:0006351; F:GO:0008270	F:DNA binding; C:nucleus; P:transcription, DNA-templated; F:zinc ion binding			IPR007219 (PFAM); PTHR31001 (PANTHER); cd12148 (CDD)	F:GO:0003677; C:GO:0005634; P:GO:0006351; F:GO:0008270	F:DNA binding; C:nucleus; P:transcription, DNA-templated; F:zinc ion binding
1	THAR02_03283	KKP04593.1	3.22305	0.613736	0.257314	0.844743	S-adenosyl-L-methionine-dependent methyltransferase	1376	0	1	F:GO:0008171	F:O-methyltransferase activity			IPR001077 (PFAM); IPR016461 (PIRSF); G3DSA:3.40.50.150 (GENE3D); PTHR43712 (PANTHER); PTHR43712:SF1 (PANTHER); IPR016461 (PROSITE_PROFILES); IPR029063 (SUPERFAMILY)	F:GO:0008168; F:GO:0008171	F:methyltransferase activity; F:O-methyltransferase activity
1	THAR02_03287	KKP04597.1	3.40694	0.524031	0.365433	1.26814	FAD binding domain-containing	1635	0	1	F:GO:0071949	F:FAD binding			PR00420 (PRINTS); IPR002938 (PFAM); IPR036188 (G3DSA:3.50.50.GENE3D); PTHR43004 (PANTHER); PTHR43004:SF6 (PANTHER); IPR036188 (SUPERFAMILY)	F:GO:0071949	F:FAD binding
1	THAR02_03293	KKP04603.1	1.87673	0.60272	1.16895	2.23456	histidine acid phytase	1912	0	3	F:GO:0003993; P:GO:0006771; P:GO:0019497	F:acid phosphatase activity; P:riboflavin metabolic process; P:hexachlorocyclohexane metabolic process	EC:3.1.3.41; EC:3.1.3.2	4-nitrophenylphosphatase; Acid phosphatase	IPR000560 (PFAM); IPR029033 (G3DSA:3.40.50.GENE3D); PTHR20963:SF25 (PANTHER); PTHR20963 (PANTHER); IPR000560 (CDD); IPR029033 (SUPERFAMILY)	F:GO:0003993	F:acid phosphatase activity
1	THAR02_03296	KKP04606.1	1.79076	0.622279	1.2432	2.26763	calpain family cysteine protease	2937	0	3	F:GO:0004198; C:GO:0005622; P:GO:0006508	F:calcium-dependent cysteine-type endopeptidase activity; C:intracellular; P:proteolysis	EC:3.4.22	Acting on peptide bonds (peptidases)	G3DSA:3.90.70.10 (GENE3D); G3DSA:2.60.120.380 (GENE3D); mobidb-lite (MOBIDB_LITE); mobidb-lite (MOBIDB_LITE); SSF54001 (SUPERFAMILY)	no GO terms	no GO terms
1	THAR02_03309	KKP04619.1	4.24762	0.501219	0.267381	1.15683	feruloyl esterase	1738	0	1	F:GO:0016787	F:hydrolase activity			IPR011118 (PFAM); IPR011118 (PANTHER)	no GO terms	no GO terms
1	THAR02_03310	KKP04620.1	2.09062	0.809983	0.174588	0.371779	hypothetical protein THAR02_03310	507	2.29E-70						mobidb-lite (MOBIDB_LITE)	no GO terms	no GO terms
1	THAR02_03329	KKP04569.1	1.49828	0.643573	2.4086	3.6758	hypothetical protein THAR02_03329	1470	0	5	C:GO:0005829; P:GO:0008608; C:GO:0042729; C:GO:0044732; C:GO:0072686	C:cytosol; P:attachment of spindle microtubules to kinetochore; C:DASH complex; C:mitotic spindle pole body; C:mitotic spindle			mobidb-lite (MOBIDB_LITE); mobidb-lite (MOBIDB_LITE); mobidb-lite (MOBIDB_LITE); mobidb-lite (MOBIDB_LITE); mobidb-lite (MOBIDB_LITE); PTHR28200 (PANTHER)	no GO terms	no GO terms
1	THAR02_03331	KKP04571.1	#DIV/0!	0.584816	0	0.365294	hypothetical protein THAR02_03331	344	1.22E-54	2	F:GO:0004672; P:GO:0006468	F:protein kinase activity; P:protein phosphorylation			no IPS match	no IPS match	no IPS match
1	THAR02_03340	KKP04580.1	1.74219	0.399729	4.04015	7.16946	hypothetical protein THAR02_03340	723	3.74E-169						no IPS match	no IPS match	no IPS match
1	THAR02_03350	KKP04524.1	3.62375	0.498161	0.365165	1.34785	hypothetical protein THAR02_03350	909	0						no IPS match	no IPS match	no IPS match
1	THAR02_03355	KKP04529.1	#DIV/0!	0.467835	0	0.645	hypothetical protein THAR02_03355	828	2.01E-145						IPR029062 (G3DSA:3.40.50.GENE3D); IPR002818 (PFAM); PTHR43824:SF3 (PANTHER); PTHR43824 (PANTHER); cd03141 (CDD); IPR029062 (SUPERFAMILY)	no GO terms	no GO terms
1	THAR02_03358	KKP04532.1	3.55971	0.445497	0.479797	1.73967	AGC PKA kinase	3413	0	2	F:GO:0003824; P:GO:0009116	F:catalytic activity; P:nucleoside metabolic process			IPR000845 (PFAM); G3DSA:3.40.50.1580 (GENE3D); PTHR21234:SF16 (PANTHER); PTHR21234 (PANTHER); IPR035994 (SUPERFAMILY)	F:GO:0003824; P:GO:0009116	F:catalytic activity; P:nucleoside metabolic process
1	THAR02_03393	KKP04508.1	4.87812	0.497793	0.213807	1.06235	NADPH-dependent FMN reductase	621	3.04E-147	1	F:GO:0016491	F:oxidoreductase activity			IPR029039 (G3DSA:3.40.50.GENE3D); IPR005025 (PFAM); PTHR30543 (PANTHER); PTHR30543:SF1 (PANTHER); IPR029039 (SUPERFAMILY)	F:GO:0016491	F:oxidoreductase activity
1	THAR02_03410	KKP04466.1	2.7875	0.599796	0.384184	1.09081	Cytochrome P450 CYP2 subfamily	1728	0	4	F:GO:0005506; F:GO:0016705; F:GO:0020037; P:GO:0055114	F:iron ion binding; F:oxidoreductase activity, acting on paired donors, with incorporation or reduction of molecular oxygen; F:heme binding; P:oxidation-reduction process			IPR002401 (PRINTS); IPR001128 (PRINTS); IPR001128 (PFAM); IPR036396 (G3DSA:1.10.630.GENE3D); PTHR24279:SF82 (PANTHER); PTHR24279 (PANTHER); IPR036396 (SUPERFAMILY)	F:GO:0005506; F:GO:0016705; F:GO:0020037; P:GO:0055114	F:iron ion binding; F:oxidoreductase activity, acting on paired donors, with incorporation or reduction of molecular oxygen; F:heme binding; P:oxidation-reduction process
1	THAR02_03435	KKP04491.1	1.63464	0.655396	1.47892	2.46242	hypothetical protein THAR02_03435	1212	0	2	C:GO:0005634; C:GO:0005829	C:nucleus; C:cytosol			G3DSA:3.40.50.150 (GENE3D); IPR019410 (PFAM); PTHR14614 (PANTHER); PTHR14614:SF54 (PANTHER); IPR029063 (SUPERFAMILY)	no GO terms	no GO terms
1	THAR02_03438	KKP04431.1	4.18125	0.560223	0.206331	0.878749	hypothetical protein THAR02_03438	429	1.15E-65						no IPS match	no IPS match	no IPS match
1	THAR02_03442	KKP04435.1	1.48667	0.828135	0.552304	0.836347	hypothetical protein THAR02_03442	601	7.45E-69						no IPS match	no IPS match	no IPS match
1	THAR02_03446	KKP04439.1	3.16761	0.674972	0.184269	0.594536	hypothetical protein THAR02_03446	1321	1.44E-65	1	C:GO:0016021	C:integral component of membrane			no IPS match	no IPS match	no IPS match
1	THAR02_03450	KKP04443.1	1.0927	0.926747	1.72667	1.92178	hypothetical protein THAR02_03450	1602	0						mobidb-lite (MOBIDB_LITE); PTHR37540 (PANTHER)	no GO terms	no GO terms
1	THAR02_03452	KKP04445.1	1.48667	0.791426	0.819592	1.2411	hypothetical protein THAR02_03452	405	2.15E-90						no IPS match	no IPS match	no IPS match
1	THAR02_03453	KKP04446.1	1.15618	0.933044	0.601034	0.707814	hypothetical protein THAR02_03453	3240	0	1	F:GO:0016787	F:hydrolase activity			G3DSA:1.10.287.620 (GENE3D); PF13476 (PFAM); IPR029052 (G3DSA:3.60.21.GENE3D); G3DSA:3.40.50.300 (GENE3D); G3DSA:3.40.50.300 (GENE3D); mobidb-lite (MOBIDB_LITE); PTHR32114 (PANTHER); cd00267 (CDD); IPR027417 (SUPERFAMILY); IPR029052 (SUPERFAMILY)	no GO terms	no GO terms
1	THAR02_03455	KKP04448.1	2.17873	0.492876	1.2534	2.78156	extracellular salicylate hydroxylase monooxygenase	1536	0	3	F:GO:0016491; P:GO:0055114; F:GO:0071949	F:oxidoreductase activity; P:oxidation-reduction process; F:FAD binding			IPR036188 (G3DSA:3.50.50.GENE3D); PTHR13789 (PANTHER); IPR036188 (SUPERFAMILY)	no GO terms	no GO terms
1	THAR02_03460	KKP04453.1	1.115	0.926722	1.21064	1.37494	MHYT domain signaling	3016	0	1	C:GO:0016021	C:integral component of membrane			mobidb-lite (MOBIDB_LITE); PTHR35152:SF1 (PANTHER); PTHR35152 (PANTHER)	no GO terms	no GO terms
1	THAR02_03465	KKP04458.1	3.59862	0.395345	0.582845	2.1364	ABC transporter CDR4	4632	0	4	F:GO:0005524; P:GO:0006810; C:GO:0016021; F:GO:0042626	F:ATP binding; P:transport; C:integral component of membrane; F:ATPase activity, coupled to transmembrane movement of substances	EC:3.6.1.3; EC:3.6.1.15	Adenosinetriphosphatase; Nucleoside-triphosphate phosphatase	IPR003593 (SMART); IPR010929 (PFAM); IPR013525 (PFAM); IPR003439 (PFAM); G3DSA:3.40.50.300 (GENE3D); PTHR19241:SF179 (PANTHER); PTHR19241 (PANTHER); IPR003439 (PROSITE_PROFILES); IPR034003 (CDD); IPR027417 (SUPERFAMILY)	F:GO:0005524; P:GO:0006810; C:GO:0016020; C:GO:0016021; F:GO:0016887; F:GO:0042626	F:ATP binding; P:transport; C:membrane; C:integral component of membrane; F:ATPase activity; F:ATPase activity, coupled to transmembrane movement of substances
1	THAR02_03467	KKP04391.1	1.5099	0.783378	0.817071	1.25661	alpha beta hydrolase	975	0						IPR000073 (PFAM); IPR029058 (G3DSA:3.40.50.GENE3D); PTHR42886:SF19 (PANTHER); PTHR42886 (PANTHER); IPR029058 (SUPERFAMILY)	no GO terms	no GO terms
1	THAR02_03470	KKP04394.1	1.63971	0.786359	0.538187	0.898864	aspartate racemase	699	2.45E-171	2	P:GO:0006520; F:GO:0036361	P:cellular amino acid metabolic process; F:racemase activity, acting on amino acids and derivatives			G3DSA:3.40.50.1860 (GENE3D); IPR015942 (PFAM); IPR004380 (TIGRFAM); G3DSA:3.40.50.1860 (GENE3D); IPR004380 (PTHR21198:PANTHER); PTHR21198 (PANTHER); IPR001920 (SUPERFAMILY); IPR001920 (SUPERFAMILY)	P:GO:0006520; P:GO:0006807; P:GO:0008152; F:GO:0016855; F:GO:0036361	P:cellular amino acid metabolic process; P:nitrogen compound metabolic process; P:metabolic process; F:racemase and epimerase activity, acting on amino acids and derivatives; F:racemase activity, acting on amino acids and derivatives
1	THAR02_03478	KKP04402.1	1.0863	0.947161	1.00721	1.11446	alkanesulfonate monooxygenase	1494	0	3	F:GO:0004497; F:GO:0016705; P:GO:0055114	F:monooxygenase activity; F:oxidoreductase activity, acting on paired donors, with incorporation or reduction of molecular oxygen; P:oxidation-reduction process			IPR016215 (PIRSF); IPR011251 (PFAM); IPR016215 (TIGRFAM); IPR036661 (G3DSA:3.20.20.GENE3D); PTHR30011:SF40 (PANTHER); PTHR30011 (PANTHER); IPR036661 (SUPERFAMILY)	F:GO:0004497; F:GO:0016705; P:GO:0055114	F:monooxygenase activity; F:oxidoreductase activity, acting on paired donors, with incorporation or reduction of molecular oxygen; P:oxidation-reduction process
1	THAR02_03479	KKP04403.1	1.48196	0.788631	0.856536	1.29294	hypothetical protein THAR02_03479	2041	0	6	F:GO:0000981; F:GO:0003677; C:GO:0005634; P:GO:0006351; P:GO:0006357; F:GO:0008270	F:RNA polymerase II transcription factor activity, sequence-specific DNA binding; F:DNA binding; C:nucleus; P:transcription, DNA-templated; P:regulation of transcription by RNA polymerase II; F:zinc ion binding			cd12148 (CDD)	no GO terms	no GO terms
1	THAR02_03485	KKP04409.1	1.19102	0.888389	1.18394	1.4363	hydroxyquinol 1,2-dioxygenase	1028	7.55E-166	9	F:GO:0008199; P:GO:0009712; F:GO:0018576; P:GO:0018874; P:GO:0019261; P:GO:0042184; P:GO:0042203; P:GO:0046232; P:GO:0055114	F:ferric iron binding; P:catechol-containing compound metabolic process; F:catechol 1,2-dioxygenase activity; P:benzoate metabolic process; P:1,4-dichlorobenzene catabolic process; P:xylene catabolic process; P:toluene catabolic process; P:carbazole catabolic process; P:oxidation-reduction process	EC:1.13.11; EC:1.13.11.1	Acting on single donors with incorporation of molecular oxygen (oxygenases). The oxygen incorporated need not be derived from O(2); Catechol 1,2-dioxygenase	IPR000627 (PFAM); IPR007535 (PFAM); IPR015889 (G3DSA:2.60.130.GENE3D); PTHR33711 (PANTHER); PTHR33711:SF6 (PANTHER); IPR015889 (SUPERFAMILY)	F:GO:0003824; F:GO:0005506; P:GO:0006725; F:GO:0008199; P:GO:0009712; F:GO:0016702; F:GO:0018576; P:GO:0055114	F:catalytic activity; F:iron ion binding; P:cellular aromatic compound metabolic process; F:ferric iron binding; P:catechol-containing compound metabolic process; F:oxidoreductase activity, acting on single donors with incorporation of molecular oxygen, incorporation of two atoms of oxygen; F:catechol 1,2-dioxygenase activity; P:oxidation-reduction process
1	THAR02_03491	KKP04415.1	3.7941	0.525041	0.294182	1.13689	major facilitator superfamily domain-containing	1354	0	2	C:GO:0016021; P:GO:0055085	C:integral component of membrane; P:transmembrane transport			G3DSA:1.20.1250.20 (GENE3D); PTHR23502:SF59 (PANTHER); PTHR23502 (PANTHER); IPR036259 (SUPERFAMILY)	no GO terms	no GO terms
1	THAR02_03498	KKP04422.1	1.35151	0.791566	1.4432	1.98674	glycosyltransferase family 31	1518	0	2	C:GO:0016021; F:GO:0016740	C:integral component of membrane; F:transferase activity			IPR006740 (PFAM); PTHR10811:SF24 (PANTHER); PTHR10811 (PANTHER)	no GO terms	no GO terms
1	THAR02_03506	KKP04364.1	1.80581	0.497145	2.28852	4.20942	RNA polymerase III transcription initiation factor complex (TFIIIC) subunit	1112	0						IPR029033 (G3DSA:3.40.50.GENE3D); IPR013078 (PFAM); mobidb-lite (MOBIDB_LITE); PTHR16469:SF27 (PANTHER); PTHR16469 (PANTHER); IPR013078 (CDD); IPR029033 (SUPERFAMILY)	no GO terms	no GO terms
1	THAR02_03537	KKP04334.1	1.12065	0.912465	1.59605	1.82184	Zn2Cys6 transcriptional regulator	2052	0	4	F:GO:0003677; C:GO:0005634; P:GO:0006351; F:GO:0008270	F:DNA binding; C:nucleus; P:transcription, DNA-templated; F:zinc ion binding			IPR007219 (SMART); PTHR31001 (PANTHER); cd12148 (CDD)	F:GO:0003677; C:GO:0005634; P:GO:0006351; F:GO:0008270	F:DNA binding; C:nucleus; P:transcription, DNA-templated; F:zinc ion binding
1	THAR02_03546	KKP04343.1	1.6725	0.598534	1.86546	3.17794	allantoate permease	1898	0	2	C:GO:0016021; P:GO:0055085	C:integral component of membrane; P:transmembrane transport			G3DSA:1.20.1250.20 (GENE3D); PTHR43791:SF59 (PANTHER); PTHR43791 (PANTHER); IPR036259 (SUPERFAMILY)	no GO terms	no GO terms
1	THAR02_03548	KKP04345.1	2.38172	0.545437	0.757777	1.83835	acetylornithine deacetylase	2307	0	2	P:GO:0008152; F:GO:0016787	P:metabolic process; F:hydrolase activity			IPR002933 (PFAM); IPR010182 (TIGRFAM); G3DSA:3.40.630.10 (GENE3D); G3DSA:3.40.50.1100 (GENE3D); G3DSA:3.30.70.360 (GENE3D); IPR011650 (PFAM); IPR001926 (PFAM); PTHR43808 (PANTHER); cd08013 (CDD); IPR036264 (SUPERFAMILY); IPR036052 (SUPERFAMILY); SSF53187 (SUPERFAMILY)	P:GO:0008152; F:GO:0016787	P:metabolic process; F:hydrolase activity
1	THAR02_03554	KKP04351.1	6.96875	0.495687	0.123972	0.87998	methyltransferase domain-containing	714	1.89E-105	3	F:GO:0008168; F:GO:0016740; P:GO:0032259	F:methyltransferase activity; F:transferase activity; P:methylation			G3DSA:3.40.50.150 (GENE3D); cd02440 (CDD); IPR029063 (SUPERFAMILY)	no GO terms	no GO terms
1	THAR02_03557	KKP04354.1	1.54184	0.704298	1.40223	2.20218	zn2Cys6 transcription factor	2525	0	4	F:GO:0003677; C:GO:0005634; P:GO:0006351; F:GO:0008270	F:DNA binding; C:nucleus; P:transcription, DNA-templated; F:zinc ion binding			IPR007219 (SMART); IPR007219 (PFAM); PTHR19444:SF21 (PANTHER); PTHR19444 (PANTHER); cd12148 (CDD)	F:GO:0003677; C:GO:0005634; P:GO:0006351; F:GO:0008270	F:DNA binding; C:nucleus; P:transcription, DNA-templated; F:zinc ion binding
1	THAR02_03559	KKP04356.1	2.14423	0.61765	0.696554	1.52132	related to involved in nonactin biosynthesis	826	2.34E-121						IPR029062 (G3DSA:3.40.50.GENE3D); IPR002818 (PFAM); PTHR43824 (PANTHER); PTHR43824:SF3 (PANTHER); IPR029062 (SUPERFAMILY)	no GO terms	no GO terms
1	THAR02_03560	KKP04357.1	2.50875	0.601293	0.493636	1.26142	hypothetical protein THAR02_03560	1569	0	4	F:GO:0003677; C:GO:0005634; P:GO:0006351; F:GO:0008270	F:DNA binding; C:nucleus; P:transcription, DNA-templated; F:zinc ion binding			IPR007219 (PFAM); PTHR31313:SF43 (PANTHER); PTHR31313 (PANTHER); cd12148 (CDD)	F:GO:0003677; C:GO:0005634; P:GO:0006351; F:GO:0008270	F:DNA binding; C:nucleus; P:transcription, DNA-templated; F:zinc ion binding
1	THAR02_03564	KKP04361.1	4.27737	0.453327	0.328256	1.43016	3-hydroxyacyl- dehydrogenase	1955	0	9	F:GO:0003857; P:GO:0006550; P:GO:0006552; P:GO:0006554; P:GO:0006568; P:GO:0006574; P:GO:0006633; P:GO:0018874; P:GO:0055114	F:3-hydroxyacyl-CoA dehydrogenase activity; P:isoleucine catabolic process; P:leucine catabolic process; P:lysine catabolic process; P:tryptophan metabolic process; P:valine catabolic process; P:fatty acid biosynthetic process; P:benzoate metabolic process; P:oxidation-reduction process	EC:1.1.1.35	3-hydroxyacyl-CoA dehydrogenase	IPR000033 (SMART); IPR011042 (G3DSA:2.120.10.GENE3D); PTHR43145 (PANTHER); PTHR43145:SF1 (PANTHER); SSF63825 (SUPERFAMILY)	no GO terms	no GO terms
1	THAR02_03567	KKP04290.1	3.14589	0.544197	0.391169	1.25344	glycosyl hydrolase family 31	1980	0	3	F:GO:0004553; P:GO:0005975; F:GO:0030246	F:hydrolase activity, hydrolyzing O-glycosyl compounds; P:carbohydrate metabolic process; F:carbohydrate binding			G3DSA:3.20.20.80 (GENE3D); IPR000322 (PFAM); G3DSA:2.60.40.1760 (GENE3D); G3DSA:2.60.40.1180 (GENE3D); PTHR43863:SF1 (PANTHER); PTHR43863 (PANTHER); cd14752 (CDD); cd06591 (CDD); IPR017853 (SUPERFAMILY); IPR011013 (SUPERFAMILY); SSF51011 (SUPERFAMILY)	F:GO:0003824; F:GO:0004553; P:GO:0005975; F:GO:0030246	F:catalytic activity; F:hydrolase activity, hydrolyzing O-glycosyl compounds; P:carbohydrate metabolic process; F:carbohydrate binding
1	THAR02_03570	KKP04293.1	2.95475	0.646967	0.256004	0.770481	hypothetical protein THAR02_03570	2161	0						PTHR24148:SF57 (PANTHER); PTHR24148 (PANTHER)	no GO terms	no GO terms
1	THAR02_03581	KKP04304.1	1.08887	0.942304	1.14584	1.27085	hypothetical protein THAR02_03581	618	9.02E-146						no IPS match	no IPS match	no IPS match
1	THAR02_03585	KKP04308.1	3.80958	0.55584	0.250706	0.97283	glycoside hydrolase family 3	2648	0	2	F:GO:0004553; P:GO:0005975	F:hydrolase activity, hydrolyzing O-glycosyl compounds; P:carbohydrate metabolic process			IPR001764 (PRINTS); IPR011658 (SMART); IPR036962 (G3DSA:3.20.20.GENE3D); IPR002772 (PFAM); IPR036881 (G3DSA:3.40.50.GENE3D); IPR011658 (PFAM); IPR001764 (PFAM); PTHR42715 (PANTHER); PTHR42715:SF10 (PANTHER); IPR036881 (SUPERFAMILY); IPR017853 (SUPERFAMILY)	F:GO:0004553; P:GO:0005975	F:hydrolase activity, hydrolyzing O-glycosyl compounds; P:carbohydrate metabolic process
1	THAR02_03592	KKP04315.1	5.575	0.558882	0.127913	0.726365	hypothetical protein THAR02_03592	1384	2.62E-163						IPR011042 (G3DSA:2.120.10.GENE3D); PTHR42060 (PANTHER); SSF63829 (SUPERFAMILY)	no GO terms	no GO terms
1	THAR02_03594	KKP04317.1	#DIV/0!	0.459868	0	0.66841	guanylate kinase	705	3.34E-172	3	F:GO:0004385; P:GO:0006144; P:GO:0006163	F:guanylate kinase activity; P:purine nucleobase metabolic process; P:purine nucleotide metabolic process	EC:2.7.4.8	Guanylate kinase	IPR008145 (SMART); G3DSA:3.40.50.300 (GENE3D); IPR017665 (TIGRFAM); IPR008145 (PFAM); mobidb-lite (MOBIDB_LITE); PTHR23117 (PANTHER); PTHR23117:SF13 (PANTHER); IPR008144 (PROSITE_PROFILES); IPR017665 (HAMAP); cd00071 (CDD); IPR027417 (SUPERFAMILY)	F:GO:0004385; P:GO:0006163	F:guanylate kinase activity; P:purine nucleotide metabolic process
1	THAR02_03596	KKP04319.1	4.25659	0.523112	0.240109	1.04103	hypothetical protein THAR02_03596	3410	0						PTHR13367 (PANTHER); PTHR13367:SF25 (PANTHER)	no GO terms	no GO terms
1	THAR02_03597	KKP04320.1	21.6031	0.15578	0.128657	2.83103	hypothetical protein THAR02_03597	688	2.52E-147						PTHR13367:SF18 (PANTHER); PTHR13367 (PANTHER)	no GO terms	no GO terms
1	THAR02_03598	KKP04321.1	5.575	0.656605	0.07401	0.420271	hypothetical protein THAR02_03598	299	1.77E-33						mobidb-lite (MOBIDB_LITE)	no GO terms	no GO terms
1	THAR02_03600	KKP04323.1	12.1953	0.139772	0.274894	3.41471	hypothetical protein THAR02_03600	644	1.27E-138						G3DSA:3.40.50.300 (GENE3D); IPR022099 (PFAM); mobidb-lite (MOBIDB_LITE); PTHR13367:SF25 (PANTHER); PTHR13367 (PANTHER); IPR027417 (SUPERFAMILY)	no GO terms	no GO terms
1	THAR02_03601	KKP04324.1	7.65047	0.0627722	0.809168	6.30553	hypothetical protein THAR02_03601	2516	0						PTHR13367 (PANTHER); PTHR13367:SF25 (PANTHER)	no GO terms	no GO terms
1	THAR02_03605	KKP04328.1	2.1972	0.586476	0.769311	1.72174	hypothetical protein THAR02_03605	2445	0						IPR010730 (PFAM); mobidb-lite (MOBIDB_LITE); PTHR24148:SF59 (PANTHER); PTHR24148 (PANTHER)	no GO terms	no GO terms
1	THAR02_03607	KKP04256.1	4.04187	0.549284	0.23196	0.954972	#NAME?	954	0						G3DSA:3.40.50.720 (GENE3D); IPR008030 (PFAM); PTHR14194 (PANTHER); PTHR14194:SF98 (PANTHER); IPR036291 (SUPERFAMILY)	no GO terms	no GO terms
1	THAR02_03608	KKP04257.1	1.5857	0.70599	1.21205	1.95766	hypothetical protein THAR02_03608	3049	0						G3DSA:3.40.50.300 (GENE3D); mobidb-lite (MOBIDB_LITE); PTHR10039 (PANTHER); PTHR10039:SF5 (PANTHER); IPR027417 (SUPERFAMILY)	no GO terms	no GO terms
1	THAR02_03620	KKP04269.1	1.17202	0.866783	2.02849	2.4216	hypothetical protein THAR02_03620	480	8.98E-115	4	P:GO:0006206; P:GO:0009159; F:GO:0050144; F:GO:0070694	P:pyrimidine nucleobase metabolic process; P:deoxyribonucleoside monophosphate catabolic process; F:nucleoside deoxyribosyltransferase activity; F:deoxyribonucleoside 5'-monophosphate N-glycosidase activity	EC:2.4.2.6	Nucleoside deoxyribosyltransferase	PF15891 (PFAM); G3DSA:3.40.50.450 (GENE3D); SSF52309 (SUPERFAMILY)	no GO terms	no GO terms
[truncated: 10,016 more rows]

## Sheet: Th3844
Grupo	Gene ID	Protein product	Fold Change	Kal's Z-test: cellulose vs glucose - P-value	cellulose - 0179 (paired) RNA-Seq - TPM	glucose - 0179 (paired) RNA-Seq - TPM	Description	Length	e-Value	#GO	GO IDs	GO Names	Enzyme Codes	Enzyme Names	InterPro IDs	InterPro GO IDs	InterPro GO Names
[truncated: 11,050 more rows]

[truncated: 1 more sheets: Ta0020]
