# Supplementary material for: Network Analysis Reveals Different Cellulose Degradation Strategies Across Trichoderma harzianum Strains Associated With XYR1 and CRE1
Source: Front Genet. 2022 Feb 24;13:807243. doi: 10.3389/fgene.2022.807243 (PMC8912865; doi:10.3389/fgene.2022.807243)
Supplement: Supplementary file 5 [file DataSheet3.xlsx]

## Sheet: README
Supplementary Material 3: Supplementary Table 3. Filtered Transcripts used to Model the Gene Coexpression Networks among Trichoderma spp.
Sheet name in this file	Description
Th3844	Filtered transcripts used to model the gene coexpression network for T. harzianum IOC-3844.
Th0179	Filtered transcripts used to model the gene coexpression network for T. harzianum CBMAI-0179.
Ta0020	Filtered transcripts used to model the gene coexpression network for T. atroviride CBMAI-0020.

## Sheet: Th3844
Gene ID	Protein product	Fold Change	Kal's Z-test: cellulose vs glucose - P-value	cellulose - 0179 (paired) RNA-Seq - TPM	glucose - 0179 (paired) RNA-Seq - TPM	Description	Length	e-Value	#GO	GO IDs	GO Names	Enzyme Codes	Enzyme Names	InterPro IDs	InterPro GO IDs	InterPro GO Names
THAR02_00001	KKP07793.1	-1.15029	0.666859	21.2816	18.2201	hypothetical protein THAR02_00001	1701	0.0	1	F:GO:0003676	F:nucleic acid binding			G3DSA:3.30.70.330 (GENE3D); mobidb-lite (MOBIDB_LITE); IPR035979 (SUPERFAMILY)	F:GO:0003676	F:nucleic acid binding
THAR02_00002	KKP07794.1	-1.29795	0.877339	0.921314	0.69904	hypothetical protein THAR02_00002	1943	0.0						G3DSA:3.40.710.10 (GENE3D); IPR001466 (PFAM); PTHR22935:SF85 (PANTHER); PTHR22935 (PANTHER); IPR012338 (SUPERFAMILY)	no GO terms	no GO terms
THAR02_00003	KKP07795.1	1.64704	0.390306	6.41945	10.4125	bifunctional P-450 NADPH-P450 reductase	3484	0.0	5	F:GO:0010181; F:GO:0005506; F:GO:0016705; P:GO:0055114; F:GO:0020037	F:FMN binding; F:iron ion binding; F:oxidoreductase activity, acting on paired donors, with incorporation or reduction of molecular oxygen; P:oxidation-reduction process; F:heme binding			IPR001128 (PRINTS); IPR002401 (PRINTS); IPR001128 (PFAM); IPR003097 (PFAM); IPR036396 (G3DSA:1.10.630.GENE3D); IPR008254 (PFAM); G3DSA:1.20.990.10 (GENE3D); IPR029039 (G3DSA:3.40.50.GENE3D); mobidb-lite (MOBIDB_LITE); PTHR19384 (PANTHER); PTHR19384:SF92 (PANTHER); IPR017972 (PROSITE_PATTERNS); IPR008254 (PROSITE_PROFILES); IPR017938 (SUPERFAMILY); IPR029039 (SUPERFAMILY); IPR036396 (SUPERFAMILY)	F:GO:0010181; F:GO:0005506; F:GO:0016705; F:GO:0016491; P:GO:0055114; F:GO:0020037	F:FMN binding; F:iron ion binding; F:oxidoreductase activity, acting on paired donors, with incorporation or reduction of molecular oxygen; F:oxidoreductase activity; P:oxidation-reduction process; F:heme binding
THAR02_00004	KKP07796.1	-1.04752	0.886415	14.1496	13.3026	hypothetical protein THAR02_00004	3672	0.0	2	C:GO:0005634; F:GO:0003677	C:nucleus; F:DNA binding			IPR017956 (PRINTS); IPR017956 (SMART); mobidb-lite (MOBIDB_LITE); mobidb-lite (MOBIDB_LITE); mobidb-lite (MOBIDB_LITE); mobidb-lite (MOBIDB_LITE); IPR031059 (PTHR11467:PANTHER); PTHR11467 (PANTHER)	F:GO:0003677; C:GO:0005634	F:DNA binding; C:nucleus
THAR02_00005	KKP07797.1	-1.10543	0.3585	171.478	152.768	methyltransferase- family	822	0.0	2	F:GO:0008168; P:GO:0032259	F:methyltransferase activity; P:methylation			IPR025714 (PFAM); G3DSA:3.40.50.150 (GENE3D); PTHR42912:SF30 (PANTHER); PTHR42912 (PANTHER); cd02440 (CDD); IPR029063 (SUPERFAMILY)	no GO terms	no GO terms
THAR02_00006	KKP07798.1	1.32213	0.543277	11.958	15.5698	hypothetical protein THAR02_00006	2349	0.0	1	F:GO:0005524	F:ATP binding			mobidb-lite (MOBIDB_LITE); PTHR23077 (PANTHER); PTHR23077:SF49 (PANTHER)	no GO terms	no GO terms
THAR02_00007	KKP07799.1	#DIV/0!	0.751543	0.127452	0	hypothetical protein THAR02_00007	867	6.57795e-167	4	C:GO:0005634; F:GO:0008270; P:GO:0006355; F:GO:0000981	C:nucleus; F:zinc ion binding; P:regulation of transcription, DNA-templated; F:RNA polymerase II transcription factor activity, sequence-specific DNA binding			IPR001138 (SMART); IPR001138 (PFAM); IPR036864 (G3DSA:4.10.240.GENE3D); mobidb-lite (MOBIDB_LITE); PTHR45594 (PANTHER); IPR001138 (PROSITE_PATTERNS); IPR001138 (PROSITE_PROFILES); IPR001138 (CDD); IPR036864 (SUPERFAMILY)	C:GO:0005634; F:GO:0008270; P:GO:0006355; F:GO:0000981	C:nucleus; F:zinc ion binding; P:regulation of transcription, DNA-templated; F:RNA polymerase II transcription factor activity, sequence-specific DNA binding
THAR02_00010	KKP07802.1	-1.02026	0.897271	34.7614	33.5536	hypothetical protein THAR02_00010	775	1.90042e-83	1	C:GO:0005634	C:nucleus			IPR013926 (PFAM); IPR036504 (G3DSA:3.30.2380.GENE3D); mobidb-lite (MOBIDB_LITE); SIGNAL_PEPTIDE_N_REGION (PHOBIUS); SIGNAL_PEPTIDE_H_REGION (PHOBIUS); SIGNAL_PEPTIDE_C_REGION (PHOBIUS); NON_CYTOPLASMIC_DOMAIN (PHOBIUS); SIGNAL_PEPTIDE (PHOBIUS); IPR036504 (SUPERFAMILY)	no GO terms	no GO terms
THAR02_00011	KKP07803.1	1.02684	0.951214	76.3028	77.1607	proline dehydrogenase	1582	0.0	4	P:GO:0006525; F:GO:0004657; P:GO:0006561; P:GO:0006562	P:arginine metabolic process; F:proline dehydrogenase activity; P:proline biosynthetic process; P:proline catabolic process	EC:1.5.99.8	Acting on the CH-NH group of donors	IPR002872 (PFAM); IPR029041 (G3DSA:3.20.20.GENE3D); PTHR13914:SF0 (PANTHER); IPR015659 (PANTHER); IPR029041 (SUPERFAMILY)	F:GO:0004657; P:GO:0006562	F:proline dehydrogenase activity; P:proline catabolic process
THAR02_00012	KKP07804.1	1.10455	0.798927	22.5371	24.5153	hypothetical protein THAR02_00012	961	1.33048e-94	1	C:GO:0016021	C:integral component of membrane			PTHR37852 (PANTHER); TRANSMEMBRANE (PHOBIUS); NON_CYTOPLASMIC_DOMAIN (PHOBIUS); TRANSMEMBRANE (PHOBIUS); NON_CYTOPLASMIC_DOMAIN (PHOBIUS); CYTOPLASMIC_DOMAIN (PHOBIUS); CYTOPLASMIC_DOMAIN (PHOBIUS); TRANSMEMBRANE (PHOBIUS); TMhelix (TMHMM); TMhelix (TMHMM); TMhelix (TMHMM)	no GO terms	no GO terms
THAR02_00013	KKP07805.1	1.10811	0.827872	15.2078	16.596	hypothetical protein THAR02_00013	497	3.30154e-85						mobidb-lite (MOBIDB_LITE); mobidb-lite (MOBIDB_LITE)	no GO terms	no GO terms
THAR02_00014	KKP07806.1	1.5071	0.203465	21.9884	32.6355	hypothetical protein THAR02_00014	1384	3.09531e-175						no IPS match	no IPS match	no IPS match
THAR02_00015	KKP07807.1	1.0407	0.978793	2.95799	3.03163	hypothetical protein THAR02_00015	1173	1.094e-167	2	P:GO:0008152; F:GO:0016787	P:metabolic process; F:hydrolase activity			IPR029058 (G3DSA:3.40.50.GENE3D); IPR013094 (PFAM); PTHR23024 (PANTHER); PTHR23024:SF328 (PANTHER); IPR029058 (SUPERFAMILY)	P:GO:0008152; F:GO:0016787	P:metabolic process; F:hydrolase activity
THAR02_00016	KKP07808.1	-1.1751	0.943969	0.443333	0.371542	Zn2Cys6	997	2.74636e-62	1	F:GO:0005488	F:binding			no IPS match	no IPS match	no IPS match
THAR02_00017	KKP07809.1	1.60847	0.695807	1.48641	2.35453	trichothecene 3-O-acetyltransferase	1353	0.0	1	F:GO:0016747	F:transferase activity, transferring acyl groups other than amino-acyl groups			G3DSA:3.30.559.10 (GENE3D); G3DSA:3.30.559.10 (GENE3D); IPR003480 (PFAM); PTHR31642:SF119 (PANTHER); PTHR31642 (PANTHER)	F:GO:0016747	F:transferase activity, transferring acyl groups other than amino-acyl groups
THAR02_00018	KKP07810.1	#DIV/0!	0.679306	0.217307	0	mannitol 1-phosphate dehydrogenase	1017	1.49015e-117	3	F:GO:0071949; F:GO:0016491; P:GO:0055114	F:FAD binding; F:oxidoreductase activity; P:oxidation-reduction process			IPR036188 (G3DSA:3.50.50.GENE3D); PTHR13789 (PANTHER); PTHR13789:SF147 (PANTHER); SSF54373 (SUPERFAMILY)	no GO terms	no GO terms
THAR02_00019	KKP07811.1	1.00509	0.948748	101.76	100.725	C2H2 transcriptional regulator	1067	3.09013e-132	2	F:GO:0003677; F:GO:0046872	F:DNA binding; F:metal ion binding			mobidb-lite (MOBIDB_LITE); mobidb-lite (MOBIDB_LITE); mobidb-lite (MOBIDB_LITE); PTHR23215 (PANTHER)	no GO terms	no GO terms
THAR02_00020	KKP07812.1	-1.21056	0.794386	4.53478	3.68911	kinesin family member 18 19	6433	0.0	6	F:GO:0005524; F:GO:0003777; C:GO:0045298; P:GO:0007018; F:GO:0008017; C:GO:0005874	F:ATP binding; F:microtubule motor activity; C:tubulin complex; P:microtubule-based movement; F:microtubule binding; C:microtubule	EC:3.6.1.15	Nucleoside-triphosphate phosphatase	Coil (COILS); IPR001752 (PRINTS); IPR001752 (SMART); IPR036961 (G3DSA:3.40.850.GENE3D); IPR001752 (PFAM); mobidb-lite (MOBIDB_LITE); mobidb-lite (MOBIDB_LITE); PTHR24115:SF557 (PANTHER); IPR027640 (PANTHER); IPR019821 (PROSITE_PATTERNS); IPR001752 (PROSITE_PROFILES); IPR027417 (SUPERFAMILY)	F:GO:0005524; F:GO:0003777; P:GO:0007018; F:GO:0008017	F:ATP binding; F:microtubule motor activity; P:microtubule-based movement; F:microtubule binding
THAR02_00021	KKP07813.1	2.77795	0.617739	0.397091	1.08634	glycoside hydrolase family 79	1614	0.0	1	F:GO:0016787	F:hydrolase activity			IPR031728 (PFAM); G3DSA:2.60.40.1180 (GENE3D); G3DSA:3.20.20.80 (GENE3D); PTHR36183:SF2 (PANTHER); PTHR36183 (PANTHER); IPR017853 (SUPERFAMILY)	no GO terms	no GO terms
THAR02_00022	KKP07814.1	3.00683	0.636947	0.295062	0.873728	oxalate decarboxylase	1498	0.0	2	P:GO:0033609; F:GO:0045735	P:oxalate metabolic process; F:nutrient reservoir activity			no IPS match	no IPS match	no IPS match
THAR02_00023	KKP07815.1	6.48745	0.0112071	2.10861	13.4717	NADH:flavin oxidoreductase NADH oxidase	1373	0.0	3	F:GO:0010181; F:GO:0016491; P:GO:0055114	F:FMN binding; F:oxidoreductase activity; P:oxidation-reduction process			IPR001155 (PFAM); IPR013785 (G3DSA:3.20.20.GENE3D); PTHR43656 (PANTHER); SSF51395 (SUPERFAMILY)	F:GO:0010181; F:GO:0016491; F:GO:0003824; P:GO:0055114	F:FMN binding; F:oxidoreductase activity; F:catalytic activity; P:oxidation-reduction process
THAR02_00024	KKP07816.1	3.02574	0.372013	1.04073	3.10115	NADPH2 dehydrogenase	1083	0.0	3	F:GO:0010181; F:GO:0016491; P:GO:0055114	F:FMN binding; F:oxidoreductase activity; P:oxidation-reduction process			IPR001155 (PFAM); IPR013785 (G3DSA:3.20.20.GENE3D); mobidb-lite (MOBIDB_LITE); PTHR22893:SF90 (PANTHER); PTHR22893 (PANTHER); cd02933 (CDD); SSF51395 (SUPERFAMILY)	F:GO:0010181; F:GO:0016491; F:GO:0003824; P:GO:0055114	F:FMN binding; F:oxidoreductase activity; F:catalytic activity; P:oxidation-reduction process
THAR02_00025	KKP07817.1	1.25369	0.114505	129.619	160.034	glycoside hydrolase family 92	2498	0.0	1	F:GO:0003824	F:catalytic activity			G3DSA:3.30.2080.10 (GENE3D); G3DSA:1.20.1610.10 (GENE3D); IPR012939 (PFAM); PTHR12143:SF29 (PANTHER); PTHR12143 (PANTHER); IPR008928 (SUPERFAMILY)	F:GO:0003824	F:catalytic activity
THAR02_00026	KKP07818.1	-1.30181	1.21939e-05	724.976	548.442	short chain dehydrogenase	873	3.71015e-166						IPR002347 (PRINTS); G3DSA:3.40.50.720 (GENE3D); PF13561 (PFAM); PTHR43008 (PANTHER); PTHR43008:SF3 (PANTHER); IPR036291 (SUPERFAMILY)	no GO terms	no GO terms
THAR02_00027	KKP07819.1	1.21014	0.837005	3.23451	3.85474	family Taurine catabolism dioxygenase	3184	0.0	2	F:GO:0051213; P:GO:0055114	F:dioxygenase activity; P:oxidation-reduction process			no IPS match	no IPS match	no IPS match
THAR02_00028	KKP07820.1	-1.06693	0.762433	37.9961	35.0717	hypothetical protein THAR02_00028	545	7.82131e-58						G3DSA:3.10.450.50 (GENE3D); IPR032710 (SUPERFAMILY)	no GO terms	no GO terms
THAR02_00029	KKP07821.1	1.22921	0.940443	0.356934	0.432083	isochorismatase hydrolase	743	1.73521e-106	2	F:GO:0003824; P:GO:0008152	F:catalytic activity; P:metabolic process			IPR036380 (G3DSA:3.40.50.GENE3D); IPR000868 (PFAM); PTHR11080 (PANTHER); PTHR11080:SF54 (PANTHER); IPR036380 (SUPERFAMILY)	F:GO:0003824; P:GO:0008152	F:catalytic activity; P:metabolic process
THAR02_00030	KKP07822.1	#DIV/0!	0.824555	0.0624887	0	Serine family S28	1061	0.0	1	F:GO:0003824	F:catalytic activity			IPR000639 (PRINTS); IPR029058 (G3DSA:3.40.50.GENE3D); IPR000073 (PFAM); PTHR43329 (PANTHER); IPR029058 (SUPERFAMILY)	F:GO:0003824	F:catalytic activity
THAR02_00031	KKP07823.1	-1.39338	0.442242	14.9984	10.6006	alpha beta fold family hydrolase	834	0.0						IPR000073 (PRINTS); IPR000073 (PFAM); IPR029058 (G3DSA:3.40.50.GENE3D); PTHR43798 (PANTHER); PTHR43798:SF6 (PANTHER); IPR029058 (SUPERFAMILY)	no GO terms	no GO terms
THAR02_00032	KKP07824.1	#DIV/0!	0.766054	0.112564	0	hypothetical protein THAR02_00032	1178	1.09405e-154						IPR025337 (PFAM); PTHR35870:SF5 (PANTHER); PTHR35870 (PANTHER)	no GO terms	no GO terms
THAR02_00033	KKP07825.1	-1.77006	0.666674	1.87569	1.04358	esterase lipase	2816	6.58514e-165	1	F:GO:0016787	F:hydrolase activity			no IPS match	no IPS match	no IPS match
THAR02_00034	KKP07826.1	1.13465	0.986358	0.0575525	0.0643104	carboxyphosphonoenolpyruvate phosphonomutase	768	0.0	1	F:GO:0003824	F:catalytic activity			G3DSA:3.20.20.60 (GENE3D); PF13714 (PFAM); PTHR43577 (PANTHER); cd00377 (CDD); IPR015813 (SUPERFAMILY)	F:GO:0003824	F:catalytic activity
THAR02_00035	KKP07827.1	-3.5253	0.812423	0.176978	0.0494398	hypothetical protein THAR02_00035	999	0.0	3	F:GO:0008270; F:GO:0016491; P:GO:0055114	F:zinc ion binding; F:oxidoreductase activity; P:oxidation-reduction process			IPR020843 (SMART); G3DSA:3.40.50.20 (GENE3D); G3DSA:3.90.180.10 (GENE3D); IPR013149 (PFAM); IPR013154 (PFAM); PTHR42683:SF18 (PANTHER); PTHR42683 (PANTHER); IPR002328 (PROSITE_PATTERNS); cd05283 (CDD); IPR036291 (SUPERFAMILY); IPR011032 (SUPERFAMILY)	F:GO:0008270; F:GO:0016491; P:GO:0055114	F:zinc ion binding; F:oxidoreductase activity; P:oxidation-reduction process
THAR02_00036	KKP07828.1	#DIV/0!	0.774362	0.104492	0	hypothetical protein THAR02_00036	1692	0.0	2	P:GO:0055085; C:GO:0016021	P:transmembrane transport; C:integral component of membrane			G3DSA:1.20.1250.20 (GENE3D); IPR011701 (PFAM); G3DSA:1.20.1250.20 (GENE3D); PTHR23501:SF12 (PANTHER); PTHR23501 (PANTHER); TRANSMEMBRANE (PHOBIUS); NON_CYTOPLASMIC_DOMAIN (PHOBIUS); TRANSMEMBRANE (PHOBIUS); TRANSMEMBRANE (PHOBIUS); NON_CYTOPLASMIC_DOMAIN (PHOBIUS); CYTOPLASMIC_DOMAIN (PHOBIUS); CYTOPLASMIC_DOMAIN (PHOBIUS); CYTOPLASMIC_DOMAIN (PHOBIUS); NON_CYTOPLASMIC_DOMAIN (PHOBIUS); TRANSMEMB…	P:GO:0055085; C:GO:0016021	P:transmembrane transport; C:integral component of membrane
THAR02_00037	KKP07829.1	1.10802	0.704969	46.2063	50.4197	Rab geranyl transferase escort	2567	0.0	1	P:GO:0055085	P:transmembrane transport			IPR004813 (PFAM); PTHR31645:SF3 (PANTHER); PTHR31645 (PANTHER); NON_CYTOPLASMIC_DOMAIN (PHOBIUS); CYTOPLASMIC_DOMAIN (PHOBIUS); CYTOPLASMIC_DOMAIN (PHOBIUS); TRANSMEMBRANE (PHOBIUS); CYTOPLASMIC_DOMAIN (PHOBIUS); TRANSMEMBRANE (PHOBIUS); TRANSMEMBRANE (PHOBIUS); CYTOPLASMIC_DOMAIN (PHOBIUS); TRANSMEMBRANE (PHOBIUS); TRANSMEMBRANE (PHOBIUS); CYTOPLASMIC_DOMAIN (PHOBIUS); TRANSMEMBRANE (PHOBIUS); T…	P:GO:0055085	P:transmembrane transport
THAR02_00038	KKP07830.1	1.82091	0	784.005	1405.92	---NA---	261							mobidb-lite (MOBIDB_LITE); SIGNAL_PEPTIDE_N_REGION (PHOBIUS); SIGNAL_PEPTIDE_H_REGION (PHOBIUS); SIGNAL_PEPTIDE_C_REGION (PHOBIUS); NON_CYTOPLASMIC_DOMAIN (PHOBIUS); SIGNAL_PEPTIDE (PHOBIUS); SignalP-noTM (SIGNALP_GRAM_NEGATIVE); SignalP-noTM (SIGNALP_EUK); SignalP-TM (SIGNALP_GRAM_POSITIVE)	no GO terms	no GO terms
THAR02_00039	KKP07831.1	1.45626	0.12538	38.9172	55.8128	hypothetical protein THAR02_00039	1142	6.99773e-118	1	P:GO:0043386	P:mycotoxin biosynthetic process			IPR021765 (PFAM); IPR021765 (PANTHER); PTHR33365:SF4 (PANTHER)	P:GO:0043386	P:mycotoxin biosynthetic process
THAR02_00040	KKP07832.1	-1.12465	0.789332	11.091	9.71198	C2H2 transcriptional regulator	3509	0.0	2	P:GO:0006355; F:GO:0043565	P:regulation of transcription, DNA-templated; F:sequence-specific DNA binding			IPR013087 (SMART); IPR001356 (SMART); G3DSA:1.10.10.60 (GENE3D); G3DSA:3.30.160.60 (GENE3D); IPR008422 (PFAM); G3DSA:3.30.160.60 (GENE3D); mobidb-lite (MOBIDB_LITE); mobidb-lite (MOBIDB_LITE); mobidb-lite (MOBIDB_LITE); PTHR11850:SF195 (PANTHER); PTHR11850 (PANTHER); IPR017970 (PROSITE_PATTERNS); IPR013087 (PROSITE_PATTERNS); IPR013087 (PROSITE_PROFILES); IPR001356 (PROSITE_PROFILES); IPR001356 (…	F:GO:0003676; F:GO:0003677; P:GO:0006355; F:GO:0043565	F:nucleic acid binding; F:DNA binding; P:regulation of transcription, DNA-templated; F:sequence-specific DNA binding
THAR02_00041	KKP07833.1	1.13972	0.446143	105.37	118.269	GTP cyclohydrolase-1	939	0.0	4	C:GO:0005737; F:GO:0003934; P:GO:0046656; P:GO:0046654	C:cytoplasm; F:GTP cyclohydrolase I activity; P:folic acid biosynthetic process; P:tetrahydrofolate biosynthetic process	EC:3.5.4.16	GTP cyclohydrolase I	Coil (COILS); IPR020602 (PFAM); G3DSA:3.30.1130.10 (GENE3D); G3DSA:1.10.286.10 (GENE3D); IPR001474 (TIGRFAM); mobidb-lite (MOBIDB_LITE); IPR001474 (PANTHER); PTHR11109:SF0 (PANTHER); IPR018234 (PROSITE_PATTERNS); IPR018234 (PROSITE_PATTERNS); IPR001474 (HAMAP); cd00642 (CDD); SSF55620 (SUPERFAMILY)	F:GO:0003934; C:GO:0005737; P:GO:0046654	F:GTP cyclohydrolase I activity; C:cytoplasm; P:tetrahydrofolate biosynthetic process
THAR02_00042	KKP07834.1	-1.18912	0.210916	124.089	102.769	glycoside hydrolase family 16	997	4.59602e-158	2	P:GO:0005975; F:GO:0004553	P:carbohydrate metabolic process; F:hydrolase activity, hydrolyzing O-glycosyl compounds			G3DSA:2.60.120.200 (GENE3D); IPR000757 (PFAM); PTHR10963 (PANTHER); PTHR10963:SF53 (PANTHER); IPR000757 (PROSITE_PROFILES); IPR013320 (SUPERFAMILY)	P:GO:0005975; F:GO:0004553	P:carbohydrate metabolic process; F:hydrolase activity, hydrolyzing O-glycosyl compounds
THAR02_00043	KKP07835.1	1.52794	0.134395	28.2732	42.5437	glycoside hydrolase family 55	2413	0.0	1	F:GO:0016787	F:hydrolase activity			mobidb-lite (MOBIDB_LITE); mobidb-lite (MOBIDB_LITE); mobidb-lite (MOBIDB_LITE)	no GO terms	no GO terms
THAR02_00044	KKP07836.1	-1.11776	0.769715	14.5933	12.8575	hypothetical protein THAR02_00044	2155	0.0						IPR029498 (PFAM); G3DSA:1.10.510.10 (GENE3D); PTHR37542 (PANTHER); IPR011009 (SUPERFAMILY)	no GO terms	no GO terms
THAR02_00045	KKP07837.1	-1.53217	4.95976e-10	636.763	409.284	hypothetical protein THAR02_00045	2049	0.0						Coil (COILS); IPR007461 (PFAM); mobidb-lite (MOBIDB_LITE); mobidb-lite (MOBIDB_LITE); mobidb-lite (MOBIDB_LITE); PTHR15629:SF8 (PANTHER); PTHR15629 (PANTHER); cd11524 (CDD)	no GO terms	no GO terms
THAR02_00046	KKP07838.1	-1.10272	0.754568	20.7264	18.5103	hypothetical protein THAR02_00046	1110	0.0						no IPS match	no IPS match	no IPS match
THAR02_00047	KKP07839.1	1.02611	0.91135	288.198	291.231	hypothetical protein THAR02_00047	3305	0.0	3	F:GO:0003824; P:GO:0008152; C:GO:0016021	F:catalytic activity; P:metabolic process; C:integral component of membrane			IPR013120 (PFAM); G3DSA:3.30.300.30 (GENE3D); IPR009081 (PFAM); G3DSA:3.40.50.720 (GENE3D); IPR036736 (G3DSA:1.10.1200.GENE3D); PTHR43201 (PANTHER); PTHR43201:SF3 (PANTHER); IPR006162 (PROSITE_PATTERNS); IPR009081 (PROSITE_PROFILES); SSF56801 (SUPERFAMILY); IPR036736 (SUPERFAMILY); IPR036291 (SUPERFAMILY)	no GO terms	no GO terms
THAR02_00048	KKP07840.1	1.12043	0.859621	7.88585	8.70132	hypothetical protein THAR02_00048	894	0.0						no IPS match	no IPS match	no IPS match
THAR02_00049	KKP07841.1	-1.00289	0.98739	1.95262	1.91743	polysaccharide lyase family 7	747	1.79348e-153	1	F:GO:0016829	F:lyase activity			IPR014895 (PFAM); G3DSA:2.60.120.200 (GENE3D); SIGNAL_PEPTIDE_N_REGION (PHOBIUS); SIGNAL_PEPTIDE_H_REGION (PHOBIUS); SIGNAL_PEPTIDE_C_REGION (PHOBIUS); NON_CYTOPLASMIC_DOMAIN (PHOBIUS); SIGNAL_PEPTIDE (PHOBIUS); SignalP-TM (SIGNALP_GRAM_POSITIVE); SignalP-noTM (SIGNALP_GRAM_NEGATIVE); SignalP-noTM (SIGNALP_EUK); IPR013320 (SUPERFAMILY)	no GO terms	no GO terms
THAR02_00050	KKP07842.1	1.21628	0.896648	1.21516	1.45553	hypothetical protein TRIVIDRAFT_52721, partial	2528	1.41087e-172	4	C:GO:0005634; F:GO:0003677; F:GO:0008270; P:GO:0006351	C:nucleus; F:DNA binding; F:zinc ion binding; P:transcription, DNA-templated			IPR007219 (PFAM); PTHR19444 (PANTHER); PTHR19444:SF21 (PANTHER); TRANSMEMBRANE (PHOBIUS); CYTOPLASMIC_DOMAIN (PHOBIUS); NON_CYTOPLASMIC_DOMAIN (PHOBIUS); cd12148 (CDD)	C:GO:0005634; F:GO:0003677; F:GO:0008270; P:GO:0006351	C:nucleus; F:DNA binding; F:zinc ion binding; P:transcription, DNA-templated
THAR02_00051	KKP07843.1	-1.1751	0.972131	0.109542	0.0918037	MSF permease	1614	0.0	2	P:GO:0055085; C:GO:0016021	P:transmembrane transport; C:integral component of membrane			G3DSA:1.20.1250.20 (GENE3D); G3DSA:1.20.1250.20 (GENE3D); IPR011701 (PFAM); mobidb-lite (MOBIDB_LITE); PTHR23502 (PANTHER); PTHR23502:SF132 (PANTHER); CYTOPLASMIC_DOMAIN (PHOBIUS); CYTOPLASMIC_DOMAIN (PHOBIUS); NON_CYTOPLASMIC_DOMAIN (PHOBIUS); NON_CYTOPLASMIC_DOMAIN (PHOBIUS); CYTOPLASMIC_DOMAIN (PHOBIUS); TRANSMEMBRANE (PHOBIUS); TRANSMEMBRANE (PHOBIUS); TRANSMEMBRANE (PHOBIUS); TRANSMEMBRANE (…	P:GO:0055085; C:GO:0016021	P:transmembrane transport; C:integral component of membrane
THAR02_00052	KKP07844.1	-1.25111	0.768772	4.36414	3.43523	RTM1	1028	4.07364e-154	2	C:GO:0016021; P:GO:0006950	C:integral component of membrane; P:response to stress			IPR007568 (PFAM); PTHR31465:SF1 (PANTHER); PTHR31465 (PANTHER); NON_CYTOPLASMIC_DOMAIN (PHOBIUS); CYTOPLASMIC_DOMAIN (PHOBIUS); TRANSMEMBRANE (PHOBIUS); TRANSMEMBRANE (PHOBIUS); NON_CYTOPLASMIC_DOMAIN (PHOBIUS); TRANSMEMBRANE (PHOBIUS); CYTOPLASMIC_DOMAIN (PHOBIUS); TMhelix (TMHMM); TMhelix (TMHMM); TMhelix (TMHMM)	C:GO:0016021; P:GO:0006950	C:integral component of membrane; P:response to stress
THAR02_00053	KKP07845.1	-1.41148	0.421046	15.3902	10.7379	hypothetical protein TRIVIDRAFT_152163	1189	0.0	4	C:GO:0005634; F:GO:0008270; F:GO:0000981; P:GO:0006357	C:nucleus; F:zinc ion binding; F:RNA polymerase II transcription factor activity, sequence-specific DNA binding; P:regulation of transcription from RNA polymerase II promoter			mobidb-lite (MOBIDB_LITE); PTHR31263:SF4 (PANTHER); PTHR31263:SF4 (PANTHER); PTHR31263 (PANTHER)	no GO terms	no GO terms
THAR02_00054	KKP07846.1	-1.5551	0.228782	22.4996	14.2485	hypothetical protein THAR02_00054	2988	0.0	1	F:GO:0005515	F:protein binding			IPR002110 (SMART); IPR036770 (G3DSA:1.25.40.GENE3D); IPR036770 (G3DSA:1.25.40.GENE3D); IPR020683 (PFAM); IPR036770 (G3DSA:1.25.40.GENE3D); IPR036770 (G3DSA:1.25.40.GENE3D); IPR036770 (G3DSA:1.25.40.GENE3D); mobidb-lite (MOBIDB_LITE); mobidb-lite (MOBIDB_LITE); PTHR44181 (PANTHER); IPR020683 (PROSITE_PROFILES); IPR002110 (PROSITE_PROFILES); IPR020683 (CDD); IPR020683 (CDD); IPR020683 (CDD); IPR020…	F:GO:0005515	F:protein binding
THAR02_00055	KKP07847.1	1.07073	0.948268	3.73598	3.93947	short chain dehydrogenase reductase	840	1.8168e-124	2	F:GO:0016491; P:GO:0055114	F:oxidoreductase activity; P:oxidation-reduction process			IPR002347 (PRINTS); IPR002347 (PFAM); G3DSA:3.40.50.720 (GENE3D); PTHR43639:SF2 (PANTHER); PTHR43639 (PANTHER); IPR036291 (SUPERFAMILY)	no GO terms	no GO terms
THAR02_00056	KKP07848.1	1.34694	0.806106	1.68662	2.23728	hypothetical protein THAR02_00056	2031	0.0	4	C:GO:0005634; F:GO:0003677; F:GO:0008270; P:GO:0006351	C:nucleus; F:DNA binding; F:zinc ion binding; P:transcription, DNA-templated			Coil (COILS); IPR007219 (SMART); IPR007219 (PFAM); PTHR31313 (PANTHER); cd12148 (CDD)	C:GO:0005634; F:GO:0003677; F:GO:0008270; P:GO:0006351	C:nucleus; F:DNA binding; F:zinc ion binding; P:transcription, DNA-templated
THAR02_00057	KKP07849.1	1.62093	0.922563	0.0885524	0.141358	Major Facilitator Superfamily	1747	0.0	2	P:GO:0055085; C:GO:0016021	P:transmembrane transport; C:integral component of membrane			G3DSA:1.20.1250.20 (GENE3D); PTHR43791 (PANTHER); PTHR43791:SF18 (PANTHER); NON_CYTOPLASMIC_DOMAIN (PHOBIUS); CYTOPLASMIC_DOMAIN (PHOBIUS); NON_CYTOPLASMIC_DOMAIN (PHOBIUS); NON_CYTOPLASMIC_DOMAIN (PHOBIUS); TRANSMEMBRANE (PHOBIUS); TRANSMEMBRANE (PHOBIUS); TRANSMEMBRANE (PHOBIUS); TRANSMEMBRANE (PHOBIUS); CYTOPLASMIC_DOMAIN (PHOBIUS); CYTOPLASMIC_DOMAIN (PHOBIUS); TRANSMEMBRANE (PHOBIUS); CYTOPL…	no GO terms	no GO terms
THAR02_00058	KKP07850.1	-2.64398	0.811379	0.253442	0.0944006	alpha beta hydrolase fold family	1308	0.0	1	F:GO:0016787	F:hydrolase activity			IPR029058 (G3DSA:3.40.50.GENE3D); IPR000073 (PFAM); PTHR10992 (PANTHER); PTHR10992:SF985 (PANTHER); IPR029058 (SUPERFAMILY)	no GO terms	no GO terms
THAR02_00059	KKP07851.1	2.26931	0.861541	0.0829274	0.18533	tricarboxylate transport	533	5.4535e-60	2	C:GO:0016021; P:GO:0006810	C:integral component of membrane; P:transport			IPR023395 (G3DSA:1.50.40.GENE3D); IPR018108 (PFAM); PTHR24089 (PANTHER); PTHR24089:SF618 (PANTHER); IPR018108 (PROSITE_PROFILES); IPR023395 (SUPERFAMILY)	no GO terms	no GO terms
THAR02_00060	KKP07852.1	1.06682	0.960211	2.55269	2.6819	tricarballylate dehydrogenase	1593	0.0	2	F:GO:0016491; P:GO:0055114	F:oxidoreductase activity; P:oxidation-reduction process			IPR027477 (G3DSA:3.90.700.GENE3D); IPR003953 (PFAM); IPR036188 (G3DSA:3.50.50.GENE3D); PTHR43400 (PANTHER); PTHR43400:SF4 (PANTHER); IPR027477 (SUPERFAMILY); IPR036188 (SUPERFAMILY)	no GO terms	no GO terms
THAR02_00061	KKP07853.1	1.41494	0.590661	5.73853	7.99635	hypothetical protein A0O28_0038470	1294	0.0						IPR001279 (SMART); IPR036866 (G3DSA:3.60.15.GENE3D); IPR001279 (PFAM); PTHR23200 (PANTHER); PTHR23200 (PANTHER); PTHR23200:SF56 (PANTHER); PTHR23200:SF56 (PANTHER); cd07730 (CDD); IPR036866 (SUPERFAMILY)	no GO terms	no GO terms
THAR02_00062	KKP07854.1	-1.03355	0.970092	1.58121	1.50664	succinate semialdehyde dehydrogenase	1803	0.0	2	F:GO:0016491; P:GO:0055114	F:oxidoreductase activity; P:oxidation-reduction process			IPR015590 (PFAM); IPR016162 (G3DSA:3.40.605.GENE3D); PTHR43353:SF5 (PANTHER); PTHR43353 (PANTHER); IPR029510 (PROSITE_PATTERNS); IPR016161 (SUPERFAMILY)	F:GO:0016491; P:GO:0008152; P:GO:0055114	F:oxidoreductase activity; P:metabolic process; P:oxidation-reduction process
THAR02_00063	KKP07855.1	2.01116	0.447094	2.30134	4.55806	beta-lactamase family	1815	0.0						IPR001466 (PFAM); G3DSA:3.40.710.10 (GENE3D); PTHR22935:SF85 (PANTHER); PTHR22935 (PANTHER); SIGNAL_PEPTIDE_N_REGION (PHOBIUS); SIGNAL_PEPTIDE_C_REGION (PHOBIUS); NON_CYTOPLASMIC_DOMAIN (PHOBIUS); SIGNAL_PEPTIDE (PHOBIUS); SIGNAL_PEPTIDE_H_REGION (PHOBIUS); SignalP-noTM (SIGNALP_EUK); IPR012338 (SUPERFAMILY)	no GO terms	no GO terms
THAR02_00064	KKP07856.1	-3.74563	0.789508	0.211306	0.0555572	major facilitator superfamily domain-containing	1778	1.49501e-161	2	P:GO:0055085; C:GO:0016021	P:transmembrane transport; C:integral component of membrane			G3DSA:1.20.1250.20 (GENE3D); PTHR43791 (PANTHER); PTHR43791:SF22 (PANTHER); TRANSMEMBRANE (PHOBIUS); CYTOPLASMIC_DOMAIN (PHOBIUS); CYTOPLASMIC_DOMAIN (PHOBIUS); NON_CYTOPLASMIC_DOMAIN (PHOBIUS); TRANSMEMBRANE (PHOBIUS); NON_CYTOPLASMIC_DOMAIN (PHOBIUS); TRANSMEMBRANE (PHOBIUS); TRANSMEMBRANE (PHOBIUS); CYTOPLASMIC_DOMAIN (PHOBIUS); IPR036259 (SUPERFAMILY); TMhelix (TMHMM); TMhelix (TMHMM); TMheli…	no GO terms	no GO terms
THAR02_00065	KKP07857.1	#DIV/0!	0.715043	0	0.172092
THAR02_00066	KKP07858.1	-3.23153	0.790138	0.243956	0.0743458	siderophore transporter	1993	0.0	2	P:GO:0055085; C:GO:0016021	P:transmembrane transport; C:integral component of membrane			G3DSA:1.20.1250.20 (GENE3D); IPR011701 (PFAM); PTHR23501:SF58 (PANTHER); PTHR23501 (PANTHER); TRANSMEMBRANE (PHOBIUS); NON_CYTOPLASMIC_DOMAIN (PHOBIUS); TRANSMEMBRANE (PHOBIUS); TRANSMEMBRANE (PHOBIUS); NON_CYTOPLASMIC_DOMAIN (PHOBIUS); CYTOPLASMIC_DOMAIN (PHOBIUS); CYTOPLASMIC_DOMAIN (PHOBIUS); CYTOPLASMIC_DOMAIN (PHOBIUS); TRANSMEMBRANE (PHOBIUS); TRANSMEMBRANE (PHOBIUS); TRANSMEMBRANE (PHOBIUS…	P:GO:0055085; C:GO:0016021	P:transmembrane transport; C:integral component of membrane
THAR02_00067	KKP07859.1	-1.1689	0.632836	21.7088	18.2899	formamidase	960	0.0	2	F:GO:0016811; P:GO:0006807	F:hydrolase activity, acting on carbon-nitrogen (but not peptide) bonds, in linear amides; P:nitrogen compound metabolic process			G3DSA:3.10.28.20 (GENE3D); IPR004304 (PFAM); G3DSA:2.60.120.580 (GENE3D); PTHR31891 (PANTHER); PTHR31891:SF6 (PANTHER); SSF141130 (SUPERFAMILY)	F:GO:0016811	F:hydrolase activity, acting on carbon-nitrogen (but not peptide) bonds, in linear amides
THAR02_00068	KKP07860.1	1.28611	0.41439	27.2476	34.5113	glycoside hydrolase family 18	1434	3.07162e-140	1	P:GO:0005975	P:carbohydrate metabolic process			IPR001223 (PFAM); G3DSA:3.20.20.80 (GENE3D); PTHR11177 (PANTHER); PTHR11177:SF191 (PANTHER); SIGNAL_PEPTIDE_C_REGION (PHOBIUS); SIGNAL_PEPTIDE_N_REGION (PHOBIUS); NON_CYTOPLASMIC_DOMAIN (PHOBIUS); SIGNAL_PEPTIDE_H_REGION (PHOBIUS); SIGNAL_PEPTIDE (PHOBIUS); SignalP-noTM (SIGNALP_EUK); IPR017853 (SUPERFAMILY)	P:GO:0005975	P:carbohydrate metabolic process
THAR02_00069	KKP07861.1	1.66416	0.432439	5.11434	8.38182	hypothetical protein THAR02_00069	713	1.51703e-89	1	F:GO:0005515	F:protein binding			IPR004045 (PFAM); G3DSA:3.40.30.10 (GENE3D); IPR004045 (PROSITE_PROFILES); IPR036249 (SUPERFAMILY)	F:GO:0005515	F:protein binding
THAR02_00070	KKP07862.1	#DIV/0!	0.77488	0.104001	0	hypothetical protein THAR02_00070	850	3.47862e-138						IPR029058 (G3DSA:3.40.50.GENE3D); PTHR37017 (PANTHER); PTHR37017:SF7 (PANTHER); IPR029058 (SUPERFAMILY)	no GO terms	no GO terms
THAR02_00071	KKP07863.1	1.13465	0.951311	0.733954	0.820135	hypothetical protein THAR02_00071	542	5.19612e-72	1	C:GO:0016021	C:integral component of membrane			no IPS match	no IPS match	no IPS match
THAR02_00072	KKP07864.1	-1.41012	0.892862	0.433336	0.302637	enoyl- hydratase isomerase	816	0.0	2	F:GO:0003824; P:GO:0008152	F:catalytic activity; P:metabolic process			G3DSA:3.90.226.10 (GENE3D); IPR001753 (PFAM); PTHR43459:SF1 (PANTHER); PTHR43459 (PANTHER); cd06558 (CDD); IPR029045 (SUPERFAMILY)	F:GO:0003824; P:GO:0008152	F:catalytic activity; P:metabolic process
THAR02_00073	KKP07865.1	#DIV/0!	0.725512	0.156739	0	hypothetical protein THAR02_00073	1128	0.0						IPR032675 (G3DSA:3.80.10.GENE3D); SSF52047 (SUPERFAMILY)	no GO terms	no GO terms
THAR02_00074	KKP07866.1	-2.62611	0.264137	5.60447	2.10172	cytochrome P450 55A1	1739	0.0	5	F:GO:0005506; F:GO:0016705; P:GO:0055114; F:GO:0004497; F:GO:0020037	F:iron ion binding; F:oxidoreductase activity, acting on paired donors, with incorporation or reduction of molecular oxygen; P:oxidation-reduction process; F:monooxygenase activity; F:heme binding			no IPS match	no IPS match	no IPS match
THAR02_00075	KKP07867.1	-1.15309	0.696718	16.9341	14.4628	hypothetical protein THAR02_00075	1185	0.0						G3DSA:3.30.200.20 (GENE3D); IPR002575 (PFAM); G3DSA:3.90.1200.10 (GENE3D); PTHR21310 (PANTHER); IPR011009 (SUPERFAMILY)	no GO terms	no GO terms
THAR02_00076	KKP07868.1	1.01728	0.999227	0.722553	0.723872	hypothetical protein THAR02_00076	1774	0.0						IPR029058 (G3DSA:3.40.50.GENE3D); IPR000073 (PFAM); PTHR43487 (PANTHER); NON_CYTOPLASMIC_DOMAIN (PHOBIUS); SIGNAL_PEPTIDE (PHOBIUS); SIGNAL_PEPTIDE_H_REGION (PHOBIUS); SIGNAL_PEPTIDE_C_REGION (PHOBIUS); SIGNAL_PEPTIDE_N_REGION (PHOBIUS); SignalP-noTM (SIGNALP_EUK); IPR029058 (SUPERFAMILY)	no GO terms	no GO terms
THAR02_00077	KKP07869.1	-2.49709	0.866491	0.137218	0.0541165	non-ribosomal peptide synthetase	5476	0.0	2	F:GO:0003824; P:GO:0008152	F:catalytic activity; P:metabolic process			G3DSA:3.30.300.30 (GENE3D); G3DSA:3.40.50.720 (GENE3D); G3DSA:3.40.50.980 (GENE3D); IPR036736 (G3DSA:1.10.1200.GENE3D); IPR009081 (PFAM); IPR013120 (PFAM); IPR000873 (PFAM); G3DSA:2.30.38.10 (GENE3D); IPR036736 (G3DSA:1.10.1200.GENE3D); PTHR44845 (PANTHER); IPR009081 (PROSITE_PROFILES); IPR009081 (PROSITE_PROFILES); SSF56801 (SUPERFAMILY); IPR036736 (SUPERFAMILY); IPR036291 (SUPERFAMILY); IPR0367…	F:GO:0003824; P:GO:0008152	F:catalytic activity; P:metabolic process
THAR02_00079	KKP07871.1	-1.10166	0.932625	1.54115	1.3777	hypothetical protein THAR02_00079	717	1.42983e-170						IPR036691 (G3DSA:3.60.10.GENE3D); IPR036691 (SUPERFAMILY)	no GO terms	no GO terms
THAR02_00080	KKP07872.1	1.56015	0.451955	6.39922	9.83211	hypothetical protein THAR02_00080	967	1.04199e-87						IPR029062 (G3DSA:3.40.50.GENE3D); PTHR43824:SF3 (PANTHER); PTHR43824 (PANTHER); IPR029062 (SUPERFAMILY)	no GO terms	no GO terms
THAR02_00081	KKP07873.1	-1.48581	0.452433	10.5626	7.001	3-ketoacyl-acyl carrier reductase	1224	1.54367e-107	2	F:GO:0016491; P:GO:0055114	F:oxidoreductase activity; P:oxidation-reduction process			IPR002347 (PRINTS); IPR002347 (PRINTS); G3DSA:3.40.50.720 (GENE3D); IPR002347 (PFAM); PTHR42760 (PANTHER); PTHR42760:SF33 (PANTHER); cd05233 (CDD); IPR036291 (SUPERFAMILY)	no GO terms	no GO terms
THAR02_00082	KKP07874.1	-1.35045	0.106711	78.5537	57.2852	hypothetical protein THAR02_00082	1295	2.02618e-152	2	F:GO:0051287; P:GO:0055114	F:NAD binding; P:oxidation-reduction process			G3DSA:3.40.50.720 (GENE3D); G3DSA:3.40.50.720 (GENE3D); IPR006140 (PFAM); PTHR10996:SF206 (PANTHER); PTHR10996 (PANTHER); IPR029752 (PROSITE_PATTERNS); IPR029753 (PROSITE_PATTERNS); IPR029753 (PROSITE_PATTERNS); IPR036291 (SUPERFAMILY)	F:GO:0051287; P:GO:0055114	F:NAD binding; P:oxidation-reduction process
THAR02_00083	KKP07875.1	-1.06131	0.849752	17.0551	15.8257	Zn2Cys6 transcription factor	2659	2.58607e-140	6	C:GO:0005634; F:GO:0003677; F:GO:0008270; P:GO:0006351; F:GO:0000981; P:GO:0006357	C:nucleus; F:DNA binding; F:zinc ion binding; P:transcription, DNA-templated; F:RNA polymerase II transcription factor activity, sequence-specific DNA binding; P:regulation of transcription from RNA polymerase II promoter			PTHR31644:SF1 (PANTHER); PTHR31644 (PANTHER); cd12148 (CDD)	no GO terms	no GO terms
THAR02_00084	KKP07876.1	-1.65249	0.490251	5.95054	3.54627	MFS transporter	1727	0.0	2	P:GO:0055085; C:GO:0016021	P:transmembrane transport; C:integral component of membrane			G3DSA:1.20.1250.20 (GENE3D); PTHR43791:SF16 (PANTHER); PTHR43791 (PANTHER); TRANSMEMBRANE (PHOBIUS); TRANSMEMBRANE (PHOBIUS); TRANSMEMBRANE (PHOBIUS); CYTOPLASMIC_DOMAIN (PHOBIUS); CYTOPLASMIC_DOMAIN (PHOBIUS); SIGNAL_PEPTIDE_N_REGION (PHOBIUS); TRANSMEMBRANE (PHOBIUS); NON_CYTOPLASMIC_DOMAIN (PHOBIUS); SIGNAL_PEPTIDE_C_REGION (PHOBIUS); NON_CYTOPLASMIC_DOMAIN (PHOBIUS); SIGNAL_PEPTIDE (PHOBIUS);…	no GO terms	no GO terms
THAR02_00085	KKP07877.1	-1.01129	0.98379	1.52267	1.4828	Zn2Cys6 transcription factor	3614	0.0	6	F:GO:0016810; C:GO:0005634; F:GO:0008270; P:GO:0006807; F:GO:0000981; P:GO:0006357	F:hydrolase activity, acting on carbon-nitrogen (but not peptide) bonds; C:nucleus; F:zinc ion binding; P:nitrogen compound metabolic process; F:RNA polymerase II transcription factor activity, sequence-specific DNA binding; P:regulation of transcription from RNA polymerase II promoter			PTHR36206 (PANTHER); CYTOPLASMIC_DOMAIN (PHOBIUS); TRANSMEMBRANE (PHOBIUS); NON_CYTOPLASMIC_DOMAIN (PHOBIUS)	no GO terms	no GO terms
THAR02_00086	KKP07878.1	6.05149	0.645784	0.077004	0.458912	quino amine dehydrogenase beta chain	861	0.0						IPR011042 (G3DSA:2.120.10.GENE3D); PTHR42060 (PANTHER); SIGNAL_PEPTIDE (PHOBIUS); SIGNAL_PEPTIDE_C_REGION (PHOBIUS); SIGNAL_PEPTIDE_H_REGION (PHOBIUS); SIGNAL_PEPTIDE_N_REGION (PHOBIUS); NON_CYTOPLASMIC_DOMAIN (PHOBIUS); SignalP-noTM (SIGNALP_EUK); SignalP-TM (SIGNALP_GRAM_POSITIVE); SSF63829 (SUPERFAMILY)	no GO terms	no GO terms
THAR02_00087	KKP07879.1	-1.22723	0.194278	99.6353	79.9543	Zn2Cys6 transcription factor	2874	0.0	4	C:GO:0005634; F:GO:0003677; F:GO:0008270; P:GO:0006351	C:nucleus; F:DNA binding; F:zinc ion binding; P:transcription, DNA-templated			IPR007219 (SMART); IPR007219 (PFAM); PTHR19444:SF21 (PANTHER); PTHR19444 (PANTHER); cd12148 (CDD)	F:GO:0003677; C:GO:0005634; F:GO:0008270; P:GO:0006351	F:DNA binding; C:nucleus; F:zinc ion binding; P:transcription, DNA-templated
THAR02_00088	KKP07880.1	1.44593	0.768223	1.5026	2.13966	alpha methylacyl- racemase	1662	0.0	1	F:GO:0003824	F:catalytic activity			IPR003673 (PFAM); IPR023606 (G3DSA:3.40.50.GENE3D); PTHR45583 (PANTHER); IPR023606 (SUPERFAMILY); IPR023606 (SUPERFAMILY)	F:GO:0003824	F:catalytic activity
THAR02_00089	KKP07881.1	1.01065	0.87944	2656.43	2643.95	DUF895 domain membrane	1753	0.0	2	P:GO:0055085; C:GO:0016021	P:transmembrane transport; C:integral component of membrane			G3DSA:1.20.1250.20 (GENE3D); PTHR23294:SF27 (PANTHER); PTHR23294 (PANTHER); CYTOPLASMIC_DOMAIN (PHOBIUS); TRANSMEMBRANE (PHOBIUS); TRANSMEMBRANE (PHOBIUS); TRANSMEMBRANE (PHOBIUS); NON_CYTOPLASMIC_DOMAIN (PHOBIUS); TRANSMEMBRANE (PHOBIUS); CYTOPLASMIC_DOMAIN (PHOBIUS); TRANSMEMBRANE (PHOBIUS); CYTOPLASMIC_DOMAIN (PHOBIUS); NON_CYTOPLASMIC_DOMAIN (PHOBIUS); NON_CYTOPLASMIC_DOMAIN (PHOBIUS); TMheli…	no GO terms	no GO terms
THAR02_00090	KKP07882.1	1.70198	0.929945	0.0580819	0.0973529	cytochrome P450	1522	0.0	4	F:GO:0005506; F:GO:0016705; P:GO:0055114; F:GO:0020037	F:iron ion binding; F:oxidoreductase activity, acting on paired donors, with incorporation or reduction of molecular oxygen; P:oxidation-reduction process; F:heme binding			IPR001128 (PRINTS); IPR002401 (PRINTS); IPR001128 (PFAM); IPR036396 (G3DSA:1.10.630.GENE3D); PTHR24305:SF96 (PANTHER); PTHR24305 (PANTHER); IPR036396 (SUPERFAMILY)	F:GO:0016705; F:GO:0005506; P:GO:0055114; F:GO:0020037	F:oxidoreductase activity, acting on paired donors, with incorporation or reduction of molecular oxygen; F:iron ion binding; P:oxidation-reduction process; F:heme binding
THAR02_00091	KKP07883.1	-4.1863	0.692957	0.419903	0.0987807	fumarylacetoacetate hydrolase family	1000	1.42039e-141	2	F:GO:0003824; P:GO:0008152	F:catalytic activity; P:metabolic process			IPR011234 (PFAM); IPR036663 (G3DSA:3.90.850.GENE3D); PTHR11820 (PANTHER); PTHR11820:SF91 (PANTHER); IPR036663 (SUPERFAMILY)	F:GO:0003824; P:GO:0008152	F:catalytic activity; P:metabolic process
THAR02_00092	KKP07884.1	-2.75414	0.839638	0.171959	0.0614882	epoxide hydrolase 2	3213	0.0	1	F:GO:0005515	F:protein binding			IPR005492 (PFAM); IPR000073 (PFAM); IPR015943 (G3DSA:2.130.10.GENE3D); IPR029058 (G3DSA:3.40.50.GENE3D); PTHR15261:SF4 (PANTHER); PTHR15261 (PANTHER); CYTOPLASMIC_DOMAIN (PHOBIUS); TRANSMEMBRANE (PHOBIUS); NON_CYTOPLASMIC_DOMAIN (PHOBIUS); IPR009039 (PROSITE_PROFILES); IPR011047 (SUPERFAMILY); IPR029058 (SUPERFAMILY)	F:GO:0005515	F:protein binding
THAR02_00093	KKP07885.1	-1.10166	0.969986	0.305251	0.272875	short-chain dehydrogenase reductase family Oxidoreductase	1086	2.80199e-163						IPR002347 (PFAM); G3DSA:3.40.50.720 (GENE3D); PTHR24320:SF138 (PANTHER); PTHR24320 (PANTHER); IPR036291 (SUPERFAMILY)	no GO terms	no GO terms
THAR02_00094	KKP07886.1	-1.27854	0.735881	4.8848	3.76257	hypothetical protein TRIVIDRAFT_119702, partial	466	4.0168e-97	3	F:GO:0016614; F:GO:0050660; P:GO:0055114	F:oxidoreductase activity, acting on CH-OH group of donors; F:flavin adenine dinucleotide binding; P:oxidation-reduction process			IPR021833 (PFAM); PTHR38116:SF3 (PANTHER); PTHR38116 (PANTHER)	no GO terms	no GO terms
THAR02_00095	KKP07887.1	-1.32199	0.968808	0.0524944	0.0391056	hypothetical protein THAR02_00095	1263	0.0						SIGNAL_PEPTIDE_N_REGION (PHOBIUS); SIGNAL_PEPTIDE_H_REGION (PHOBIUS); SIGNAL_PEPTIDE (PHOBIUS); SIGNAL_PEPTIDE_C_REGION (PHOBIUS); NON_CYTOPLASMIC_DOMAIN (PHOBIUS); SignalP-TM (SIGNALP_GRAM_POSITIVE); SignalP-noTM (SIGNALP_EUK); SignalP-noTM (SIGNALP_GRAM_NEGATIVE)	no GO terms	no GO terms
THAR02_00096	KKP07888.1	1.13465	0.994765	0.00847399	0.00946901	hypothetical protein THAR02_00096	2608	0.0	4	C:GO:0005634; F:GO:0008270; P:GO:0006355; F:GO:0000981	C:nucleus; F:zinc ion binding; P:regulation of transcription, DNA-templated; F:RNA polymerase II transcription factor activity, sequence-specific DNA binding			IPR001138 (SMART); IPR036864 (G3DSA:4.10.240.GENE3D); IPR001138 (PFAM); mobidb-lite (MOBIDB_LITE); mobidb-lite (MOBIDB_LITE); PTHR31644 (PANTHER); IPR001138 (PROSITE_PATTERNS); IPR001138 (PROSITE_PROFILES); IPR001138 (CDD); IPR036864 (SUPERFAMILY)	C:GO:0005634; F:GO:0008270; P:GO:0006355; F:GO:0000981	C:nucleus; F:zinc ion binding; P:regulation of transcription, DNA-templated; F:RNA polymerase II transcription factor activity, sequence-specific DNA binding
THAR02_00099	KKP07891.1	-1.76265	0.550529	3.64689	2.03756	hypothetical protein THAR02_00099	303	2.85514e-42						no IPS match	no IPS match	no IPS match
THAR02_00100	KKP07892.1	-1.11808	0.729186	20.3204	17.8983	short chain dehydrogenase reductase	981	0.0	1	C:GO:0016021	C:integral component of membrane			IPR002347 (PRINTS); IPR002347 (PRINTS); G3DSA:3.40.50.720 (GENE3D); IPR002347 (PFAM); PIRSF000126 (PIRSF); PTHR43086 (PANTHER); TRANSMEMBRANE (PHOBIUS); CYTOPLASMIC_DOMAIN (PHOBIUS); NON_CYTOPLASMIC_DOMAIN (PHOBIUS); IPR036291 (SUPERFAMILY); TMhelix (TMHMM)	no GO terms	no GO terms
THAR02_00101	KKP07893.1	-1.62795	0.145199	27.9056	16.8812	Esterase lipase superfamily	1005	0.0						IPR013744 (PFAM); IPR029058 (G3DSA:3.40.50.GENE3D); PTHR31591 (PANTHER); IPR029058 (SUPERFAMILY)	no GO terms	no GO terms
THAR02_00102	KKP07894.1	1.7605	0.766357	0.575606	0.99796	Destruxins-like Nonribosomal peptide synthetase	8562	0.0	3	F:GO:0003824; P:GO:0008152; F:GO:0031177	F:catalytic activity; P:metabolic process; F:phosphopantetheine binding			IPR020806 (SMART); G3DSA:2.30.38.10 (GENE3D); IPR009081 (PFAM); IPR001242 (PFAM); G3DSA:3.30.559.10 (GENE3D); G3DSA:3.40.50.980 (GENE3D); IPR036736 (G3DSA:1.10.1200.GENE3D); IPR010071 (TIGRFAM); G3DSA:3.30.559.10 (GENE3D); G3DSA:3.40.50.980 (GENE3D); G3DSA:3.30.300.30 (GENE3D); IPR000873 (PFAM); IPR036736 (G3DSA:1.10.1200.GENE3D); G3DSA:3.40.50.980 (GENE3D); G3DSA:3.40.50.980 (GENE3D); G3DSA:2.30…	F:GO:0003824; P:GO:0008152; F:GO:0031177	F:catalytic activity; P:metabolic process; F:phosphopantetheine binding
THAR02_00103	KKP07895.1	1.24488	0.737639	6.27219	7.68955	ABC transporter	4570	0.0	4	F:GO:0005524; F:GO:0042626; P:GO:0055085; C:GO:0016021	F:ATP binding; F:ATPase activity, coupled to transmembrane movement of substances; P:transmembrane transport; C:integral component of membrane	EC:3.6.1.3; EC:3.6.1.15	Adenosinetriphosphatase; Nucleoside-triphosphate phosphatase	IPR003593 (SMART); IPR003439 (PFAM); G3DSA:3.40.50.300 (GENE3D); IPR036640 (G3DSA:1.20.1560.GENE3D); IPR036640 (G3DSA:1.20.1560.GENE3D); IPR011527 (PFAM); PTHR24223 (PANTHER); PTHR24223:SF328 (PANTHER); PTHR24223:SF328 (PANTHER); PTHR24223 (PANTHER); IPR017871 (PROSITE_PATTERNS); SIGNAL_PEPTIDE_N_REGION (PHOBIUS); SIGNAL_PEPTIDE_C_REGION (PHOBIUS); TRANSMEMBRANE (PHOBIUS); TRANSMEMBRANE (PHOBIUS)…	F:GO:0016887; F:GO:0005524; F:GO:0042626; P:GO:0055085; C:GO:0016021; P:GO:0006810	F:ATPase activity; F:ATP binding; F:ATPase activity, coupled to transmembrane movement of substances; P:transmembrane transport; C:integral component of membrane; P:transport
THAR02_00104	KKP07896.1	1.6539	0.877151	0.203943	0.332179	non-ribosomal peptide synthetase	12787	0.0	3	F:GO:0003824; P:GO:0008152; F:GO:0031177	F:catalytic activity; P:metabolic process; F:phosphopantetheine binding			IPR020806 (SMART); G3DSA:2.30.38.10 (GENE3D); IPR001242 (PFAM); IPR036736 (G3DSA:1.10.1200.GENE3D); G3DSA:3.30.559.10 (GENE3D); IPR000873 (PFAM); IPR010071 (TIGRFAM); G3DSA:3.30.300.30 (GENE3D); G3DSA:3.40.50.980 (GENE3D); IPR036736 (G3DSA:1.10.1200.GENE3D); G3DSA:3.40.50.980 (GENE3D); IPR009081 (PFAM); mobidb-lite (MOBIDB_LITE); PTHR45527 (PANTHER); IPR006162 (PROSITE_PATTERNS); IPR020845 (PROSI…	F:GO:0003824; P:GO:0008152; F:GO:0031177	F:catalytic activity; P:metabolic process; F:phosphopantetheine binding
THAR02_00105	KKP07716.1	1.58852	0.829273	0.480438	0.751593	hypothetical protein THAR02_00105, partial	460	1.16374e-80						no IPS match	no IPS match	no IPS match
THAR02_00106	KKP07717.1	-1.01121	0.839572	152.069	148.099	cytochrome P450	1377	0.0	4	F:GO:0005506; F:GO:0016705; P:GO:0055114; F:GO:0020037	F:iron ion binding; F:oxidoreductase activity, acting on paired donors, with incorporation or reduction of molecular oxygen; P:oxidation-reduction process; F:heme binding			IPR002401 (PRINTS); IPR001128 (PFAM); IPR036396 (G3DSA:1.10.630.GENE3D); PTHR24305:SF108 (PANTHER); PTHR24305 (PANTHER); IPR017972 (PROSITE_PATTERNS); IPR036396 (SUPERFAMILY)	F:GO:0005506; F:GO:0016705; P:GO:0055114; F:GO:0020037	F:iron ion binding; F:oxidoreductase activity, acting on paired donors, with incorporation or reduction of molecular oxygen; P:oxidation-reduction process; F:heme binding
THAR02_00107	KKP07718.1	1.37882	0.131906	53.6026	72.7858	Dolichyl-phosphate-mannosyl transferase	456	2.61752e-30	1	P:GO:0006486	P:protein glycosylation			IPR013174 (PFAM); mobidb-lite (MOBIDB_LITE); IPR013174 (PANTHER); NON_CYTOPLASMIC_DOMAIN (PHOBIUS); CYTOPLASMIC_DOMAIN (PHOBIUS); TRANSMEMBRANE (PHOBIUS); TMhelix (TMHMM)	P:GO:0006486	P:protein glycosylation
THAR02_00108	KKP07719.1	1.1061	0.817	17.9826	19.5884	hypothetical protein THAR02_00108	2002	0.0						Coil (COILS); Coil (COILS); mobidb-lite (MOBIDB_LITE); mobidb-lite (MOBIDB_LITE)	no GO terms	no GO terms
THAR02_00109	KKP07720.1	-1.00832	0.878319	109.217	106.671	hypothetical protein THAR02_00109	723	2.05942e-173						IPR019180 (PFAM); mobidb-lite (MOBIDB_LITE); PTHR21193 (PANTHER); NON_CYTOPLASMIC_DOMAIN (PHOBIUS); SIGNAL_PEPTIDE_C_REGION (PHOBIUS); SIGNAL_PEPTIDE (PHOBIUS); SIGNAL_PEPTIDE_H_REGION (PHOBIUS); SIGNAL_PEPTIDE_N_REGION (PHOBIUS); SignalP-TM (SIGNALP_GRAM_POSITIVE)	no GO terms	no GO terms
THAR02_00110	KKP07721.1	-1.38982	1.12009e-07	724.401	513.302	xanthine phosphoribosyltransferase 1	676	1.75431e-103	1	P:GO:0009116	P:nucleoside metabolic process			Coil (COILS); IPR000836 (PFAM); G3DSA:3.40.50.2020 (GENE3D); PTHR42946:SF4 (PANTHER); PTHR42946 (PANTHER); IPR000836 (CDD); IPR029057 (SUPERFAMILY)	P:GO:0009116	P:nucleoside metabolic process
THAR02_00111	KKP07722.1	#DIV/0!	0.823031	0.0635976	0	hypothetical protein THAR02_00111	695	9.64397e-98						no IPS match	no IPS match	no IPS match
THAR02_00112	KKP07723.1	2.64753	0.79474	0.121504	0.316798	Cytochrome P450	1637	0.0	4	F:GO:0005506; F:GO:0016705; P:GO:0055114; F:GO:0020037	F:iron ion binding; F:oxidoreductase activity, acting on paired donors, with incorporation or reduction of molecular oxygen; P:oxidation-reduction process; F:heme binding			IPR001128 (PFAM); IPR036396 (G3DSA:1.10.630.GENE3D); PTHR24287 (PANTHER); CYTOPLASMIC_DOMAIN (PHOBIUS); TRANSMEMBRANE (PHOBIUS); NON_CYTOPLASMIC_DOMAIN (PHOBIUS); IPR036396 (SUPERFAMILY); TMhelix (TMHMM)	F:GO:0016705; F:GO:0005506; P:GO:0055114; F:GO:0020037	F:oxidoreductase activity, acting on paired donors, with incorporation or reduction of molecular oxygen; F:iron ion binding; P:oxidation-reduction process; F:heme binding
THAR02_00113	KKP07724.1	1.60743	0.864612	0.283563	0.448883	hypothetical protein THAR02_00113	3741	0.0	2	F:GO:0003824; P:GO:0008152	F:catalytic activity; P:metabolic process			IPR036736 (G3DSA:1.10.1200.GENE3D); SSF52777 (SUPERFAMILY)	no GO terms	no GO terms
THAR02_00114	KKP07725.1	-4.84729	0.653046	0.488156	0.0991774	hypothetical protein THAR02_00114	498	1.28447e-116						no IPS match	no IPS match	no IPS match
THAR02_00115	KKP07726.1	-1.13786	0.271896	159.372	137.935	hypothetical protein THAR02_00115	1959	0.0	1	C:GO:0016021	C:integral component of membrane			IPR006614 (SMART); IPR010482 (PFAM); mobidb-lite (MOBIDB_LITE); mobidb-lite (MOBIDB_LITE); PTHR31679 (PANTHER); PTHR31679:SF2 (PANTHER); CYTOPLASMIC_DOMAIN (PHOBIUS); TRANSMEMBRANE (PHOBIUS); CYTOPLASMIC_DOMAIN (PHOBIUS); CYTOPLASMIC_DOMAIN (PHOBIUS); TRANSMEMBRANE (PHOBIUS); NON_CYTOPLASMIC_DOMAIN (PHOBIUS); TRANSMEMBRANE (PHOBIUS); TRANSMEMBRANE (PHOBIUS); NON_CYTOPLASMIC_DOMAIN (PHOBIUS); TMhe…	C:GO:0016021	C:integral component of membrane
THAR02_00116	KKP07727.1	1.05263	0.982998	0.88273	0.915077	family inorganic phosphate transporter	2078	0.0						IPR011629 (SMART); IPR036627 (G3DSA:3.30.1220.GENE3D); IPR011629 (PFAM); mobidb-lite (MOBIDB_LITE); mobidb-lite (MOBIDB_LITE); PTHR43603 (PANTHER); IPR036627 (SUPERFAMILY)	no GO terms	no GO terms
THAR02_00117	KKP07728.1	-1.01152	0.919412	37.1118	36.1317	glycoside hydrolase family 5	2304	0.0	2	P:GO:0005975; F:GO:0004553	P:carbohydrate metabolic process; F:hydrolase activity, hydrolyzing O-glycosyl compounds			G3DSA:3.20.20.80 (GENE3D); G3DSA:2.60.40.1180 (GENE3D); IPR001547 (PFAM); PTHR31308 (PANTHER); IPR018087 (PROSITE_PATTERNS); IPR017853 (SUPERFAMILY)	P:GO:0005975; F:GO:0004553	P:carbohydrate metabolic process; F:hydrolase activity, hydrolyzing O-glycosyl compounds
THAR02_00118	KKP07729.1	-1.05759	0.989228	0.0952251	0.0886721	hypothetical protein THAR02_00118	2785	0.0	3	F:GO:0022891; P:GO:0055085; C:GO:0016021	F:substrate-specific transmembrane transporter activity; P:transmembrane transport; C:integral component of membrane			G3DSA:1.20.1250.20 (GENE3D); PTHR23500 (PANTHER); PTHR23500:SF363 (PANTHER); SignalP-noTM (SIGNALP_EUK)	no GO terms	no GO terms
THAR02_00119	KKP07730.1	-1.40474	0.54192	9.06071	6.35215	hypothetical protein THAR02_00119	4327	0.0	1	F:GO:0005515	F:protein binding			Coil (COILS); Coil (COILS); IPR019734 (SMART); PF13432 (PFAM); IPR019734 (PFAM); IPR011990 (G3DSA:1.25.40.GENE3D); IPR011990 (G3DSA:1.25.40.GENE3D); IPR011990 (G3DSA:1.25.40.GENE3D); IPR011990 (G3DSA:1.25.40.GENE3D); IPR011990 (G3DSA:1.25.40.GENE3D); IPR011990 (G3DSA:1.25.40.GENE3D); IPR011990 (G3DSA:1.25.40.GENE3D); IPR011990 (G3DSA:1.25.40.GENE3D); IPR011990 (G3DSA:1.25.40.GENE3D); mobidb-lite …	F:GO:0005515	F:protein binding
THAR02_00120	KKP07731.1	1.71569	0.355482	6.19883	10.4737	hypothetical protein THAR02_00120	738	2.55684e-130	1	C:GO:0031422	C:RecQ helicase-Topo III complex			IPR033472 (SMART); IPR013894 (PFAM); mobidb-lite (MOBIDB_LITE); PTHR14790 (PANTHER); PTHR14790:SF15 (PANTHER)	no GO terms	no GO terms
THAR02_00121	KKP07732.1	1.47823	0.282625	17.5108	25.4918	hypothetical protein THAR02_00121	992	3.14309e-150						PF08700 (PFAM); mobidb-lite (MOBIDB_LITE); IPR014812 (PANTHER)	no GO terms	no GO terms
THAR02_00122	KKP07733.1	1.18601	0.591173	28.4117	33.1848	hypothetical protein THAR02_00122	1117	0.0	3	C:GO:0005634; C:GO:0005739; C:GO:0005829	C:nucleus; C:mitochondrion; C:cytosol			IPR002678 (PFAM); G3DSA:3.40.1390.30 (GENE3D); G3DSA:3.40.1390.30 (GENE3D); PTHR13799:SF13 (PANTHER); PTHR13799:SF13 (PANTHER); IPR002678 (PANTHER); IPR036069 (SUPERFAMILY)	no GO terms	no GO terms
THAR02_00123	KKP07734.1	1.69325	0.222605	11.4311	19.0618	BolA domain-containing protein	377	2.91744e-46	2	P:GO:0034396; C:GO:0005829	P:negative regulation of transcription from RNA polymerase II promoter in response to iron; C:cytosol			IPR002634 (PIRSF); G3DSA:3.30.300.90 (GENE3D); IPR002634 (PFAM); mobidb-lite (MOBIDB_LITE); PTHR12735:SF27 (PANTHER); IPR002634 (PANTHER); IPR036065 (SUPERFAMILY)	no GO terms	no GO terms
THAR02_00124	KKP07735.1	1.04157	0.883426	84.1516	86.3187	beta- large subunit of the adaptor (AP-1) complex of clathrin-coated vesicle	2481	0.0	1	P:GO:0016192	P:vesicle-mediated transport			mobidb-lite (MOBIDB_LITE); mobidb-lite (MOBIDB_LITE); IPR026739 (PANTHER); PTHR11134:SF3 (PANTHER)	P:GO:0016192	P:vesicle-mediated transport
THAR02_00125	KKP07736.1	1.03882	0.982385	2.37965	2.43448	DNA ligase 1	2749	0.0	6	P:GO:0051103; F:GO:0003677; F:GO:0005524; F:GO:0003910; P:GO:0006260; P:GO:0006310	P:DNA ligation involved in DNA repair; F:DNA binding; F:ATP binding; F:DNA ligase (ATP) activity; P:DNA replication; P:DNA recombination	EC:6.5.1.1	DNA ligase (ATP)	G3DSA:3.30.1490.70 (GENE3D); IPR012310 (PFAM); IPR012309 (PFAM); G3DSA:2.40.50.140 (GENE3D); IPR036599 (G3DSA:1.10.3260.GENE3D); G3DSA:3.30.470.30 (GENE3D); mobidb-lite (MOBIDB_LITE); mobidb-lite (MOBIDB_LITE); PTHR10459 (PANTHER); PTHR10459:SF38 (PANTHER); IPR016059 (PROSITE_PATTERNS); IPR012310 (PROSITE_PROFILES); cd07969 (CDD); cd07900 (CDD); IPR036599 (SUPERFAMILY); IPR012340 (SUPERFAMILY); S…	P:GO:0051103; F:GO:0005524; P:GO:0006281; F:GO:0003677; F:GO:0003910; P:GO:0006310; F:GO:0003909	P:DNA ligation involved in DNA repair; F:ATP binding; P:DNA repair; F:DNA binding; F:DNA ligase (ATP) activity; P:DNA recombination; F:DNA ligase activity
THAR02_00126	KKP07737.1	-1.0536	0.712492	78.9536	73.799	eukaryotic translation initiation factor 3 subunit K	1034	8.02684e-107	5	F:GO:0003743; F:GO:0043022; P:GO:0006446; C:GO:0005840; C:GO:0005852	F:translation initiation factor activity; F:ribosome binding; P:regulation of translational initiation; C:ribosome; C:eukaryotic translation initiation factor 3 complex			IPR036388 (G3DSA:1.10.10.GENE3D); IPR033464 (PFAM); IPR016020 (G3DSA:1.25.40.GENE3D); IPR009374 (PANTHER); IPR016024 (SUPERFAMILY); IPR036390 (SUPERFAMILY)	F:GO:0003743; C:GO:0005737; F:GO:0043022; P:GO:0006446; F:GO:0005488; C:GO:0005852	F:translation initiation factor activity; C:cytoplasm; F:ribosome binding; P:regulation of translational initiation; F:binding; C:eukaryotic translation initiation factor 3 complex
THAR02_00127	KKP07738.1	-1.06883	0.759158	37.4346	34.4919	hypothetical protein THAR02_00127	1336	0.0	1	C:GO:0005737	C:cytoplasm			IPR007320 (PFAM); mobidb-lite (MOBIDB_LITE); mobidb-lite (MOBIDB_LITE); PTHR12298:SF18 (PANTHER); PTHR12298 (PANTHER)	C:GO:0005737	C:cytoplasm
THAR02_00128	KKP07740.1	-1.16439	0.852212	3.4485	2.91665	Zinc finger domain MYND-type	3717	0.0	1	F:GO:0046872	F:metal ion binding			G3DSA:3.90.1410.10 (GENE3D); IPR002893 (PFAM); PTHR12907 (PANTHER); PTHR12907:SF16 (PANTHER); IPR002893 (PROSITE_PATTERNS); IPR002893 (PROSITE_PROFILES); SignalP-noTM (SIGNALP_EUK); SSF144232 (SUPERFAMILY)	no GO terms	no GO terms
THAR02_00129	KKP07741.1	-1.1113	0.261431	235.11	208.35	C2H2 transcriptional regulator	1449	0.0	1	F:GO:0003676	F:nucleic acid binding			IPR013087 (SMART); PF00096 (PFAM); G3DSA:3.30.160.60 (GENE3D); G3DSA:3.30.160.60 (GENE3D); G3DSA:3.30.160.60 (GENE3D); G3DSA:3.30.160.60 (GENE3D); mobidb-lite (MOBIDB_LITE); mobidb-lite (MOBIDB_LITE); mobidb-lite (MOBIDB_LITE); mobidb-lite (MOBIDB_LITE); mobidb-lite (MOBIDB_LITE); PTHR14596:SF64 (PANTHER); PTHR14596 (PANTHER); IPR013087 (PROSITE_PATTERNS); IPR013087 (PROSITE_PROFILES); IPR036236 …	F:GO:0003676	F:nucleic acid binding
THAR02_00130	KKP07742.1	-1.36273	0.00528687	222.924	161.102	mitochondrial ribosomal subunit S4	2288	0.0	2	C:GO:0016021; C:GO:0005840	C:integral component of membrane; C:ribosome			IPR000644 (SMART); G3DSA:3.10.580.10 (GENE3D); G3DSA:3.10.580.10 (GENE3D); G3DSA:3.10.580.10 (GENE3D); IPR000644 (PFAM); mobidb-lite (MOBIDB_LITE); PTHR13780 (PANTHER); PTHR13780:SF48 (PANTHER); IPR000644 (PROSITE_PROFILES); IPR000644 (PROSITE_PROFILES); IPR000644 (PROSITE_PROFILES); cd04587 (CDD); SSF54631 (SUPERFAMILY); SSF54631 (SUPERFAMILY)	no GO terms	no GO terms
THAR02_00131	KKP07743.1	-1.09508	0.505602	106.314	95.6086	30S ribosomal S2	1557	0.0	4	F:GO:0003735; P:GO:0042254; C:GO:0015935; P:GO:0006412	F:structural constituent of ribosome; P:ribosome biogenesis; C:small ribosomal subunit; P:translation			IPR001865 (PRINTS); G3DSA:3.40.50.10490 (GENE3D); IPR001865 (PFAM); IPR005706 (TIGRFAM); mobidb-lite (MOBIDB_LITE); IPR005706 (PANTHER); PTHR12534:SF0 (PANTHER); IPR018130 (PROSITE_PATTERNS); IPR005706 (HAMAP); IPR001865 (CDD); IPR023591 (SUPERFAMILY)	F:GO:0003735; C:GO:0015935; C:GO:0005840; C:GO:0005622; P:GO:0006412	F:structural constituent of ribosome; C:small ribosomal subunit; C:ribosome; C:intracellular; P:translation
THAR02_00132	KKP07744.1	1.10899	0.879948	7.20379	7.86761	histone acetyltransferase SPT10	1899	0.0	2	P:GO:0042967; F:GO:0008080	P:acyl-carrier-protein biosynthetic process; F:N-acetyltransferase activity			IPR015416 (PFAM); IPR000182 (PFAM); G3DSA:3.40.630.30 (GENE3D); mobidb-lite (MOBIDB_LITE); mobidb-lite (MOBIDB_LITE); mobidb-lite (MOBIDB_LITE); PTHR43138 (PANTHER); IPR000182 (PROSITE_PROFILES); IPR016181 (SUPERFAMILY)	F:GO:0008080	F:N-acetyltransferase activity
THAR02_00133	KKP07745.1	1.13465	0.580384	60.1578	67.2216	T-complex 1 subunit eta	1968	0.0	3	F:GO:0005524; F:GO:0051082; P:GO:0006457	F:ATP binding; F:unfolded protein binding; P:protein folding			IPR017998 (PRINTS); IPR027410 (G3DSA:3.30.260.GENE3D); IPR027409 (G3DSA:3.50.7.GENE3D); IPR027413 (G3DSA:1.10.560.GENE3D); IPR002423 (PFAM); mobidb-lite (MOBIDB_LITE); IPR002423 (PANTHER); IPR012720 (PTHR11353:PANTHER); IPR027409 (SUPERFAMILY); IPR027413 (SUPERFAMILY)	F:GO:0005524; F:GO:0051082; P:GO:0006457	F:ATP binding; F:unfolded protein binding; P:protein folding
THAR02_00134	KKP07746.1	-1.47198	0.067273	65.2694	43.6678	hypothetical protein THAR02_00134	643	5.84984e-61						no IPS match	no IPS match	no IPS match
THAR02_00135	KKP07747.1	-2.91082	0	711.636	240.766	D-xylulose 5-phosphate D-fructose 6-phosphate phosphoketolase	2559	0.0	2	F:GO:0016832; P:GO:0005975	F:aldehyde-lyase activity; P:carbohydrate metabolic process			G3DSA:3.40.50.970 (GENE3D); IPR005593 (PFAM); IPR018970 (PFAM); G3DSA:3.40.50.970 (GENE3D); mobidb-lite (MOBIDB_LITE); IPR005593 (PANTHER); PTHR31273:SF0 (PANTHER); IPR019789 (PROSITE_PATTERNS); IPR019790 (PROSITE_PATTERNS); cd02011 (CDD); IPR029061 (SUPERFAMILY); IPR029061 (SUPERFAMILY)	F:GO:0016832; P:GO:0005975	F:aldehyde-lyase activity; P:carbohydrate metabolic process
THAR02_00137	KKP07749.1	1.23506	6.95623e-05	960.082	1167.75	carbohydrate-binding module family 50	789	2.05802e-34	1	C:GO:0019867	C:outer membrane			Coil (COILS); IPR018392 (SMART); IPR008816 (PFAM); IPR036779 (G3DSA:3.10.350.GENE3D); IPR018392 (PFAM); mobidb-lite (MOBIDB_LITE); mobidb-lite (MOBIDB_LITE); PTHR37014 (PANTHER); PTHR37014:SF1 (PANTHER); IPR018392 (PROSITE_PROFILES); IPR018392 (CDD); SSF81995 (SUPERFAMILY); IPR036779 (SUPERFAMILY)	C:GO:0019867	C:outer membrane
THAR02_00138	KKP07750.1	#DIV/0!	0.726902	0.155089	0	hypothetical protein THAR02_00138	855	0.0	1	C:GO:0016021	C:integral component of membrane			TRANSMEMBRANE (PHOBIUS); NON_CYTOPLASMIC_DOMAIN (PHOBIUS); TRANSMEMBRANE (PHOBIUS); TRANSMEMBRANE (PHOBIUS); TRANSMEMBRANE (PHOBIUS); CYTOPLASMIC_DOMAIN (PHOBIUS); NON_CYTOPLASMIC_DOMAIN (PHOBIUS); TRANSMEMBRANE (PHOBIUS); CYTOPLASMIC_DOMAIN (PHOBIUS); CYTOPLASMIC_DOMAIN (PHOBIUS); NON_CYTOPLASMIC_DOMAIN (PHOBIUS); TMhelix (TMHMM); TMhelix (TMHMM); TMhelix (TMHMM); TMhelix (TMHMM); TMhelix (TMHMM)	no GO terms	no GO terms
THAR02_00139	KKP07751.1	-1.74959	0.00620059	78.3355	44.0935	hypothetical protein THAR02_00139	2457	0.0						IPR025332 (PFAM)	no GO terms	no GO terms
THAR02_00140	KKP07752.1	-1.38247	0.715015	3.53073	2.51514	hypothetical protein A0O28_0059530	4006	0.0	1	F:GO:0005515	F:protein binding			IPR002110 (SMART); IPR036770 (G3DSA:1.25.40.GENE3D); G3DSA:1.20.120.660 (GENE3D); IPR020683 (PFAM); IPR002110 (PFAM); IPR036770 (G3DSA:1.25.40.GENE3D); IPR036770 (G3DSA:1.25.40.GENE3D); IPR036770 (G3DSA:1.25.40.GENE3D); mobidb-lite (MOBIDB_LITE); PTHR24151 (PANTHER); PTHR24151:SF1 (PANTHER); PTHR24151 (PANTHER); IPR020683 (PROSITE_PROFILES); IPR002110 (PROSITE_PROFILES); IPR002110 (PROSITE_PROFIL…	F:GO:0005515	F:protein binding
THAR02_00141	KKP07753.1	-1.27671	0.506032	19.1827	14.7968	MFS general substrate transporter	1462	0.0	2	P:GO:0055085; C:GO:0016021	P:transmembrane transport; C:integral component of membrane			IPR011701 (PFAM); G3DSA:1.20.1250.20 (GENE3D); G3DSA:1.20.1250.20 (GENE3D); PTHR11360:SF224 (PANTHER); PTHR11360 (PANTHER); CYTOPLASMIC_DOMAIN (PHOBIUS); TRANSMEMBRANE (PHOBIUS); NON_CYTOPLASMIC_DOMAIN (PHOBIUS); NON_CYTOPLASMIC_DOMAIN (PHOBIUS); CYTOPLASMIC_DOMAIN (PHOBIUS); CYTOPLASMIC_DOMAIN (PHOBIUS); NON_CYTOPLASMIC_DOMAIN (PHOBIUS); TRANSMEMBRANE (PHOBIUS); NON_CYTOPLASMIC_DOMAIN (PHOBIUS);…	P:GO:0055085; C:GO:0016021	P:transmembrane transport; C:integral component of membrane
THAR02_00142	KKP07754.1	-1.22599	0.0790654	183.946	147.76	altered inheritance-mitochondria mitochondrial	1262	0.0	2	C:GO:0031305; P:GO:0007007	C:integral component of mitochondrial inner membrane; P:inner mitochondrial membrane organization			IPR002838 (PFAM); IPR036983 (G3DSA:3.60.160.GENE3D); PTHR36959 (PANTHER); IPR016031 (SUPERFAMILY)	no GO terms	no GO terms
THAR02_00143	KKP07755.1	-1.01498	0.953512	9.70907	9.42048	kinesin family member 22	2299	0.0	6	F:GO:0005524; F:GO:0003777; C:GO:0045298; P:GO:0007018; F:GO:0008017; C:GO:0005874	F:ATP binding; F:microtubule motor activity; C:tubulin complex; P:microtubule-based movement; F:microtubule binding; C:microtubule	EC:3.6.1.15	Nucleoside-triphosphate phosphatase	Coil (COILS); IPR001752 (PRINTS); IPR001752 (SMART); IPR011990 (G3DSA:1.25.40.GENE3D); G3DSA:1.10.150.280 (GENE3D); IPR036961 (G3DSA:3.40.850.GENE3D); IPR001752 (PFAM); mobidb-lite (MOBIDB_LITE); mobidb-lite (MOBIDB_LITE); IPR027640 (PANTHER); PTHR24115:SF725 (PANTHER); IPR001752 (PROSITE_PROFILES); IPR027417 (SUPERFAMILY); IPR010994 (SUPERFAMILY)	F:GO:0005524; F:GO:0003777; F:GO:0005515; P:GO:0007018; F:GO:0008017	F:ATP binding; F:microtubule motor activity; F:protein binding; P:microtubule-based movement; F:microtubule binding
THAR02_00144	KKP07756.1	1.23655	0.52945	23.7116	28.8754	hypothetical protein TRIVIDRAFT_37740	384	3.40111e-49						mobidb-lite (MOBIDB_LITE)	no GO terms	no GO terms
THAR02_00145	KKP07757.1	-1.01691	0.992496	0.223837	0.216771	subtilisin like protease	2962	0.0	2	P:GO:0006508; F:GO:0004252	P:proteolysis; F:serine-type endopeptidase activity	EC:3.4.21	Acting on peptide bonds (peptidases)	G3DSA:2.60.40.1710 (GENE3D); IPR000209 (PFAM); IPR036852 (G3DSA:3.40.50.GENE3D); PTHR43399 (PANTHER); IPR023828 (PROSITE_PATTERNS); IPR036852 (SUPERFAMILY)	P:GO:0006508; F:GO:0004252	P:proteolysis; F:serine-type endopeptidase activity
THAR02_00146	KKP07758.1	1.64139	0.606709	2.34189	3.78558	photolyase class 1	1944	0.0	1	F:GO:0016829	F:lyase activity			IPR005101 (PFAM); IPR014729 (G3DSA:3.40.50.GENE3D); IPR006050 (PFAM); G3DSA:1.25.40.80 (GENE3D); G3DSA:1.10.579.10 (GENE3D); mobidb-lite (MOBIDB_LITE); PTHR11455 (PANTHER); PTHR11455:SF9 (PANTHER); IPR006050 (PROSITE_PROFILES); IPR036134 (SUPERFAMILY); IPR036155 (SUPERFAMILY)	no GO terms	no GO terms
THAR02_00147	KKP07759.1	1.5221	0.78694	0.940921	1.41042	GMC oxidoreductase	1926	0.0	2	F:GO:0016614; P:GO:0055114	F:oxidoreductase activity, acting on CH-OH group of donors; P:oxidation-reduction process			IPR036188 (G3DSA:3.50.50.GENE3D); IPR007867 (PFAM); PTHR11552 (PANTHER); PTHR11552:SF115 (PANTHER); SSF54373 (SUPERFAMILY); IPR036188 (SUPERFAMILY)	F:GO:0016614; P:GO:0055114	F:oxidoreductase activity, acting on CH-OH group of donors; P:oxidation-reduction process
THAR02_00148	KKP07760.1	1.29675	0.881181	0.850006	1.0855	hypothetical protein THAR02_00148	1092	0.0	4	C:GO:0032153; C:GO:0051286; C:GO:0016021; C:GO:0005794	C:cell division site; C:cell tip; C:integral component of membrane; C:Golgi apparatus			IPR006603 (PFAM); mobidb-lite (MOBIDB_LITE); PTHR16201 (PANTHER); PTHR16201:SF37 (PANTHER); NON_CYTOPLASMIC_DOMAIN (PHOBIUS); SIGNAL_PEPTIDE_C_REGION (PHOBIUS); CYTOPLASMIC_DOMAIN (PHOBIUS); SIGNAL_PEPTIDE (PHOBIUS); TRANSMEMBRANE (PHOBIUS); CYTOPLASMIC_DOMAIN (PHOBIUS); SIGNAL_PEPTIDE_N_REGION (PHOBIUS); TRANSMEMBRANE (PHOBIUS); TRANSMEMBRANE (PHOBIUS); SIGNAL_PEPTIDE_H_REGION (PHOBIUS); NON_CYT…	no GO terms	no GO terms
THAR02_00149	KKP07761.1	1.11813	0.831048	11.9836	13.1956	DNA mismatch repair msh-2	2912	0.0	4	F:GO:0005524; C:GO:0032300; P:GO:0006298; F:GO:0030983	F:ATP binding; C:mismatch repair complex; P:mismatch repair; F:mismatched DNA binding			Coil (COILS); IPR007696 (SMART); IPR000432 (SMART); G3DSA:3.40.50.300 (GENE3D); IPR007861 (PFAM); IPR000432 (PFAM); G3DSA:1.10.1420.10 (GENE3D); IPR007860 (PFAM); IPR016151 (G3DSA:3.40.1170.GENE3D); IPR036678 (G3DSA:3.30.420.GENE3D); IPR007696 (PFAM); IPR011184 (PIRSF); G3DSA:1.10.1420.10 (GENE3D); IPR032642 (PTHR11361:PANTHER); PTHR11361 (PANTHER); IPR000432 (PROSITE_PATTERNS); cd03285 (CDD); IP…	F:GO:0005524; F:GO:0003677; C:GO:0032300; P:GO:0006298; F:GO:0030983	F:ATP binding; F:DNA binding; C:mismatch repair complex; P:mismatch repair; F:mismatched DNA binding
THAR02_00150	KKP07762.1	1.1889	0.108984	244.891	286.729	Tim17 Tim22 Tim23 family	840	1.07466e-53	1	C:GO:0016021	C:integral component of membrane			PTHR10485 (PANTHER); PTHR10485:SF3 (PANTHER); SIGNAL_PEPTIDE_H_REGION (PHOBIUS); SIGNAL_PEPTIDE (PHOBIUS); SIGNAL_PEPTIDE_C_REGION (PHOBIUS); SIGNAL_PEPTIDE_N_REGION (PHOBIUS); NON_CYTOPLASMIC_DOMAIN (PHOBIUS); TMhelix (TMHMM)	no GO terms	no GO terms
THAR02_00151	KKP07763.1	1.25004	0.725252	6.61883	8.14816	tRNA (guanine-N(1)-)-methyltransferase	1182	0.0	2	F:GO:0008168; P:GO:0032259	F:methyltransferase activity; P:methylation			IPR016009 (PFAM); mobidb-lite (MOBIDB_LITE); mobidb-lite (MOBIDB_LITE); mobidb-lite (MOBIDB_LITE); IPR007356 (PANTHER); PTHR13563:SF13 (PANTHER); IPR028564 (PROSITE_PROFILES)	no GO terms	no GO terms
THAR02_00152	KKP07764.1	1.06374	0.906308	16.0546	16.8185	eukaryotic and archaeal DNA primase small subunit	1762	0.0	7	P:GO:0006206; F:GO:0003899; P:GO:0006351; P:GO:0006260; P:GO:0006144; C:GO:0005730; C:GO:0044427	P:pyrimidine nucleobase metabolic process; F:DNA-directed 5'-3' RNA polymerase activity; P:transcription, DNA-templated; P:DNA replication; P:purine nucleobase metabolic process; C:nucleolus; C:chromosomal part	EC:2.7.7.6	DNA-directed RNA polymerase	mobidb-lite (MOBIDB_LITE)	no GO terms	no GO terms
THAR02_00153	KKP07765.1	-1.38133	0.0653975	90.3029	64.3811	Signal transduction response SKN7	2219	1.57216e-164	7	C:GO:0005634; C:GO:0005667; F:GO:0003700; P:GO:0000160; P:GO:0006355; F:GO:0043565; P:GO:0006355	C:nucleus; C:transcription factor complex; F:transcription factor activity, sequence-specific DNA binding; P:phosphorelay signal transduction system; P:regulation of transcription, DNA-templated; F:sequence-specific DNA binding; P:regulation of transcription, DNA-templated			Coil (COILS); G3DSA:3.40.50.2300 (GENE3D); mobidb-lite (MOBIDB_LITE); mobidb-lite (MOBIDB_LITE); PTHR10015:SF266 (PANTHER); IPR027725 (PANTHER)	no GO terms	no GO terms
THAR02_00154	KKP07766.1	1.29934	0.403938	26.0476	33.3307	acetyltransferase	795	0.0	2	P:GO:0042967; F:GO:0008080	P:acyl-carrier-protein biosynthetic process; F:N-acetyltransferase activity			IPR000182 (PFAM); G3DSA:3.40.630.30 (GENE3D); mobidb-lite (MOBIDB_LITE); PTHR42791 (PANTHER); IPR000182 (PROSITE_PROFILES); cd04301 (CDD); IPR016181 (SUPERFAMILY)	F:GO:0008080	F:N-acetyltransferase activity
THAR02_00155	KKP07767.1	1.16932	0.619261	29.648	34.1414	hypothetical protein THAR02_00155	366	6.07998e-77						IPR003746 (SMART); IPR036591 (G3DSA:3.30.1200.GENE3D); IPR003746 (PFAM); PTHR13420 (PANTHER); IPR003746 (PTHR13420:PANTHER); IPR003746 (HAMAP); IPR036591 (SUPERFAMILY)	no GO terms	no GO terms
THAR02_00156	KKP07768.1	-1.00405	0.928167	56.1744	55.0981	hypothetical protein THAR02_00156	1722	0.0	1	C:GO:0005634	C:nucleus			IPR018812 (PFAM); mobidb-lite (MOBIDB_LITE); PTHR42677 (PANTHER)	no GO terms	no GO terms
THAR02_00157	KKP07769.1	1.28721	0.431277	25.1425	31.872	translation initiation factor eIF-2B subunit epsilon	2419	0.0	1	F:GO:0005515	F:protein binding			IPR003307 (SMART); G3DSA:1.25.40.180 (GENE3D); G3DSA:2.160.10.10 (GENE3D); IPR029044 (G3DSA:3.90.550.GENE3D); IPR001451 (PFAM); IPR003307 (PFAM); mobidb-lite (MOBIDB_LITE); PTHR22572:SF7 (PANTHER); PTHR22572 (PANTHER); IPR003307 (PROSITE_PROFILES); cd05787 (CDD); cd11558 (CDD); IPR035543 (CDD); IPR016024 (SUPERFAMILY); IPR011004 (SUPERFAMILY); IPR029044 (SUPERFAMILY)	F:GO:0005515; F:GO:0005488	F:protein binding; F:binding
THAR02_00158	KKP07770.1	1.00651	0.989289	5.96937	5.91698	hypothetical protein THAR02_00158	1803	0.0	5	F:GO:0015299; P:GO:0006812; P:GO:0055085; C:GO:0016021; P:GO:0006885	F:solute:proton antiporter activity; P:cation transport; P:transmembrane transport; C:integral component of membrane; P:regulation of pH			IPR006153 (PFAM); mobidb-lite (MOBIDB_LITE); PTHR43562 (PANTHER); TRANSMEMBRANE (PHOBIUS); NON_CYTOPLASMIC_DOMAIN (PHOBIUS); TRANSMEMBRANE (PHOBIUS); CYTOPLASMIC_DOMAIN (PHOBIUS); TRANSMEMBRANE (PHOBIUS); CYTOPLASMIC_DOMAIN (PHOBIUS); NON_CYTOPLASMIC_DOMAIN (PHOBIUS); CYTOPLASMIC_DOMAIN (PHOBIUS); TRANSMEMBRANE (PHOBIUS); TMhelix (TMHMM); TMhelix (TMHMM); TMhelix (TMHMM); TMhelix (TMHMM)	P:GO:0006812; P:GO:0055085; F:GO:0015299; C:GO:0016021	P:cation transport; P:transmembrane transport; F:solute:proton antiporter activity; C:integral component of membrane
THAR02_00159	KKP07771.1	1.06707	0.858674	32.2069	33.8452	transcriptional regulator Grainyhead CP2	2788	0.0						Coil (COILS); IPR007604 (PFAM); mobidb-lite (MOBIDB_LITE); PTHR11037:SF20 (PANTHER); PTHR11037 (PANTHER)	no GO terms	no GO terms
THAR02_00160	KKP07772.1	-1.00723	0.994113	0.278427	0.27223	hypothetical protein THAR02_00160	1270	0.0	1	C:GO:0016021	C:integral component of membrane			mobidb-lite (MOBIDB_LITE); TRANSMEMBRANE (PHOBIUS); TRANSMEMBRANE (PHOBIUS); NON_CYTOPLASMIC_DOMAIN (PHOBIUS); CYTOPLASMIC_DOMAIN (PHOBIUS); CYTOPLASMIC_DOMAIN (PHOBIUS); NON_CYTOPLASMIC_DOMAIN (PHOBIUS); TRANSMEMBRANE (PHOBIUS); TMhelix (TMHMM); TMhelix (TMHMM); TMhelix (TMHMM)	no GO terms	no GO terms
THAR02_00161	KKP07773.1	1.3777	0.090136	68.2066	92.5407	hypothetical protein THAR02_00161	2145	0.0	1	F:GO:0005515	F:protein binding			IPR013979 (PFAM); IPR015943 (G3DSA:2.130.10.GENE3D); mobidb-lite (MOBIDB_LITE); PTHR13227 (PANTHER); SSF82171 (SUPERFAMILY)	F:GO:0005515	F:protein binding
THAR02_00162	KKP07774.1	1.34058	0.315362	29.2559	38.6243	hypothetical protein THAR02_00162	1257	0.0						IPR013929 (PFAM); IPR013930 (PFAM); mobidb-lite (MOBIDB_LITE); mobidb-lite (MOBIDB_LITE); PTHR21483 (PANTHER)	no GO terms	no GO terms
THAR02_00163	KKP07775.1	-1.11368	0.538251	68.2623	60.3634	hypothetical protein THAR02_00163	2084	0.0	4	P:GO:0000083; C:GO:0000417; P:GO:0006336; P:GO:0006368	P:regulation of transcription involved in G1/S transition of mitotic cell cycle; C:HIR complex; P:DNA replication-independent nucleosome assembly; P:transcription elongation from RNA polymerase II promoter			IPR014840 (PFAM); mobidb-lite (MOBIDB_LITE); mobidb-lite (MOBIDB_LITE); mobidb-lite (MOBIDB_LITE); PTHR21669:SF23 (PANTHER); PTHR21669 (PANTHER)	no GO terms	no GO terms
THAR02_00164	KKP07776.1	1.12551	0.650546	47.1799	52.295	ADP-ribosylation factor-binding Gga2	2151	0.0	1	P:GO:0006886	P:intracellular protein transport			IPR002014 (SMART); IPR008942 (G3DSA:1.25.40.GENE3D); IPR002014 (PFAM); PTHR13856 (PANTHER); PTHR13856:SF94 (PANTHER); IPR002014 (PROSITE_PROFILES); cd03561 (CDD); IPR008942 (SUPERFAMILY)	P:GO:0006886	P:intracellular protein transport
THAR02_00165	KKP07777.1	-1.09938	0.510507	96.7994	86.7115	pre-rRNA-processing TSR3	1242	0.0	3	C:GO:0005634; C:GO:0005737; P:GO:0030490	C:nucleus; C:cytoplasm; P:maturation of SSU-rRNA			Coil (COILS); IPR007177 (PFAM); IPR007209 (PFAM); mobidb-lite (MOBIDB_LITE); mobidb-lite (MOBIDB_LITE); IPR022968 (PANTHER); IPR007177 (PRODOM); IPR022968 (HAMAP)	no GO terms	no GO terms
THAR02_00166	KKP07778.1	-1.06358	0.87136	11.7926	10.9192	translation initiation factor IF-2	3259	0.0	5	F:GO:0005525; F:GO:0003743; F:GO:0003924; C:GO:0005840; P:GO:0006446	F:GTP binding; F:translation initiation factor activity; F:GTPase activity; C:ribosome; P:regulation of translational initiation	EC:3.6.1.15	Nucleoside-triphosphate phosphatase	Coil (COILS); IPR023115 (PFAM); IPR000178 (TIGRFAM); IPR036925 (G3DSA:3.40.50.GENE3D); G3DSA:3.40.50.300 (GENE3D); G3DSA:2.40.30.10 (GENE3D); IPR005225 (TIGRFAM); G3DSA:2.40.30.10 (GENE3D); IPR000795 (PFAM); G3DSA:3.40.50.300 (GENE3D); mobidb-lite (MOBIDB_LITE); mobidb-lite (MOBIDB_LITE); mobidb-lite (MOBIDB_LITE); IPR015760 (PANTHER); PTHR43381:SF1 (PANTHER); IPR000795 (PROSITE_PROFILES); cd0370…	F:GO:0005525; F:GO:0003743; F:GO:0003924; P:GO:0006413; C:GO:0005622	F:GTP binding; F:translation initiation factor activity; F:GTPase activity; P:translational initiation; C:intracellular
THAR02_00167	KKP07779.1	1.24615	0.715156	7.36672	9.04063	hypothetical protein THAR02_00167	1038	0.0	1	C:GO:0016021	C:integral component of membrane			mobidb-lite (MOBIDB_LITE); CYTOPLASMIC_DOMAIN (PHOBIUS); TRANSMEMBRANE (PHOBIUS); NON_CYTOPLASMIC_DOMAIN (PHOBIUS); TRANSMEMBRANE (PHOBIUS); CYTOPLASMIC_DOMAIN (PHOBIUS); TMhelix (TMHMM); TMhelix (TMHMM)	no GO terms	no GO terms
THAR02_00168	KKP07780.1	-1.03332	0.859868	35.3807	33.7197	Vacuolar sorting Vps74	1516	0.0	1	F:GO:0070273	F:phosphatidylinositol-4-phosphate binding			IPR008628 (PFAM); G3DSA:1.10.3630.10 (GENE3D); IPR008628 (PANTHER); PTHR12704:SF2 (PANTHER)	F:GO:0070273	F:phosphatidylinositol-4-phosphate binding
THAR02_00169	KKP07781.1	-1.02989	0.828156	61.6281	58.9305	hypothetical protein THAR02_00169	1944	0.0						Coil (COILS); Coil (COILS); Coil (COILS); Coil (COILS); Coil (COILS); IPR029190 (PFAM); mobidb-lite (MOBIDB_LITE); mobidb-lite (MOBIDB_LITE); mobidb-lite (MOBIDB_LITE); IPR007019 (PANTHER)	no GO terms	no GO terms
THAR02_00170	KKP07782.1	1.14797	0.326218	154.456	174.619	hypothetical protein THAR02_00170	902	3.58505e-51						Coil (COILS); Coil (COILS); Coil (COILS); IPR019380 (PFAM); mobidb-lite (MOBIDB_LITE); PTHR22055 (PANTHER)	no GO terms	no GO terms
THAR02_00171	KKP07783.1	1.42937	0.439188	11.1223	15.6564	hypothetical protein THAR02_00171	1530	0.0						Coil (COILS); mobidb-lite (MOBIDB_LITE)	no GO terms	no GO terms
THAR02_00172	KKP07784.1	-1.21821	0.339195	57.6136	46.5755	succinyl- :3-ketoacid-coenzyme A transferase subunit A	1702	0.0	2	P:GO:0046952; F:GO:0008410	P:ketone body catabolic process; F:CoA-transferase activity			IPR004165 (SMART); IPR004165 (PFAM); IPR014388 (PIRSF); G3DSA:3.40.1080.10 (GENE3D); G3DSA:3.40.1080.10 (GENE3D); IPR012791 (TIGRFAM); IPR012792 (TIGRFAM); mobidb-lite (MOBIDB_LITE); IPR004165 (PANTHER); PTHR13707:SF48 (PANTHER); IPR004164 (PROSITE_PATTERNS); IPR037171 (SUPERFAMILY); IPR037171 (SUPERFAMILY)	P:GO:0008152; P:GO:0046952; F:GO:0008410	P:metabolic process; P:ketone body catabolic process; F:CoA-transferase activity
THAR02_00173	KKP07785.1	1.13465	0.875723	4.81485	5.38021	glyoxalase bleomycin resistance dioxygenase	459	1.1947e-71	2	F:GO:0051213; P:GO:0055114	F:dioxygenase activity; P:oxidation-reduction process			mobidb-lite (MOBIDB_LITE)	no GO terms	no GO terms
THAR02_00174	KKP07786.1	1.33727	0.89474	0.517828	0.681959	short chain dehydrogenase reductase	1195	6.00583e-146	2	F:GO:0016491; P:GO:0055114	F:oxidoreductase activity; P:oxidation-reduction process			no IPS match	no IPS match	no IPS match
THAR02_00175	KKP07787.1	1.09398	0.86019	13.8011	14.8687	hypothetical protein THAR02_00175	3350	0.0	1	C:GO:0005634	C:nucleus			Coil (COILS); IPR035370 (PFAM); IPR035082 (PFAM); IPR035369 (PFAM); IPR035368 (PFAM); IPR035371 (PFAM); IPR035367 (PFAM); G3DSA:1.10.1410.10 (GENE3D); IPR005554 (PANTHER)	no GO terms	no GO terms
THAR02_00176	KKP07788.1	1.11699	0.761666	24.7452	27.2204	hypothetical protein THAR02_00176	3902	0.0	6	P:GO:0006999; F:GO:0043495; P:GO:0006606; C:GO:0070762; P:GO:0030474; C:GO:0005641	P:nuclear pore organization; F:protein anchor; P:protein import into nucleus; C:nuclear pore transmembrane ring; P:spindle pole body duplication; C:nuclear envelope lumen			IPR013783 (G3DSA:2.60.40.GENE3D); PTHR28206 (PANTHER)	no GO terms	no GO terms
THAR02_00177	KKP07789.1	1.20186	0.835348	3.58753	4.24623	Peptidase ubiquitin carboxyl-terminal hydrolase 1	1768	0.0	4	F:GO:0004843; P:GO:0016579; C:GO:0005622; P:GO:0006511	F:thiol-dependent ubiquitin-specific protease activity; P:protein deubiquitination; C:intracellular; P:ubiquitin-dependent protein catabolic process	EC:3.4.19.12	Ubiquitinyl hydrolase 1	mobidb-lite (MOBIDB_LITE)	no GO terms	no GO terms
THAR02_00178	KKP07790.1	1.00927	0.988116	15.4584	15.3648	hypothetical protein THAR02_00178	2083	0.0	1	F:GO:0003677	F:DNA binding			IPR011722 (PFAM); IPR036623 (G3DSA:2.30.30.GENE3D); IPR032698 (PFAM); PTHR31350 (PANTHER); PTHR31350:SF11 (PANTHER); IPR036623 (SUPERFAMILY)	F:GO:0003677	F:DNA binding
THAR02_00179	KKP07791.1	-1.27103	0.737171	5.04602	3.90974	tropomyosin-2	3714	0.0	1	C:GO:0005815	C:microtubule organizing center			Coil (COILS); Coil (COILS); Coil (COILS); Coil (COILS); Coil (COILS); Coil (COILS); Coil (COILS); Coil (COILS); Coil (COILS); Coil (COILS); Coil (COILS); Coil (COILS); IPR012943 (PFAM); G3DSA:1.20.5.400 (GENE3D); IPR019528 (PFAM); G3DSA:1.20.5.1000 (GENE3D); G3DSA:1.20.5.340 (GENE3D); G3DSA:1.20.1170.10 (GENE3D); G3DSA:1.20.5.50 (GENE3D); G3DSA:1.20.5.730 (GENE3D); mobidb-lite (MOBIDB_LITE); mobi…	C:GO:0005815	C:microtubule organizing center
THAR02_00180	KKP07792.1	-1.11101	0.169173	353.848	313.656	caspase domain-containing	1800	6.62474e-174						PF00656 (PFAM); G3DSA:3.40.50.1460 (GENE3D); mobidb-lite (MOBIDB_LITE); PTHR31773 (PANTHER); PTHR31773:SF9 (PANTHER); IPR029030 (SUPERFAMILY)	no GO terms	no GO terms
THAR02_00181	KKP07645.1	1.18992	0.405371	65.273	76.4901	hypothetical protein THAR02_00181	1140	0.0	2	P:GO:0006629; F:GO:0008081	P:lipid metabolic process; F:phosphoric diester hydrolase activity			IPR017946 (G3DSA:3.20.20.GENE3D); mobidb-lite (MOBIDB_LITE); mobidb-lite (MOBIDB_LITE); PTHR13593:SF74 (PANTHER); PTHR13593 (PANTHER); SIGNAL_PEPTIDE_C_REGION (PHOBIUS); SIGNAL_PEPTIDE (PHOBIUS); NON_CYTOPLASMIC_DOMAIN (PHOBIUS); SIGNAL_PEPTIDE_H_REGION (PHOBIUS); SIGNAL_PEPTIDE_N_REGION (PHOBIUS); SignalP-TM (SIGNALP_GRAM_POSITIVE); SignalP-noTM (SIGNALP_EUK); IPR017946 (SUPERFAMILY)	P:GO:0006629; F:GO:0008081	P:lipid metabolic process; F:phosphoric diester hydrolase activity
THAR02_00182	KKP07646.1	1.05755	0.883005	32.908	34.2734	cell wall biogenesis Ecm15	593	1.97602e-18	3	P:GO:0031505; C:GO:0016020; C:GO:0016021	P:fungal-type cell wall organization; C:membrane; C:integral component of membrane			IPR029756 (G3DSA:3.30.70.GENE3D); IPR002767 (PFAM); TRANSMEMBRANE (PHOBIUS); TRANSMEMBRANE (PHOBIUS); CYTOPLASMIC_DOMAIN (PHOBIUS); CYTOPLASMIC_DOMAIN (PHOBIUS); NON_CYTOPLASMIC_DOMAIN (PHOBIUS); SignalP-noTM (SIGNALP_EUK); IPR029756 (SUPERFAMILY); TMhelix (TMHMM); TMhelix (TMHMM)	no GO terms	no GO terms
THAR02_00183	KKP07647.1	1.12758	0.54605	80.7999	89.7247	hypothetical protein THAR02_00183	1448	0.0	2	C:GO:0016021; C:GO:0005783	C:integral component of membrane; C:endoplasmic reticulum			Coil (COILS); IPR012879 (PFAM); G3DSA:1.20.1000.10 (GENE3D); mobidb-lite (MOBIDB_LITE); IPR012879 (PANTHER); CYTOPLASMIC_DOMAIN (PHOBIUS); NON_CYTOPLASMIC_DOMAIN (PHOBIUS); TRANSMEMBRANE (PHOBIUS); TMhelix (TMHMM)	no GO terms	no GO terms
THAR02_00184	KKP07648.1	1.08464	0.928403	4.60526	4.91919	hypothetical protein THAR02_00184	1742	0.0						PF12330 (PFAM); PTHR24419 (PANTHER); PTHR24419:SF18 (PANTHER); TMhelix (TMHMM)	no GO terms	no GO terms
THAR02_00185	KKP07649.1	1.18413	0.374941	79.187	92.3439	hypothetical protein THAR02_00185	1408	0.0	1	C:GO:0016021	C:integral component of membrane			Coil (COILS); G3DSA:3.40.50.300 (GENE3D); mobidb-lite (MOBIDB_LITE); mobidb-lite (MOBIDB_LITE); TRANSMEMBRANE (PHOBIUS); CYTOPLASMIC_DOMAIN (PHOBIUS); NON_CYTOPLASMIC_DOMAIN (PHOBIUS); TMhelix (TMHMM)	no GO terms	no GO terms
THAR02_00186	KKP07650.1	1.17744	0.469265	56.9504	66.0371	pre-mRNA splicing factor ini1	494	1.36609e-60	1	P:GO:0000398	P:mRNA splicing, via spliceosome			IPR005345 (PFAM); PTHR13120:SF1 (PANTHER); IPR005345 (PANTHER)	no GO terms	no GO terms
THAR02_00187	KKP07651.1	-1.05378	0.723712	72.2941	67.5627	hypothetical protein THAR02_00187	1132	1.29019e-135						Coil (COILS); mobidb-lite (MOBIDB_LITE); TMhelix (TMHMM)	no GO terms	no GO terms
THAR02_00188	KKP07652.1	1.42485	0.487032	9.16091	12.8547	hypothetical protein THAR02_00188	1047	0.0	1	F:GO:0003824	F:catalytic activity			IPR000639 (PRINTS); IPR029058 (G3DSA:3.40.50.GENE3D); IPR000073 (PFAM); PTHR10992:SF942 (PANTHER); PTHR10992 (PANTHER); IPR029058 (SUPERFAMILY)	F:GO:0003824	F:catalytic activity
THAR02_00189	KKP07653.1	1.24098	0.470519	30.0707	36.7504	cript family	549	1.30648e-16						IPR019367 (PFAM)	no GO terms	no GO terms
THAR02_00190	KKP07654.1	-1.16926	0.628746	22.1591	18.6635	phospholipid-translocating P-type ATPase	4127	0.0	6	F:GO:0000287; F:GO:0005524; P:GO:0006812; P:GO:0015917; C:GO:0016021; F:GO:0004012	F:magnesium ion binding; F:ATP binding; P:cation transport; P:aminophospholipid transport; C:integral component of membrane; F:phospholipid-translocating ATPase activity	EC:3.6.1.3; EC:3.6.3.1; EC:3.6.1.15	Adenosinetriphosphatase; Phospholipid-translocating ATPase; Nucleoside-triphosphate phosphatase	PR00119 (PRINTS); G3DSA:2.70.150.10 (GENE3D); IPR032630 (PFAM); PF00702 (PFAM); PF00122 (PFAM); IPR006539 (TIGRFAM); G3DSA:1.20.1110.10 (GENE3D); IPR032631 (PFAM); PF13246 (PFAM); IPR001757 (TIGRFAM); IPR023299 (G3DSA:3.40.1110.GENE3D); mobidb-lite (MOBIDB_LITE); mobidb-lite (MOBIDB_LITE); PTHR24092:SF55 (PANTHER); IPR006539 (PANTHER); IPR018303 (PROSITE_PATTERNS); CYTOPLASMIC_DOMAIN (PHOBIUS); C…	F:GO:0000287; F:GO:0000166; F:GO:0005524; C:GO:0016021; P:GO:0015914; F:GO:0004012	F:magnesium ion binding; F:nucleotide binding; F:ATP binding; C:integral component of membrane; P:phospholipid transport; F:phospholipid-translocating ATPase activity
THAR02_00191	KKP07655.1	2.29452	0.662617	0.50253	1.13555	hypothetical protein THAR02_00191	3958	0.0	1	F:GO:0005515	F:protein binding			IPR020472 (PRINTS); IPR001680 (SMART); IPR002110 (SMART); G3DSA:2.40.50.140 (GENE3D); IPR015943 (G3DSA:2.130.10.GENE3D); IPR001680 (PFAM); G3DSA:2.80.10.50 (GENE3D); G3DSA:1.10.10.670 (GENE3D); IPR036770 (G3DSA:1.25.40.GENE3D); IPR020683 (PFAM); mobidb-lite (MOBIDB_LITE); PTHR42968:SF15 (PANTHER); PTHR42968 (PANTHER); IPR019775 (PROSITE_PATTERNS); IPR019775 (PROSITE_PATTERNS); IPR019775 (PROSITE_…	F:GO:0005515	F:protein binding
THAR02_00192	KKP07656.1	1.14938	0.580415	47.9834	54.3134	hypothetical protein A0O28_0034410	923	5.9925e-95						mobidb-lite (MOBIDB_LITE); mobidb-lite (MOBIDB_LITE)	no GO terms	no GO terms
THAR02_00193	KKP07657.1	-1.1743	0.707501	12.7291	10.6751	hypothetical protein THAR02_00193	1698	0.0						Coil (COILS)	no GO terms	no GO terms
THAR02_00194	KKP07658.1	-1.02575	0.824419	77.59	74.4933	SYF2 splicing factor	969	0.0	1	C:GO:0000974	C:Prp19 complex			Coil (COILS); IPR013260 (PFAM); mobidb-lite (MOBIDB_LITE); mobidb-lite (MOBIDB_LITE); IPR013260 (PANTHER)	no GO terms	no GO terms
THAR02_00195	KKP07659.1	-1.20519	0.545194	25.4657	20.8091	hypothetical protein THAR02_00195	985	2.19981e-150	2	F:GO:0050662; F:GO:0003824	F:coenzyme binding; F:catalytic activity			G3DSA:3.40.50.720 (GENE3D); PTHR12126:SF1 (PANTHER); PTHR12126 (PANTHER); IPR036291 (SUPERFAMILY)	no GO terms	no GO terms
THAR02_00196	KKP07660.1	1.05222	0.911294	24.6636	25.5573	protein AF-9	888	2.21432e-154	1	P:GO:0006355	P:regulation of transcription, DNA-templated			Coil (COILS); mobidb-lite (MOBIDB_LITE); IPR005033 (PANTHER); PTHR23195:SF15 (PANTHER)	P:GO:0006355	P:regulation of transcription, DNA-templated
THAR02_00197	KKP07661.1	-1.60732	0.000100294	208.027	127.459	mitochondrial distribution and morphology 34	2170	0.0	2	C:GO:0032865; P:GO:0007005	C:ERMES complex; P:mitochondrion organization			mobidb-lite (MOBIDB_LITE); mobidb-lite (MOBIDB_LITE); mobidb-lite (MOBIDB_LITE); IPR027536 (PANTHER)	C:GO:0032865; P:GO:0007005	C:ERMES complex; P:mitochondrion organization
THAR02_00198	KKP07662.1	-1.21465	0.149854	134.25	108.847	inositol-pentakisphosphate 2-kinase	1943	0.0	2	F:GO:0005524; F:GO:0035299	F:ATP binding; F:inositol pentakisphosphate 2-kinase activity	EC:2.7.1.158	Inositol-pentakisphosphate 2-kinase	IPR009286 (PFAM)	F:GO:0005524; F:GO:0035299	F:ATP binding; F:inositol pentakisphosphate 2-kinase activity
THAR02_00199	KKP07663.1	-1.1239	0.598725	43.4446	38.0682	nucleoside transporter	1433	0.0	3	F:GO:0005337; C:GO:0016021; P:GO:0015858	F:nucleoside transmembrane transporter activity; C:integral component of membrane; P:nucleoside transport			Coil (COILS); IPR002259 (PRINTS); G3DSA:1.20.1250.20 (GENE3D); IPR002259 (PIRSF); IPR002259 (PFAM); G3DSA:1.20.1250.20 (GENE3D); IPR002259 (PANTHER); PTHR10332:SF10 (PANTHER); TRANSMEMBRANE (PHOBIUS); TRANSMEMBRANE (PHOBIUS); CYTOPLASMIC_DOMAIN (PHOBIUS); SIGNAL_PEPTIDE_N_REGION (PHOBIUS); CYTOPLASMIC_DOMAIN (PHOBIUS); NON_CYTOPLASMIC_DOMAIN (PHOBIUS); TRANSMEMBRANE (PHOBIUS); TRANSMEMBRANE (PHOB…	F:GO:0005337; C:GO:0016021; P:GO:0006810	F:nucleoside transmembrane transporter activity; C:integral component of membrane; P:transport
THAR02_00200	KKP07664.1	1.17272	0.72308	14.4549	16.694	hypothetical protein THAR02_00200	2142	0.0						Coil (COILS); IPR010730 (PFAM); mobidb-lite (MOBIDB_LITE); PTHR33112 (PANTHER); TRANSMEMBRANE (PHOBIUS); NON_CYTOPLASMIC_DOMAIN (PHOBIUS); CYTOPLASMIC_DOMAIN (PHOBIUS)	no GO terms	no GO terms
THAR02_00201	KKP07665.1	1.00953	0.991405	8.79487	8.7438	hypothetical protein THAR02_00201	2347	0.0	4	C:GO:0005634; F:GO:0008270; F:GO:0000981; P:GO:0006357	C:nucleus; F:zinc ion binding; F:RNA polymerase II transcription factor activity, sequence-specific DNA binding; P:regulation of transcription from RNA polymerase II promoter			IPR021858 (PFAM); PTHR37534 (PANTHER)	no GO terms	no GO terms
THAR02_00202	KKP07666.1	1.5035	0.660575	2.65663	3.93358	glycoside hydrolase family 2	2687	0.0	2	P:GO:0005975; F:GO:0004553	P:carbohydrate metabolic process; F:hydrolase activity, hydrolyzing O-glycosyl compounds			IPR013783 (G3DSA:2.60.40.GENE3D); IPR013783 (G3DSA:2.60.40.GENE3D); IPR013783 (G3DSA:2.60.40.GENE3D); IPR006102 (PFAM); G3DSA:3.20.20.80 (GENE3D); PTHR43730 (PANTHER); PTHR43730:SF2 (PANTHER); IPR036156 (SUPERFAMILY); IPR036156 (SUPERFAMILY); IPR017853 (SUPERFAMILY); IPR036156 (SUPERFAMILY)	P:GO:0005975; F:GO:0004553	P:carbohydrate metabolic process; F:hydrolase activity, hydrolyzing O-glycosyl compounds
THAR02_00203	KKP07667.1	1.299	0.703666	5.42282	6.93725	hexose transporter	2054	0.0	3	F:GO:0022891; P:GO:0055085; C:GO:0016021	F:substrate-specific transmembrane transporter activity; P:transmembrane transport; C:integral component of membrane			mobidb-lite (MOBIDB_LITE)	no GO terms	no GO terms
THAR02_00204	KKP07668.1	1.72269	0.609247	1.86436	3.16293	chromate transport	1624	0.0	2	F:GO:0015109; P:GO:0015703	F:chromate transmembrane transporter activity; P:chromate transport			IPR014047 (PIRSF); IPR003370 (PFAM); mobidb-lite (MOBIDB_LITE); PTHR33567 (PANTHER); NON_CYTOPLASMIC_DOMAIN (PHOBIUS); TRANSMEMBRANE (PHOBIUS); SIGNAL_PEPTIDE (PHOBIUS); TRANSMEMBRANE (PHOBIUS); NON_CYTOPLASMIC_DOMAIN (PHOBIUS); TRANSMEMBRANE (PHOBIUS); TRANSMEMBRANE (PHOBIUS); TRANSMEMBRANE (PHOBIUS); CYTOPLASMIC_DOMAIN (PHOBIUS); TRANSMEMBRANE (PHOBIUS); CYTOPLASMIC_DOMAIN (PHOBIUS); CYTOPLASMI…	P:GO:0015703; F:GO:0015109	P:chromate transport; F:chromate transmembrane transporter activity
THAR02_00205	KKP07669.1	1.12887	0.487696	104.423	116.089	golgi membrane rer1	789	2.232e-118	1	C:GO:0016021	C:integral component of membrane			IPR004932 (PIRSF); IPR004932 (PFAM); IPR004932 (PANTHER); CYTOPLASMIC_DOMAIN (PHOBIUS); NON_CYTOPLASMIC_DOMAIN (PHOBIUS); TRANSMEMBRANE (PHOBIUS); CYTOPLASMIC_DOMAIN (PHOBIUS); NON_CYTOPLASMIC_DOMAIN (PHOBIUS); TRANSMEMBRANE (PHOBIUS); TRANSMEMBRANE (PHOBIUS); SignalP-noTM (SIGNALP_EUK); TMhelix (TMHMM); TMhelix (TMHMM); TMhelix (TMHMM)	C:GO:0016021	C:integral component of membrane
THAR02_00206	KKP07670.1	1.04659	0.875738	67.546	69.6191	RNA polymerase II-associated	1526	0.0	3	P:GO:0016570; C:GO:0016593; P:GO:0006368	P:histone modification; C:Cdc73/Paf1 complex; P:transcription elongation from RNA polymerase II promoter			IPR007133 (PFAM); mobidb-lite (MOBIDB_LITE); IPR007133 (PANTHER); PTHR23188:SF12 (PANTHER)	P:GO:0016570; C:GO:0016593; P:GO:0006368	P:histone modification; C:Cdc73/Paf1 complex; P:transcription elongation from RNA polymerase II promoter
THAR02_00207	KKP07671.1	-1.18997	0.704069	11.3581	9.39994	glycosyltransferase family 90	1973	0.0	2	C:GO:0016021; F:GO:0016740	C:integral component of membrane; F:transferase activity			Coil (COILS); IPR006598 (SMART); IPR006598 (PFAM); mobidb-lite (MOBIDB_LITE); PTHR12203 (PANTHER); PTHR12203:SF57 (PANTHER); SIGNAL_PEPTIDE_N_REGION (PHOBIUS); SIGNAL_PEPTIDE_C_REGION (PHOBIUS); NON_CYTOPLASMIC_DOMAIN (PHOBIUS); SIGNAL_PEPTIDE (PHOBIUS); SIGNAL_PEPTIDE_H_REGION (PHOBIUS); SignalP-TM (SIGNALP_EUK); TMhelix (TMHMM)	no GO terms	no GO terms
THAR02_00208	KKP07672.1	1.25133	0.00406025	437.66	539.341	40S ribosomal S22	631	7.61108e-51	4	F:GO:0003735; P:GO:0042254; C:GO:0005840; P:GO:0006412	F:structural constituent of ribosome; P:ribosome biogenesis; C:ribosome; P:translation			no IPS match	no IPS match	no IPS match
THAR02_00209	KKP07673.1	1.34796	1.32116e-07	774.142	1027.66	40S ribosomal S12	694	9.61398e-52	4	F:GO:0003735; P:GO:0042254; C:GO:0005840; P:GO:0006412	F:structural constituent of ribosome; P:ribosome biogenesis; C:ribosome; P:translation			IPR000530 (PRINTS); IPR029064 (G3DSA:3.30.1330.GENE3D); IPR004038 (PFAM); IPR000530 (PANTHER); PTHR11843:SF0 (PANTHER); IPR000530 (PROSITE_PATTERNS); IPR029064 (SUPERFAMILY)	F:GO:0003735; C:GO:0005840; C:GO:0005622; P:GO:0006412	F:structural constituent of ribosome; C:ribosome; C:intracellular; P:translation
THAR02_00210	KKP07674.1	-1.17245	0.392176	67.3436	56.5658	peptidyl-prolyl cis-trans isomerase PIN4	678	5.85752e-30	1	F:GO:0016853	F:isomerase activity			IPR000297 (PFAM); G3DSA:3.10.50.40 (GENE3D); PTHR10657 (PANTHER); PTHR10657:SF25 (PANTHER); SIGNAL_PEPTIDE_N_REGION (PHOBIUS); SIGNAL_PEPTIDE (PHOBIUS); SIGNAL_PEPTIDE_C_REGION (PHOBIUS); NON_CYTOPLASMIC_DOMAIN (PHOBIUS); SIGNAL_PEPTIDE_H_REGION (PHOBIUS); IPR000297 (PROSITE_PROFILES); SignalP-noTM (SIGNALP_EUK); SSF54534 (SUPERFAMILY)	F:GO:0016853	F:isomerase activity
THAR02_00211	KKP07675.1	1.13465	0.944839	0.942373	1.05303	hypothetical protein M419DRAFT_4649	1454	3.44604e-133	1	F:GO:0042393	F:histone binding			SignalP-noTM (SIGNALP_EUK)	no GO terms	no GO terms
THAR02_00212	KKP07676.1	1.70115	0.348946	6.60676	11.0684	tRNA pseudouridine synthase D	2278	0.0	3	P:GO:0001522; F:GO:0003723; F:GO:0009982	P:pseudouridine synthesis; F:RNA binding; F:pseudouridine synthase activity	EC:5.4.99.12	tRNA pseudouridine(38-40) synthase	IPR001656 (PIRSF); IPR001656 (PFAM); IPR001656 (TIGRFAM); G3DSA:3.30.2340.10 (GENE3D); mobidb-lite (MOBIDB_LITE); mobidb-lite (MOBIDB_LITE); mobidb-lite (MOBIDB_LITE); mobidb-lite (MOBIDB_LITE); IPR001656 (PANTHER); PTHR13326:SF1 (PANTHER); IPR011760 (PROSITE_PROFILES); cd02576 (CDD); cd01291 (CDD); IPR020103 (SUPERFAMILY)	P:GO:0001522; F:GO:0003723; P:GO:0009451; F:GO:0009982	P:pseudouridine synthesis; F:RNA binding; P:RNA modification; F:pseudouridine synthase activity
THAR02_00213	KKP07677.1	1.01214	0.989602	41.4876	41.3533	STE STE7 MKK kinase	1776	0.0	1	F:GO:0005524	F:ATP binding			mobidb-lite (MOBIDB_LITE); mobidb-lite (MOBIDB_LITE); PTHR24361:SF351 (PANTHER); PTHR24361 (PANTHER); IPR017441 (PROSITE_PATTERNS)	F:GO:0005524	F:ATP binding
THAR02_00214	KKP07678.1	1.06459	0.839265	46.0555	48.2857	ATP-dependent RNA helicase DBP8	1632	0.0	2	F:GO:0003676; F:GO:0005524	F:nucleic acid binding; F:ATP binding			IPR014001 (SMART); IPR001650 (SMART); IPR001650 (PFAM); G3DSA:3.40.50.300 (GENE3D); IPR011545 (PFAM); G3DSA:3.40.50.300 (GENE3D); mobidb-lite (MOBIDB_LITE); PTHR24031:SF78 (PANTHER); PTHR24031 (PANTHER); IPR000629 (PROSITE_PATTERNS); IPR001650 (PROSITE_PROFILES); IPR014014 (PROSITE_PROFILES); IPR014001 (PROSITE_PROFILES); IPR001650 (CDD); cd00268 (CDD); IPR027417 (SUPERFAMILY)	F:GO:0003676; F:GO:0005524	F:nucleic acid binding; F:ATP binding
THAR02_00215	KKP07679.1	-2.79236	0	4005.91	1412.81	hypothetical protein THAR02_00215	696	4.78928e-104						Coil (COILS); mobidb-lite (MOBIDB_LITE); mobidb-lite (MOBIDB_LITE); PTHR36826 (PANTHER)	no GO terms	no GO terms
THAR02_00216	KKP07680.1	-10.1352	0.66087	0.329853	0.0320509	hypothetical protein THAR02_00216	1541	0.0	2	P:GO:0055085; C:GO:0016021	P:transmembrane transport; C:integral component of membrane			G3DSA:1.20.1250.20 (GENE3D); G3DSA:1.20.1250.20 (GENE3D); IPR011701 (PFAM); PTHR11360:SF78 (PANTHER); PTHR11360 (PANTHER); TRANSMEMBRANE (PHOBIUS); TRANSMEMBRANE (PHOBIUS); TRANSMEMBRANE (PHOBIUS); NON_CYTOPLASMIC_DOMAIN (PHOBIUS); TRANSMEMBRANE (PHOBIUS); CYTOPLASMIC_DOMAIN (PHOBIUS); TRANSMEMBRANE (PHOBIUS); TRANSMEMBRANE (PHOBIUS); NON_CYTOPLASMIC_DOMAIN (PHOBIUS); TRANSMEMBRANE (PHOBIUS); NON…	P:GO:0055085; C:GO:0016021	P:transmembrane transport; C:integral component of membrane
THAR02_00217	KKP07681.1	-1.04558	0.881658	16.3188	15.3703	hypothetical protein THAR02_00217	1250	0.0	3	F:GO:0030170; F:GO:0003824; F:GO:0030151	F:pyridoxal phosphate binding; F:catalytic activity; F:molybdenum ion binding			G3DSA:2.40.33.20 (GENE3D); IPR005303 (PFAM); IPR005302 (PFAM); PTHR14237:SF30 (PANTHER); PTHR14237 (PANTHER); IPR005302 (PROSITE_PROFILES); SSF141673 (SUPERFAMILY)	F:GO:0030170; F:GO:0003824; F:GO:0030151	F:pyridoxal phosphate binding; F:catalytic activity; F:molybdenum ion binding
THAR02_00218	KKP07682.1	1.12135	0.80727	14.7486	16.2872	Zn2Cys6 transcriptional regulator	2429	0.0	4	C:GO:0005634; F:GO:0008270; F:GO:0000981; P:GO:0006357	C:nucleus; F:zinc ion binding; F:RNA polymerase II transcription factor activity, sequence-specific DNA binding; P:regulation of transcription from RNA polymerase II promoter			mobidb-lite (MOBIDB_LITE); mobidb-lite (MOBIDB_LITE); PTHR31313 (PANTHER); PTHR31313:SF33 (PANTHER); PTHR31313 (PANTHER); PTHR31313:SF33 (PANTHER)	no GO terms	no GO terms
THAR02_00219	KKP07683.1	1.11928	0.831466	11.6666	12.8599	toxin biosynthesis	1398	0.0						IPR029058 (G3DSA:3.40.50.GENE3D); PTHR11614 (PANTHER); PTHR11614:SF113 (PANTHER); IPR029058 (SUPERFAMILY)	no GO terms	no GO terms
THAR02_00220	KKP07684.1	1.19139	0.945648	0.431223	0.50595	2-dehydropantoate 2-reductase	1025	0.0	4	P:GO:0015940; C:GO:0005737; P:GO:0055114; F:GO:0008677	P:pantothenate biosynthetic process; C:cytoplasm; P:oxidation-reduction process; F:2-dehydropantoate 2-reductase activity	EC:1.1.1.169	2-dehydropantoate 2-reductase	IPR013332 (PFAM); IPR003710 (TIGRFAM); IPR013328 (G3DSA:1.10.1040.GENE3D); G3DSA:3.40.50.720 (GENE3D); IPR013752 (PFAM); PTHR43765:SF2 (PANTHER); PTHR43765 (PANTHER); IPR036291 (SUPERFAMILY); IPR008927 (SUPERFAMILY); TMhelix (TMHMM)	P:GO:0015940; C:GO:0005737; F:GO:0016491; P:GO:0055114; F:GO:0008677	P:pantothenate biosynthetic process; C:cytoplasm; F:oxidoreductase activity; P:oxidation-reduction process; F:2-dehydropantoate 2-reductase activity
THAR02_00221	KKP07685.1	1.27649	0.95677	0.128676	0.161759	branched-chain-amino-acid aminotransferase	1374	0.0	2	F:GO:0003824; P:GO:0008152	F:catalytic activity; P:metabolic process			G3DSA:3.30.470.10 (GENE3D); G3DSA:3.20.10.10 (GENE3D); IPR001544 (PFAM); PTHR11825:SF69 (PANTHER); PTHR11825 (PANTHER); IPR036038 (SUPERFAMILY)	F:GO:0003824; P:GO:0008152	F:catalytic activity; P:metabolic process
THAR02_00222	KKP07686.1	-2.23904	0.619097	1.44869	0.637184	NADH:flavin oxidoreductase 12-oxophytodienoate reductase	1434	0.0	3	F:GO:0010181; F:GO:0016491; P:GO:0055114	F:FMN binding; F:oxidoreductase activity; P:oxidation-reduction process			IPR013785 (G3DSA:3.20.20.GENE3D); IPR001155 (PFAM); PTHR43303 (PANTHER); SSF51395 (SUPERFAMILY)	F:GO:0010181; F:GO:0003824; F:GO:0016491; P:GO:0055114	F:FMN binding; F:catalytic activity; F:oxidoreductase activity; P:oxidation-reduction process
THAR02_00223	KKP07687.1	1.28149	0.811299	2.40835	3.03941	hypothetical protein THAR02_00223	780	0.0	5	C:GO:0005634; F:GO:0008270; C:GO:0016021; F:GO:0000981; P:GO:0006357	C:nucleus; F:zinc ion binding; C:integral component of membrane; F:RNA polymerase II transcription factor activity, sequence-specific DNA binding; P:regulation of transcription from RNA polymerase II promoter			mobidb-lite (MOBIDB_LITE); PTHR31944:SF90 (PANTHER); PTHR31944 (PANTHER); cd12148 (CDD)	no GO terms	no GO terms
THAR02_00224	KKP07688.1	1.11605	0.972991	0.314025	0.345146	glycosyl hydrolase family 18	4293	0.0	3	P:GO:0005975; F:GO:0008061; F:GO:0004553	P:carbohydrate metabolic process; F:chitin binding; F:hydrolase activity, hydrolyzing O-glycosyl compounds			IPR011583 (SMART); G3DSA:3.20.20.80 (GENE3D); IPR001223 (PFAM); PTHR11177:SF231 (PANTHER); PTHR11177 (PANTHER); IPR001579 (PROSITE_PATTERNS); SIGNAL_PEPTIDE_C_REGION (PHOBIUS); SIGNAL_PEPTIDE (PHOBIUS); SIGNAL_PEPTIDE_H_REGION (PHOBIUS); SIGNAL_PEPTIDE_N_REGION (PHOBIUS); NON_CYTOPLASMIC_DOMAIN (PHOBIUS); cd02878 (CDD); IPR029070 (SUPERFAMILY); IPR017853 (SUPERFAMILY)	P:GO:0005975; F:GO:0008061; F:GO:0004553	P:carbohydrate metabolic process; F:chitin binding; F:hydrolase activity, hydrolyzing O-glycosyl compounds
THAR02_00225	KKP07689.1	1.57106	0.869506	0.294669	0.455911	hypothetical protein THAR02_00225	975	0.0						mobidb-lite (MOBIDB_LITE); SIGNAL_PEPTIDE_C_REGION (PHOBIUS); SIGNAL_PEPTIDE (PHOBIUS); SIGNAL_PEPTIDE_H_REGION (PHOBIUS); NON_CYTOPLASMIC_DOMAIN (PHOBIUS); SIGNAL_PEPTIDE_N_REGION (PHOBIUS); SignalP-TM (SIGNALP_EUK); TMhelix (TMHMM)	no GO terms	no GO terms
THAR02_00226	KKP07690.1	1.38547	0.60571	6.08555	8.30331	hypothetical protein THAR02_00226	690	6.40524e-169						PTHR35910 (PANTHER)	no GO terms	no GO terms
THAR02_00227	KKP07691.1	-1.39762	0.569765	8.07775	5.69188	hypothetical protein THAR02_00227	1896	0.0						mobidb-lite (MOBIDB_LITE)	no GO terms	no GO terms
THAR02_00228	KKP07692.1	-1.46888	0.899134	0.316168	0.211976	hypothetical protein THAR02_00228	699	3.04296e-169						IPR010296 (PFAM); G3DSA:3.40.30.10 (GENE3D); IPR036249 (SUPERFAMILY)	no GO terms	no GO terms
THAR02_00230	KKP07694.1	-1.20448	0.924913	0.621472	0.508131	FAD binding domain-containing	1458	0.0	3	F:GO:0016614; F:GO:0050660; P:GO:0055114	F:oxidoreductase activity, acting on CH-OH group of donors; F:flavin adenine dinucleotide binding; P:oxidation-reduction process			IPR016169 (G3DSA:3.30.465.GENE3D); IPR016167 (G3DSA:3.30.43.GENE3D); IPR006094 (PFAM); PTHR42973 (PANTHER); IPR016166 (PROSITE_PROFILES); IPR036318 (SUPERFAMILY)	F:GO:0016614; F:GO:0050660; F:GO:0003824; F:GO:0016491; P:GO:0055114	F:oxidoreductase activity, acting on CH-OH group of donors; F:flavin adenine dinucleotide binding; F:catalytic activity; F:oxidoreductase activity; P:oxidation-reduction process
THAR02_00231	KKP07695.1	1.12762	0.714898	29.5646	32.8314	Member of SIR2	1809	0.0	1	F:GO:0070403	F:NAD+ binding			IPR029035 (G3DSA:3.40.50.GENE3D); IPR003000 (PFAM); mobidb-lite (MOBIDB_LITE); mobidb-lite (MOBIDB_LITE); mobidb-lite (MOBIDB_LITE); PTHR11085:SF23 (PANTHER); PTHR11085 (PANTHER); IPR026590 (PROSITE_PROFILES); IPR029035 (SUPERFAMILY)	F:GO:0070403	F:NAD+ binding
THAR02_00232	KKP07696.1	1.13465	0.972194	0.239179	0.267264	glycoside hydrolase family 2	924	0.0	2	P:GO:0005975; F:GO:0004553	P:carbohydrate metabolic process; F:hydrolase activity, hydrolyzing O-glycosyl compounds			IPR013783 (G3DSA:2.60.40.GENE3D); IPR032311 (PFAM); G3DSA:3.20.20.80 (GENE3D); IPR013783 (G3DSA:2.60.40.GENE3D); PTHR42732 (PANTHER); TRANSMEMBRANE (PHOBIUS); CYTOPLASMIC_DOMAIN (PHOBIUS); NON_CYTOPLASMIC_DOMAIN (PHOBIUS); IPR017853 (SUPERFAMILY)	no GO terms	no GO terms
THAR02_00234	KKP07698.1	#DIV/0!	0.888672	0.0249156	0	MFS general substrate transporter	887	2.18397e-108	1	C:GO:0016021	C:integral component of membrane			SIGNAL_PEPTIDE_H_REGION (PHOBIUS); SIGNAL_PEPTIDE_C_REGION (PHOBIUS); SIGNAL_PEPTIDE_N_REGION (PHOBIUS); SIGNAL_PEPTIDE (PHOBIUS); NON_CYTOPLASMIC_DOMAIN (PHOBIUS)	no GO terms	no GO terms
THAR02_00236	KKP07700.1	1.09024	0.553117	172.187	184.874	BZIP transcriptional regulator	2141	6.72124e-172	5	C:GO:0005667; F:GO:0003700; P:GO:0006355; F:GO:0043565; P:GO:0006355	C:transcription factor complex; F:transcription factor activity, sequence-specific DNA binding; P:regulation of transcription, DNA-templated; F:sequence-specific DNA binding; P:regulation of transcription, DNA-templated			TRANSMEMBRANE (PHOBIUS); CYTOPLASMIC_DOMAIN (PHOBIUS); CYTOPLASMIC_DOMAIN (PHOBIUS); NON_CYTOPLASMIC_DOMAIN (PHOBIUS); TRANSMEMBRANE (PHOBIUS); TRANSMEMBRANE (PHOBIUS); TRANSMEMBRANE (PHOBIUS); CYTOPLASMIC_DOMAIN (PHOBIUS); NON_CYTOPLASMIC_DOMAIN (PHOBIUS); TMhelix (TMHMM)	no GO terms	no GO terms
THAR02_00237	KKP07701.1	1.13081	0.50553	92.997	103.565	hypothetical protein THAR02_00237	351	2.84338e-73						mobidb-lite (MOBIDB_LITE); mobidb-lite (MOBIDB_LITE); PTHR39474 (PANTHER)	no GO terms	no GO terms
THAR02_00238	KKP07702.1	1.09107	0.590541	138.651	148.98	aminotransferase class I and II	2075	9.4604e-149	1	F:GO:0003824	F:catalytic activity			IPR015421 (G3DSA:3.40.640.GENE3D); PTHR43795 (PANTHER); PTHR43795:SF2 (PANTHER); IPR015424 (SUPERFAMILY)	F:GO:0003824	F:catalytic activity
THAR02_00239	KKP07703.1	1.36374	0.528738	10.1353	13.6119	hypothetical protein THAR02_00239	918	0.0						IPR002035 (SMART); IPR002035 (PFAM); IPR036465 (G3DSA:3.40.50.GENE3D); mobidb-lite (MOBIDB_LITE); PTHR34706:SF1 (PANTHER); PTHR34706 (PANTHER); IPR002035 (PROSITE_PROFILES); IPR036465 (SUPERFAMILY)	no GO terms	no GO terms
THAR02_00240	KKP07704.1	-1.10166	0.978221	0.160689	0.143646	hypothetical protein THAR02_00240	2063	0.0						mobidb-lite (MOBIDB_LITE); mobidb-lite (MOBIDB_LITE)	no GO terms	no GO terms
THAR02_00241	KKP07705.1	-1.31276	0.0154486	210.466	157.889	RNA-binding rsd1	1911	0.0	1	F:GO:0003676	F:nucleic acid binding			G3DSA:3.30.70.330 (GENE3D); IPR029123 (PFAM); mobidb-lite (MOBIDB_LITE); mobidb-lite (MOBIDB_LITE); PTHR44047:SF1 (PANTHER); PTHR44047 (PANTHER); IPR035979 (SUPERFAMILY)	F:GO:0003676	F:nucleic acid binding
THAR02_00242	KKP07706.1	-1.23672	0.0246861	279.588	222.638	fatty acid SUR2-type hydroxylase catalytic region	1166	0.0	1	F:GO:0020037	F:heme binding			IPR001199 (PRINTS); IPR001199 (SMART); IPR036400 (G3DSA:3.10.120.GENE3D); IPR001199 (PFAM); PTHR12863 (PANTHER); PTHR12863:SF1 (PANTHER); IPR018506 (PROSITE_PATTERNS); TRANSMEMBRANE (PHOBIUS); TRANSMEMBRANE (PHOBIUS); CYTOPLASMIC_DOMAIN (PHOBIUS); NON_CYTOPLASMIC_DOMAIN (PHOBIUS); CYTOPLASMIC_DOMAIN (PHOBIUS); IPR001199 (PROSITE_PROFILES); IPR036400 (SUPERFAMILY); TMhelix (TMHMM)	F:GO:0020037	F:heme binding
THAR02_00243	KKP07707.1	-1.01701	0.91347	29.7106	28.77	Heterokaryon incompatibility HEC-C	2509	0.0						IPR010816 (PFAM); PTHR14905 (PANTHER); PTHR14905:SF11 (PANTHER)	no GO terms	no GO terms
THAR02_00244	KKP07708.1	1.52932	0.243583	17.0728	25.7132	phosphatase 2C	1965	0.0	4	F:GO:0004722; C:GO:0008287; P:GO:0006470; F:GO:0043169	F:protein serine/threonine phosphatase activity; C:protein serine/threonine phosphatase complex; P:protein dephosphorylation; F:cation binding	EC:3.1.3.16; EC:3.1.3.41	Protein-serine/threonine phosphatase; 4-nitrophenylphosphatase	IPR001932 (SMART); IPR001932 (PFAM); IPR036457 (G3DSA:3.60.40.GENE3D); mobidb-lite (MOBIDB_LITE); mobidb-lite (MOBIDB_LITE); mobidb-lite (MOBIDB_LITE); mobidb-lite (MOBIDB_LITE); mobidb-lite (MOBIDB_LITE); IPR015655 (PANTHER); PTHR13832:SF526 (PANTHER); IPR000222 (PROSITE_PATTERNS); IPR001932 (PROSITE_PROFILES); IPR001932 (CDD); SignalP-TM (SIGNALP_GRAM_POSITIVE); IPR036457 (SUPERFAMILY)	F:GO:0004722; F:GO:0003824; P:GO:0006470; F:GO:0043169	F:protein serine/threonine phosphatase activity; F:catalytic activity; P:protein dephosphorylation; F:cation binding
THAR02_00245	KKP07709.1	1.28009	0.582745	12.8794	16.2363	hypothetical protein THAR02_00245	1486	0.0						G3DSA:3.30.710.10 (GENE3D); mobidb-lite (MOBIDB_LITE)	no GO terms	no GO terms
THAR02_00246	KKP07710.1	1.90028	0.0150603	28.6962	53.7025	iron permease FTR1 family	1300	0.0	3	C:GO:0033573; F:GO:0005381; P:GO:0006827	C:high-affinity iron permease complex; F:iron ion transmembrane transporter activity; P:high-affinity iron ion transmembrane transport			IPR004923 (PFAM); IPR004923 (PANTHER); PTHR31632:SF2 (PANTHER); SIGNAL_PEPTIDE_N_REGION (PHOBIUS); CYTOPLASMIC_DOMAIN (PHOBIUS); SIGNAL_PEPTIDE_C_REGION (PHOBIUS); SIGNAL_PEPTIDE (PHOBIUS); NON_CYTOPLASMIC_DOMAIN (PHOBIUS); TRANSMEMBRANE (PHOBIUS); TRANSMEMBRANE (PHOBIUS); NON_CYTOPLASMIC_DOMAIN (PHOBIUS); SIGNAL_PEPTIDE_H_REGION (PHOBIUS); CYTOPLASMIC_DOMAIN (PHOBIUS); TRANSMEMBRANE (PHOBIUS); T…	C:GO:0033573; F:GO:0005381; C:GO:0016020; P:GO:0006827	C:high-affinity iron permease complex; F:iron ion transmembrane transporter activity; C:membrane; P:high-affinity iron ion transmembrane transport
THAR02_00247	KKP07711.1	1.33343	0.491706	14.3019	18.7809	iron transport multicopper oxidase FET3 precursor	2117	0.0	3	F:GO:0005507; F:GO:0016491; P:GO:0055114	F:copper ion binding; F:oxidoreductase activity; P:oxidation-reduction process			IPR011706 (PFAM); IPR008972 (G3DSA:2.60.40.GENE3D); PTHR11709 (PANTHER); PTHR11709:SF148 (PANTHER); IPR008972 (SUPERFAMILY)	F:GO:0005507; F:GO:0016491; P:GO:0055114	F:copper ion binding; F:oxidoreductase activity; P:oxidation-reduction process
THAR02_00248	KKP07712.1	1.25764	0.557047	17.3963	21.546	CDP-diacylglycerol-inositol 3-phosphatidyltransferase	1090	9.76654e-156	3	C:GO:0016020; F:GO:0016780; P:GO:0008654	C:membrane; F:phosphotransferase activity, for other substituted phosphate groups; P:phospholipid biosynthetic process			IPR000462 (PFAM); IPR014387 (PIRSF); PTHR15362:SF4 (PANTHER); PTHR15362 (PANTHER); IPR000462 (PROSITE_PATTERNS); TRANSMEMBRANE (PHOBIUS); NON_CYTOPLASMIC_DOMAIN (PHOBIUS); CYTOPLASMIC_DOMAIN (PHOBIUS); TMhelix (TMHMM)	C:GO:0016020; F:GO:0016780; P:GO:0008654	C:membrane; F:phosphotransferase activity, for other substituted phosphate groups; P:phospholipid biosynthetic process
THAR02_00249	KKP07713.1	1.03863	0.941185	27.0217	27.6392	NAD+ synthetases Nitrilase cyanide hydratase apolipo N-acyltransferase	3305	0.0	4	F:GO:0003952; F:GO:0005524; P:GO:0046497; P:GO:0009435	F:NAD+ synthase (glutamine-hydrolyzing) activity; F:ATP binding; P:nicotinate nucleotide metabolic process; P:NAD biosynthetic process	EC:6.3.5.1	NAD(+) synthase (glutamine-hydrolyzing)	IPR014729 (G3DSA:3.40.50.GENE3D); IPR022310 (PFAM); IPR003694 (PANTHER); SSF52402 (SUPERFAMILY)	F:GO:0003952; F:GO:0005524; P:GO:0009435	F:NAD+ synthase (glutamine-hydrolyzing) activity; F:ATP binding; P:NAD biosynthetic process
THAR02_00250	KKP07714.1	1.2723	0.0983367	123.331	154.531	orotidine 5 -phosphate decarboxylase	1161	0.0	2	P:GO:0006207; F:GO:0004590	P:'de novo' pyrimidine nucleobase biosynthetic process; F:orotidine-5'-phosphate decarboxylase activity	EC:4.1.1.23	Orotidine-5'-phosphate decarboxylase	IPR001754 (SMART); IPR001754 (PFAM); IPR013785 (G3DSA:3.20.20.GENE3D); mobidb-lite (MOBIDB_LITE); PTHR19278:SF39 (PANTHER); PTHR19278 (PANTHER); IPR018089 (PROSITE_PATTERNS); cd04725 (CDD); IPR011060 (SUPERFAMILY)	P:GO:0006207; F:GO:0003824; F:GO:0004590; P:GO:0008152	P:'de novo' pyrimidine nucleobase biosynthetic process; F:catalytic activity; F:orotidine-5'-phosphate decarboxylase activity; P:metabolic process
THAR02_00251	KKP07715.1	1.43691	0.20059	29.4567	41.6838	fungal specific transcription factor	1442	0.0	6	C:GO:0005634; F:GO:0003677; F:GO:0008270; P:GO:0006351; F:GO:0000981; P:GO:0006357	C:nucleus; F:DNA binding; F:zinc ion binding; P:transcription, DNA-templated; F:RNA polymerase II transcription factor activity, sequence-specific DNA binding; P:regulation of transcription from RNA polymerase II promoter			TRANSMEMBRANE (PHOBIUS); CYTOPLASMIC_DOMAIN (PHOBIUS); NON_CYTOPLASMIC_DOMAIN (PHOBIUS); cd12148 (CDD)	no GO terms	no GO terms
THAR02_00252	KKP07577.1	-1.37906	0.2633	33.5825	23.9819	mechanosensitive ion channel	2735	0.0	3	P:GO:0055085; F:GO:0005509; C:GO:0016020	P:transmembrane transport; F:calcium ion binding; C:membrane			IPR002048 (SMART); G3DSA:2.30.30.60 (GENE3D); G3DSA:1.10.238.10 (GENE3D); IPR006685 (PFAM); IPR016688 (PIRSF); mobidb-lite (MOBIDB_LITE); mobidb-lite (MOBIDB_LITE); PTHR31323 (PANTHER); PTHR31323:SF7 (PANTHER); IPR018247 (PROSITE_PATTERNS); NON_CYTOPLASMIC_DOMAIN (PHOBIUS); TRANSMEMBRANE (PHOBIUS); CYTOPLASMIC_DOMAIN (PHOBIUS); CYTOPLASMIC_DOMAIN (PHOBIUS); TRANSMEMBRANE (PHOBIUS); CYTOPLASMIC_DO…	P:GO:0055085; F:GO:0005509; C:GO:0016020	P:transmembrane transport; F:calcium ion binding; C:membrane
THAR02_00253	KKP07578.1	-1.08423	0.78758	21.1057	19.1704	MFS permease	2378	0.0	3	F:GO:0022891; P:GO:0055085; C:GO:0016021	F:substrate-specific transmembrane transporter activity; P:transmembrane transport; C:integral component of membrane			IPR003663 (PRINTS); G3DSA:1.20.1250.20 (GENE3D); IPR005828 (PFAM); G3DSA:1.20.1250.20 (GENE3D); PTHR23500 (PANTHER); PTHR23500:SF117 (PANTHER); CYTOPLASMIC_DOMAIN (PHOBIUS); TRANSMEMBRANE (PHOBIUS); CYTOPLASMIC_DOMAIN (PHOBIUS); CYTOPLASMIC_DOMAIN (PHOBIUS); TRANSMEMBRANE (PHOBIUS); TRANSMEMBRANE (PHOBIUS); TRANSMEMBRANE (PHOBIUS); CYTOPLASMIC_DOMAIN (PHOBIUS); TRANSMEMBRANE (PHOBIUS); NON_CYTOPL…	F:GO:0022891; P:GO:0055085; F:GO:0022857; C:GO:0016020; C:GO:0016021	F:substrate-specific transmembrane transporter activity; P:transmembrane transport; F:transmembrane transporter activity; C:membrane; C:integral component of membrane
THAR02_00254	KKP07579.1	1.14614	0.677178	28.5369	32.2106	hypothetical protein THAR02_00254	2218	0.0	4	C:GO:0005634; F:GO:0003688; C:GO:0046809; C:GO:0044732	C:nucleus; F:DNA replication origin binding; C:replication compartment; C:mitotic spindle pole body			IPR018562 (PFAM); mobidb-lite (MOBIDB_LITE); mobidb-lite (MOBIDB_LITE); mobidb-lite (MOBIDB_LITE); mobidb-lite (MOBIDB_LITE); PTHR42048 (PANTHER)	no GO terms	no GO terms
THAR02_00255	KKP07580.1	1.12274	0.759374	22.6717	25.0677	hypothetical protein THAR02_00255	464	1.26047e-13						mobidb-lite (MOBIDB_LITE); TRANSMEMBRANE (PHOBIUS); CYTOPLASMIC_DOMAIN (PHOBIUS); NON_CYTOPLASMIC_DOMAIN (PHOBIUS)	no GO terms	no GO terms
THAR02_00256	KKP07581.1	1.30366	0.163627	70.5286	90.549	hypothetical protein THAR02_00256	852	0.0						PTHR34598:SF1 (PANTHER); PTHR34598 (PANTHER)	no GO terms	no GO terms
THAR02_00257	KKP07582.1	1.17949	0.627981	24.9227	28.9497	hypothetical protein THAR02_00257	1840	0.0						Coil (COILS); IPR013907 (PFAM); mobidb-lite (MOBIDB_LITE); mobidb-lite (MOBIDB_LITE); mobidb-lite (MOBIDB_LITE)	no GO terms	no GO terms
THAR02_00258	KKP07583.1	-1.12092	0.703567	23.625	20.7563	hypothetical protein THAR02_00258	1116	0.0						Coil (COILS); mobidb-lite (MOBIDB_LITE); mobidb-lite (MOBIDB_LITE); mobidb-lite (MOBIDB_LITE)	no GO terms	no GO terms
THAR02_00259	KKP07584.1	1.13185	0.621308	50.3089	56.0775	family pyridoxal phosphate enzyme	890	7.49118e-154						IPR001608 (PFAM); IPR011078 (TIGRFAM); IPR029066 (G3DSA:3.20.20.GENE3D); PTHR10146:SF5 (PANTHER); IPR011078 (PANTHER); IPR029066 (SUPERFAMILY)	no GO terms	no GO terms
THAR02_00260	KKP07585.1	1.01295	0.993988	24.5616	24.5019	fatty acid elongase	3322	0.0	4	P:GO:0016192; C:GO:0030131; F:GO:0005488; P:GO:0006886	P:vesicle-mediated transport; C:clathrin adaptor complex; F:binding; P:intracellular protein transport			IPR008152 (SMART); G3DSA:2.60.40.1230 (GENE3D); IPR011989 (G3DSA:1.25.10.GENE3D); IPR003164 (PFAM); G3DSA:3.30.310.10 (GENE3D); IPR008152 (PFAM); IPR002553 (PFAM); mobidb-lite (MOBIDB_LITE); PTHR22780 (PANTHER); PTHR22780:SF4 (PANTHER); IPR016024 (SUPERFAMILY); IPR013041 (SUPERFAMILY); IPR009028 (SUPERFAMILY)	C:GO:0030117; P:GO:0016192; C:GO:0030131; P:GO:0006886; F:GO:0005488	C:membrane coat; P:vesicle-mediated transport; C:clathrin adaptor complex; P:intracellular protein transport; F:binding
THAR02_00261	KKP07586.1	1.13994	0.711125	24.8169	27.8601	hypothetical protein THAR02_00261	1147	0.0	2	P:GO:0008152; F:GO:0008168	P:metabolic process; F:methyltransferase activity			G3DSA:3.40.50.150 (GENE3D); IPR013216 (PFAM); mobidb-lite (MOBIDB_LITE); PTHR13090:SF1 (PANTHER); PTHR13090 (PANTHER); cd02440 (CDD); IPR029063 (SUPERFAMILY)	P:GO:0008152; F:GO:0008168	P:metabolic process; F:methyltransferase activity
THAR02_00262	KKP07587.1	1.20395	0.35799	68.6795	81.4311	hypothetical protein THAR02_00262	706	5.8963e-104	2	P:GO:0034314; C:GO:0005885	P:Arp2/3 complex-mediated actin nucleation; C:Arp2/3 protein complex			IPR006789 (PFAM); IPR036743 (G3DSA:1.25.40.GENE3D); IPR006789 (PANTHER); PTHR12644:SF0 (PANTHER); IPR036743 (SUPERFAMILY)	P:GO:0030833; P:GO:0034314; C:GO:0015629; C:GO:0005885	P:regulation of actin filament polymerization; P:Arp2/3 complex-mediated actin nucleation; C:actin cytoskeleton; C:Arp2/3 protein complex
THAR02_00263	KKP07588.1	1.24176	0.900854	0.890415	1.08889	hypothetical protein THAR02_00263	8414	6.19939e-44						mobidb-lite (MOBIDB_LITE); mobidb-lite (MOBIDB_LITE); NON_CYTOPLASMIC_DOMAIN (PHOBIUS); TRANSMEMBRANE (PHOBIUS); TRANSMEMBRANE (PHOBIUS); CYTOPLASMIC_DOMAIN (PHOBIUS); NON_CYTOPLASMIC_DOMAIN (PHOBIUS); TMhelix (TMHMM)	no GO terms	no GO terms
THAR02_00264	KKP07589.1	1.15243	0.847772	5.5395	6.28693	hypothetical protein THAR02_00264	1528	0.0	2	F:GO:0016810; P:GO:0006807	F:hydrolase activity, acting on carbon-nitrogen (but not peptide) bonds; P:nitrogen compound metabolic process			IPR003010 (PFAM); IPR036526 (G3DSA:3.60.110.GENE3D); PTHR23088:SF27 (PANTHER); PTHR23088 (PANTHER); IPR003010 (PROSITE_PROFILES); IPR036526 (SUPERFAMILY)	F:GO:0016810; P:GO:0006807	F:hydrolase activity, acting on carbon-nitrogen (but not peptide) bonds; P:nitrogen compound metabolic process
THAR02_00265	KKP07590.1	1.10963	0.755965	30.0983	32.8907	hypothetical protein THAR02_00265	1365	0.0	1	C:GO:0016021	C:integral component of membrane			IPR006593 (SMART); G3DSA:2.60.40.1210 (GENE3D); IPR006593 (PFAM); IPR015920 (PFAM); mobidb-lite (MOBIDB_LITE); PTHR23130 (PANTHER); PTHR23130:SF115 (PANTHER); TRANSMEMBRANE (PHOBIUS); NON_CYTOPLASMIC_DOMAIN (PHOBIUS); SIGNAL_PEPTIDE_H_REGION (PHOBIUS); SIGNAL_PEPTIDE (PHOBIUS); SIGNAL_PEPTIDE_C_REGION (PHOBIUS); NON_CYTOPLASMIC_DOMAIN (PHOBIUS); TRANSMEMBRANE (PHOBIUS); TRANSMEMBRANE (PHOBIUS); C…	no GO terms	no GO terms
THAR02_00266	KKP07591.1	-1.04382	0.869551	21.0099	19.8222	hypothetical protein THAR02_00266	2169	0.0	2	C:GO:0005669; P:GO:0006352	C:transcription factor TFIID complex; P:DNA-templated transcription, initiation			mobidb-lite (MOBIDB_LITE); mobidb-lite (MOBIDB_LITE)	no GO terms	no GO terms
THAR02_00267	KKP07592.1	1.19014	0.629771	21.8563	25.6169	Endoribonuclease YSH1	3081	0.0						IPR022712 (SMART); IPR001279 (PFAM); IPR022712 (PFAM); IPR036866 (G3DSA:3.60.15.GENE3D); PTHR11203 (PANTHER); PTHR11203:SF11 (PANTHER); IPR036866 (SUPERFAMILY)	no GO terms	no GO terms
THAR02_00268	KKP07593.1	1.21143	0.299566	81.1974	96.8712	vacuolar ATP synthase 98 kDa subunit	2884	0.0	3	C:GO:0000220; F:GO:0015078; P:GO:0015991	C:vacuolar proton-transporting V-type ATPase, V0 domain; F:hydrogen ion transmembrane transporter activity; P:ATP hydrolysis coupled proton transport			Coil (COILS); Coil (COILS); IPR026028 (PIRSF); G3DSA:1.20.5.1070 (GENE3D); IPR002490 (PFAM); G3DSA:1.20.5.50 (GENE3D); IPR002490 (PANTHER); PTHR11629:SF63 (PANTHER); TRANSMEMBRANE (PHOBIUS); CYTOPLASMIC_DOMAIN (PHOBIUS); TRANSMEMBRANE (PHOBIUS); TRANSMEMBRANE (PHOBIUS); CYTOPLASMIC_DOMAIN (PHOBIUS); NON_CYTOPLASMIC_DOMAIN (PHOBIUS); NON_CYTOPLASMIC_DOMAIN (PHOBIUS); NON_CYTOPLASMIC_DOMAIN (PHOBIU…	C:GO:0000220; F:GO:0015078; P:GO:0015991; C:GO:0033179	C:vacuolar proton-transporting V-type ATPase, V0 domain; F:hydrogen ion transmembrane transporter activity; P:ATP hydrolysis coupled proton transport; C:proton-transporting V-type ATPase, V0 domain
THAR02_00269	KKP07594.1	-1.31056	2.29135e-07	970.533	729.303	hypothetical protein THAR02_00269	1958	0.0	1	C:GO:0019005	C:SCF ubiquitin ligase complex			IPR032675 (G3DSA:3.80.10.GENE3D); IPR032675 (G3DSA:3.80.10.GENE3D); PTHR44001 (PANTHER); SSF52047 (SUPERFAMILY)	no GO terms	no GO terms
THAR02_00270	KKP07595.1	-1.69071	0.652387	2.35535	1.37195	hypothetical protein THAR02_00270	882	1.0426e-58						TRANSMEMBRANE (PHOBIUS); NON_CYTOPLASMIC_DOMAIN (PHOBIUS); TRANSMEMBRANE (PHOBIUS); CYTOPLASMIC_DOMAIN (PHOBIUS); CYTOPLASMIC_DOMAIN (PHOBIUS)	no GO terms	no GO terms
THAR02_00271	KKP07596.1	1.18717	0.235672	136.678	159.796	ribosome biogenesis RLP24	786	2.07761e-100	6	P:GO:0032781; P:GO:0042273; C:GO:0005730; P:GO:1902626; F:GO:0001671; C:GO:0030687	P:positive regulation of ATPase activity; P:ribosomal large subunit biogenesis; C:nucleolus; P:assembly of large subunit precursor of preribosome; F:ATPase activator activity; C:preribosome, large subunit precursor			IPR000988 (PFAM); G3DSA:2.30.170.20 (GENE3D); mobidb-lite (MOBIDB_LITE); IPR000988 (PANTHER); PTHR10792:SF8 (PANTHER)	no GO terms	no GO terms
THAR02_00272	KKP07597.1	1.38165	0.13062	53.1949	72.3802	hypothetical protein THAR02_00272	2317	0.0	9	P:GO:0061188; P:GO:2000219; F:GO:0008270; P:GO:0031939; F:GO:0035064; P:GO:0061186; C:GO:0033698; P:GO:0061408; P:GO:0016479	P:negative regulation of chromatin silencing at rDNA; P:positive regulation of invasive growth in response to glucose limitation; F:zinc ion binding; P:negative regulation of chromatin silencing at telomere; F:methylated histone binding; P:negative regulation of chromatin silencing at silent mating-type cassette; C:Rpd3L complex; P:positive regulation of transcription from RNA polymerase II promo…			Coil (COILS); IPR024610 (SMART); IPR024610 (PFAM); mobidb-lite (MOBIDB_LITE); mobidb-lite (MOBIDB_LITE); mobidb-lite (MOBIDB_LITE); PTHR10333 (PANTHER); PTHR10333:SF42 (PANTHER)	no GO terms	no GO terms
THAR02_00273	KKP07598.1	1.28647	0.237899	56.8329	72.0034	undecaprenyl diphosphate synthase	1613	0.0	1	F:GO:0016765	F:transferase activity, transferring alkyl or aryl (other than methyl) groups			IPR001441 (PFAM); IPR036424 (G3DSA:3.40.1180.GENE3D); mobidb-lite (MOBIDB_LITE); PTHR10291:SF0 (PANTHER); IPR001441 (PANTHER); IPR018520 (PROSITE_PATTERNS); IPR036424 (SUPERFAMILY)	F:GO:0016765	F:transferase activity, transferring alkyl or aryl (other than methyl) groups
THAR02_00274	KKP07599.1	-1.3719	0.0990337	75.1307	53.9323	GH63 glucosidase	3594	0.0	2	F:GO:0004573; P:GO:0009311	F:mannosyl-oligosaccharide glucosidase activity; P:oligosaccharide metabolic process	EC:3.2.1.106	Mannosyl-oligosaccharide glucosidase	G3DSA:1.50.10.10 (GENE3D); IPR031335 (PFAM); IPR004888 (PANTHER); PTHR10412:SF10 (PANTHER); IPR008928 (SUPERFAMILY)	F:GO:0003824; F:GO:0004573; P:GO:0009311	F:catalytic activity; F:mannosyl-oligosaccharide glucosidase activity; P:oligosaccharide metabolic process
THAR02_00275	KKP07600.1	1.05318	0.712962	255.526	265.027	ATP synthase delta subunit	1037	4.85121e-95	3	C:GO:0045259; P:GO:0015986; F:GO:0046933	C:proton-transporting ATP synthase complex; P:ATP synthesis coupled proton transport; F:proton-transporting ATP synthase activity, rotational mechanism	EC:3.6.1.3; EC:3.6.1.15	Adenosinetriphosphatase; Nucleoside-triphosphate phosphatase	IPR000711 (PFAM); IPR026015 (G3DSA:1.10.520.GENE3D); IPR000711 (PANTHER); IPR026015 (SUPERFAMILY)	P:GO:0015986; F:GO:0046933	P:ATP synthesis coupled proton transport; F:proton-transporting ATP synthase activity, rotational mechanism
THAR02_00276	KKP07601.1	1.29382	0.113246	97.3142	123.994	ribose 5-phosphate isomerase A	1143	0.0	3	P:GO:0009052; F:GO:0004751; P:GO:0015976	P:pentose-phosphate shunt, non-oxidative branch; F:ribose-5-phosphate isomerase activity; P:carbon utilization	EC:5.3.1.6	Ribose-5-phosphate isomerase	IPR004788 (PFAM); G3DSA:3.40.50.1360 (GENE3D); PTHR11934 (PANTHER); IPR004788 (CDD); IPR037171 (SUPERFAMILY)	P:GO:0009052; F:GO:0004751	P:pentose-phosphate shunt, non-oxidative branch; F:ribose-5-phosphate isomerase activity
THAR02_00277	KKP07602.1	1.15487	0.623803	34.9487	39.748	maintenance-ploidy mob1	1278	8.56784e-161	10	C:GO:0005634; C:GO:0031097; P:GO:0031031; C:GO:0005935; F:GO:0030295; C:GO:0005829; C:GO:0034973; P:GO:0032147; C:GO:0044732; P:GO:0034613	C:nucleus; C:medial cortex; P:positive regulation of septation initiation signaling; C:cellular bud neck; F:protein kinase activator activity; C:cytosol; C:Sid2-Mob1 complex; P:activation of protein kinase activity; C:mitotic spindle pole body; P:cellular protein localization			no IPS match	no IPS match	no IPS match
THAR02_00278	KKP07603.1	-1.03373	0.919494	11.4123	10.8723	chitin synthase 2	3691	0.0	2	P:GO:0006031; F:GO:0004100	P:chitin biosynthetic process; F:chitin synthase activity	EC:2.4.1.16	Chitin synthase	IPR004834 (PFAM); IPR013616 (PFAM); IPR029044 (G3DSA:3.90.550.GENE3D); mobidb-lite (MOBIDB_LITE); mobidb-lite (MOBIDB_LITE); IPR004835 (PANTHER); PTHR22914:SF38 (PANTHER); IPR004834 (PRODOM); cd04190 (CDD)	F:GO:0016758; P:GO:0006031; F:GO:0004100	F:transferase activity, transferring hexosyl groups; P:chitin biosynthetic process; F:chitin synthase activity
THAR02_00279	KKP07604.1	1.42288	0.045013	76.8711	107.717	sulfite reductase subunit beta	4955	0.0	10	F:GO:0050661; P:GO:0006118; F:GO:0010181; P:GO:0006790; P:GO:0008652; P:GO:0055114; F:GO:0051539; F:GO:0004783; C:GO:0009337; F:GO:0020037	F:NADP binding; P:obsolete electron transport; F:FMN binding; P:sulfur compound metabolic process; P:cellular amino acid biosynthetic process; P:oxidation-reduction process; F:4 iron, 4 sulfur cluster binding; F:sulfite reductase (NADPH) activity; C:sulfite reductase complex (NADPH); F:heme binding	EC:1.8.1.2	Assimilatory sulfite reductase (NADPH)	IPR006066 (PRINTS); IPR001094 (PRINTS); G3DSA:3.90.480.10 (GENE3D); G3DSA:3.40.50.970 (GENE3D); IPR009014 (G3DSA:3.40.50.GENE3D); IPR002880 (PFAM); IPR029039 (G3DSA:3.40.50.GENE3D); IPR008254 (PFAM); IPR005117 (PFAM); G3DSA:3.30.413.10 (GENE3D); G3DSA:3.30.413.10 (GENE3D); G3DSA:3.40.50.970 (GENE3D); IPR006067 (PFAM); PTHR19384:SF93 (PANTHER); PTHR19384 (PANTHER); IPR006066 (PROSITE_PATTERNS); IP…	F:GO:0050661; F:GO:0010181; F:GO:0016491; F:GO:0003824; P:GO:0008152; P:GO:0055114; P:GO:0008652; F:GO:0051539; F:GO:0051536; F:GO:0004783; F:GO:0020037; C:GO:0009337	F:NADP binding; F:FMN binding; F:oxidoreductase activity; F:catalytic activity; P:metabolic process; P:oxidation-reduction process; P:cellular amino acid biosynthetic process; F:4 iron, 4 sulfur cluster binding; F:iron-sulfur cluster binding; F:sulfite reductase (NADPH) activity; F:heme binding; C:sulfite reductase complex (NADPH)
THAR02_00280	KKP07605.1	-1.06031	0.300516	522.054	484.88	hypothetical protein THAR02_00280	884	1.17281e-168	2	C:GO:0016021; C:GO:0005794	C:integral component of membrane; C:Golgi apparatus			IPR013862 (PFAM); IPR013862 (PANTHER); CYTOPLASMIC_DOMAIN (PHOBIUS); NON_CYTOPLASMIC_DOMAIN (PHOBIUS); TRANSMEMBRANE (PHOBIUS); CYTOPLASMIC_DOMAIN (PHOBIUS); CYTOPLASMIC_DOMAIN (PHOBIUS); NON_CYTOPLASMIC_DOMAIN (PHOBIUS); TRANSMEMBRANE (PHOBIUS); TRANSMEMBRANE (PHOBIUS); TRANSMEMBRANE (PHOBIUS); TMhelix (TMHMM); TMhelix (TMHMM); TMhelix (TMHMM); TMhelix (TMHMM)	no GO terms	no GO terms
THAR02_00281	KKP07606.1	1.19316	0.0550934	334.743	393.336	RAS small monomeric GTPase Rab6	1064	1.25627e-71	2	F:GO:0005525; F:GO:0003924	F:GTP binding; F:GTPase activity	EC:3.6.1.15	Nucleoside-triphosphate phosphatase	PR00449 (PRINTS); SM00175 (SMART); SM00173 (SMART); G3DSA:3.40.50.300 (GENE3D); IPR001806 (PFAM); PTHR24073:SF343 (PANTHER); PTHR24073 (PANTHER); PS51419 (PROSITE_PROFILES); IPR027417 (SUPERFAMILY)	F:GO:0005525; F:GO:0003924	F:GTP binding; F:GTPase activity
THAR02_00282	KKP07607.1	1.13387	0.404878	138.326	154.461	hypothetical protein THAR02_00282	1382	0.0						Coil (COILS); Coil (COILS); IPR011687 (PIRSF); IPR011687 (PFAM); mobidb-lite (MOBIDB_LITE); mobidb-lite (MOBIDB_LITE); IPR011687 (PANTHER)	no GO terms	no GO terms
THAR02_00283	KKP07608.1	-1.49486	2.75684e-07	481.264	317.057	NADH dehydrogenase	2134	0.0	3	F:GO:0016491; F:GO:0005509; P:GO:0055114	F:oxidoreductase activity; F:calcium ion binding; P:oxidation-reduction process			IPR002048 (SMART); IPR036188 (G3DSA:3.50.50.GENE3D); IPR023753 (PFAM); IPR036188 (G3DSA:3.50.50.GENE3D); PTHR43706 (PANTHER); PTHR43706:SF2 (PANTHER); IPR018247 (PROSITE_PATTERNS); NON_CYTOPLASMIC_DOMAIN (PHOBIUS); TRANSMEMBRANE (PHOBIUS); CYTOPLASMIC_DOMAIN (PHOBIUS); IPR002048 (PROSITE_PROFILES); IPR036188 (SUPERFAMILY); IPR011992 (SUPERFAMILY); IPR036188 (SUPERFAMILY); TMhelix (TMHMM)	F:GO:0016491; F:GO:0005509; P:GO:0055114	F:oxidoreductase activity; F:calcium ion binding; P:oxidation-reduction process
THAR02_00284	KKP07609.1	-1.11643	0.530157	68.3412	60.2844	uridine kinase	2285	0.0	6	F:GO:0005524; P:GO:0006206; F:GO:0004849; P:GO:0006222; P:GO:0016310; P:GO:0008655	F:ATP binding; P:pyrimidine nucleobase metabolic process; F:uridine kinase activity; P:UMP biosynthetic process; P:phosphorylation; P:pyrimidine-containing compound salvage	EC:2.7.1.48	Uridine kinase	G3DSA:3.40.50.2020 (GENE3D); PF14681 (PFAM); PTHR10285:SF123 (PANTHER); PTHR10285 (PANTHER); IPR029057 (SUPERFAMILY)	no GO terms	no GO terms
THAR02_00285	KKP07610.1	1.03402	0.886104	158.094	160.99	ran binding in the microtubule-organising centre	1179	2.48158e-103						IPR013144 (SMART); IPR024964 (PFAM); mobidb-lite (MOBIDB_LITE); PTHR12864:SF3 (PANTHER); PTHR12864 (PANTHER)	no GO terms	no GO terms
THAR02_00286	KKP07611.1	1.11926	0.419773	167.701	184.851	NADH-ubiquinone oxidoreductase 18 kDa subunit	884	9.7666e-124	2	F:GO:0016651; P:GO:0022900	F:oxidoreductase activity, acting on NAD(P)H; P:electron transport chain			IPR006885 (PFAM); G3DSA:3.30.160.190 (GENE3D); PTHR12219:SF8 (PANTHER); IPR006885 (PANTHER)	F:GO:0016651; P:GO:0022900	F:oxidoreductase activity, acting on NAD(P)H; P:electron transport chain
THAR02_00287	KKP07612.1	1.49921	0.00328852	120.934	178.552	mitochondrial F1F0 ATP synthase subunit F	860	1.50824e-43	6	C:GO:0000276; P:GO:0006119; C:GO:0016021; F:GO:0046961; P:GO:0015986; F:GO:0046933	C:mitochondrial proton-transporting ATP synthase complex, coupling factor F(o); P:oxidative phosphorylation; C:integral component of membrane; F:proton-transporting ATPase activity, rotational mechanism; P:ATP synthesis coupled proton transport; F:proton-transporting ATP synthase activity, rotational mechanism	EC:3.6.1.3; EC:3.6.1.15	Adenosinetriphosphatase; Nucleoside-triphosphate phosphatase	no IPS match	no IPS match	no IPS match
THAR02_00288	KKP07613.1	1.00202	0.97424	15.2259	15.0249	hypothetical protein THAR02_00288	3874	0.0						Coil (COILS); mobidb-lite (MOBIDB_LITE); mobidb-lite (MOBIDB_LITE); mobidb-lite (MOBIDB_LITE)	no GO terms	no GO terms
THAR02_00289	KKP07614.1	-1.02509	0.931457	12.0373	11.5643	minichromosome maintenance 6	3011	0.0	7	C:GO:0005657; C:GO:0005634; F:GO:0003677; F:GO:0005524; P:GO:0006270; F:GO:0003678; C:GO:0042555	C:replication fork; C:nucleus; F:DNA binding; F:ATP binding; P:DNA replication initiation; F:DNA helicase activity; C:MCM complex	EC:3.6.1.15	Nucleoside-triphosphate phosphatase	IPR001208 (PRINTS); IPR008049 (PRINTS); IPR031327 (SMART); IPR001208 (PFAM); G3DSA:3.30.1640.10 (GENE3D); IPR027925 (PFAM); G3DSA:2.40.50.140 (GENE3D); IPR033762 (PFAM); G3DSA:3.40.50.300 (GENE3D); mobidb-lite (MOBIDB_LITE); mobidb-lite (MOBIDB_LITE); PTHR11630 (PANTHER); PTHR11630:SF43 (PANTHER); IPR018525 (PROSITE_PATTERNS); IPR001208 (PROSITE_PROFILES); IPR012340 (SUPERFAMILY); IPR027417 (SUPE…	F:GO:0005524; P:GO:0006270; F:GO:0003677; C:GO:0005634; F:GO:0003678; P:GO:0006260; C:GO:0042555	F:ATP binding; P:DNA replication initiation; F:DNA binding; C:nucleus; F:DNA helicase activity; P:DNA replication; C:MCM complex
THAR02_00290	KKP07615.1	1.05961	0.92027	13.8538	14.4567	ribonuclease H2 subunit C	603	4.13655e-74	2	C:GO:0032299; P:GO:0006401	C:ribonuclease H2 complex; P:RNA catabolic process			IPR013924 (PFAM); mobidb-lite (MOBIDB_LITE); SIGNAL_PEPTIDE_C_REGION (PHOBIUS); NON_CYTOPLASMIC_DOMAIN (PHOBIUS); SIGNAL_PEPTIDE (PHOBIUS); SIGNAL_PEPTIDE_H_REGION (PHOBIUS); SIGNAL_PEPTIDE_N_REGION (PHOBIUS); IPR013924 (CDD); SignalP-noTM (SIGNALP_EUK)	C:GO:0032299; P:GO:0006401	C:ribonuclease H2 complex; P:RNA catabolic process
THAR02_00291	KKP07616.1	1.28952	0.649232	8.26454	10.4955	RNA exonuclease 4	960	0.0	1	F:GO:0003676	F:nucleic acid binding			IPR013520 (SMART); IPR036397 (G3DSA:3.30.420.GENE3D); IPR013520 (PFAM); mobidb-lite (MOBIDB_LITE); mobidb-lite (MOBIDB_LITE); PTHR12801 (PANTHER); PTHR12801:SF108 (PANTHER); cd06144 (CDD); IPR012337 (SUPERFAMILY)	F:GO:0003676	F:nucleic acid binding
THAR02_00292	KKP07617.1	1.05202	0.836375	85.6485	88.7358	histone acetyltransferase E	1598	0.0	5	F:GO:0004402; P:GO:0042967; P:GO:0006355; P:GO:0016573; C:GO:0000123	F:histone acetyltransferase activity; P:acyl-carrier-protein biosynthetic process; P:regulation of transcription, DNA-templated; P:histone acetylation; C:histone acetyltransferase complex	EC:2.3.1.48	Histone acetyltransferase	IPR002717 (PFAM); G3DSA:3.30.60.60 (GENE3D); G3DSA:3.40.630.30 (GENE3D); mobidb-lite (MOBIDB_LITE); PTHR10615 (PANTHER); PTHR10615:SF157 (PANTHER); IPR002717 (PROSITE_PROFILES); cd04301 (CDD); IPR016181 (SUPERFAMILY)	F:GO:0004402; P:GO:0006355; P:GO:0016573	F:histone acetyltransferase activity; P:regulation of transcription, DNA-templated; P:histone acetylation
THAR02_00293	KKP07618.1	1.1513	0.652036	31.0617	35.2182	hypothetical protein A0O28_0097420	1746	0.0	1	F:GO:0003824	F:catalytic activity			IPR008313 (SMART); IPR008313 (PIRSF); G3DSA:1.50.10.10 (GENE3D); IPR008313 (PFAM); mobidb-lite (MOBIDB_LITE); IPR008313 (PANTHER); PTHR31047:SF0 (PANTHER); IPR008928 (SUPERFAMILY)	F:GO:0003824	F:catalytic activity
THAR02_00294	KKP07619.1	-1.23386	0.675223	9.91931	7.91717	hypothetical protein THAR02_00294	1544	0.0	3	F:GO:0030170; F:GO:0003824; P:GO:0009058	F:pyridoxal phosphate binding; F:catalytic activity; P:biosynthetic process			Coil (COILS); IPR015421 (G3DSA:3.40.640.GENE3D); IPR004839 (PFAM); IPR015422 (G3DSA:3.90.1150.GENE3D); PTHR42858 (PANTHER); cd00609 (CDD); IPR015424 (SUPERFAMILY)	F:GO:0030170; F:GO:0003824; P:GO:0009058	F:pyridoxal phosphate binding; F:catalytic activity; P:biosynthetic process
THAR02_00295	KKP07620.1	-1.12128	0.719244	20.9846	18.4307	DNA polymerase delta subunit 3	1565	2.35521e-98	2	C:GO:0005634; P:GO:0006260	C:nucleus; P:DNA replication			Coil (COILS); IPR019038 (PFAM); mobidb-lite (MOBIDB_LITE); IPR019038 (PANTHER)	C:GO:0005634; P:GO:0006260	C:nucleus; P:DNA replication
THAR02_00296	KKP07621.1	1.11759	0.826856	12.7243	14.0046	E3 ubiquitin- ligase RAD18	1617	0.0	6	C:GO:0005634; P:GO:0006281; F:GO:0008270; C:GO:0016021; F:GO:0003684; F:GO:0016874	C:nucleus; P:DNA repair; F:zinc ion binding; C:integral component of membrane; F:damaged DNA binding; F:ligase activity			IPR001841 (SMART); IPR013083 (G3DSA:3.30.40.GENE3D); PF13923 (PFAM); mobidb-lite (MOBIDB_LITE); PTHR14134:SF2 (PANTHER); PTHR14134 (PANTHER); IPR017907 (PROSITE_PATTERNS); NON_CYTOPLASMIC_DOMAIN (PHOBIUS); CYTOPLASMIC_DOMAIN (PHOBIUS); TRANSMEMBRANE (PHOBIUS); IPR001841 (PROSITE_PROFILES); cd16529 (CDD); SSF57850 (SUPERFAMILY); TMhelix (TMHMM)	no GO terms	no GO terms
THAR02_00297	KKP07622.1	-1.17539	0.489418	42.7695	35.835	Snf7 family	1421	0.0	1	P:GO:0007034	P:vacuolar transport			Coil (COILS); Coil (COILS); Coil (COILS); G3DSA:1.20.1170.10 (GENE3D); IPR005024 (PFAM); mobidb-lite (MOBIDB_LITE); PTHR22761:SF18 (PANTHER); PTHR22761 (PANTHER)	P:GO:0007034	P:vacuolar transport
THAR02_00298	KKP07623.1	1.20537	0.616631	20.0841	23.841	TRAPP complex component Gsg1	2313	0.0						IPR024420 (PFAM); mobidb-lite (MOBIDB_LITE); mobidb-lite (MOBIDB_LITE); mobidb-lite (MOBIDB_LITE); mobidb-lite (MOBIDB_LITE); IPR024420 (PANTHER)	no GO terms	no GO terms
THAR02_00299	KKP07624.1	1.18001	0.595214	29.7813	34.6084	hypothetical protein THAR02_00299	984	7.96945e-149	6	P:GO:0006406; P:GO:0000282; C:GO:0070274; C:GO:0005829; C:GO:0005684; P:GO:0000398	P:mRNA export from nucleus; P:cellular bud site selection; C:RES complex; C:cytosol; C:U2-type spliceosomal complex; P:mRNA splicing, via spliceosome			Coil (COILS); Coil (COILS); IPR018609 (PFAM); mobidb-lite (MOBIDB_LITE); mobidb-lite (MOBIDB_LITE); mobidb-lite (MOBIDB_LITE); mobidb-lite (MOBIDB_LITE); PTHR31809 (PANTHER)	no GO terms	no GO terms
THAR02_00300	KKP07625.1	-1.07029	0.682847	64.3653	59.2247	transcription initiation factor TFIIF subunit alpha	2147	0.0	1	P:GO:0006367	P:transcription initiation from RNA polymerase II promoter			Coil (COILS); mobidb-lite (MOBIDB_LITE); mobidb-lite (MOBIDB_LITE); mobidb-lite (MOBIDB_LITE); mobidb-lite (MOBIDB_LITE); PTHR13011 (PANTHER); IPR011039 (SUPERFAMILY)	P:GO:0006367	P:transcription initiation from RNA polymerase II promoter
THAR02_00301	KKP07626.1	1.20536	0.759665	7.50026	8.9032	hypothetical protein THAR02_00301	2979	0.0	8	F:GO:0000287; F:GO:0050265; P:GO:0071076; F:GO:0003723; P:GO:0036450; C:GO:0005829; P:GO:0043631; F:GO:0002134	F:magnesium ion binding; F:RNA uridylyltransferase activity; P:RNA 3' uridylation; F:RNA binding; P:polyuridylation-dependent decapping of nuclear-transcribed mRNA; C:cytosol; P:RNA polyadenylation; F:UTP binding	EC:2.7.7.52	RNA uridylyltransferase	G3DSA:1.10.1410.10 (GENE3D); IPR002058 (PFAM); G3DSA:3.30.460.10 (GENE3D); mobidb-lite (MOBIDB_LITE); mobidb-lite (MOBIDB_LITE); mobidb-lite (MOBIDB_LITE); mobidb-lite (MOBIDB_LITE); PTHR12271 (PANTHER); PTHR12271:SF40 (PANTHER); SSF81631 (SUPERFAMILY); SSF81301 (SUPERFAMILY); SSF81301 (SUPERFAMILY)	no GO terms	no GO terms
THAR02_00302	KKP07627.1	-1.10476	0.37614	160.925	143.453	ribose-phosphate pyrophosphokinase	1612	0.0	7	F:GO:0000287; P:GO:0009156; P:GO:0006098; P:GO:0009165; F:GO:0004749; P:GO:0009116; P:GO:0006144	F:magnesium ion binding; P:ribonucleoside monophosphate biosynthetic process; P:pentose-phosphate shunt; P:nucleotide biosynthetic process; F:ribose phosphate diphosphokinase activity; P:nucleoside metabolic process; P:purine nucleobase metabolic process	EC:2.7.6.1	Ribose-phosphate diphosphokinase	G3DSA:3.40.50.2020 (GENE3D); IPR005946 (PFAM); G3DSA:3.40.50.2020 (GENE3D); mobidb-lite (MOBIDB_LITE); mobidb-lite (MOBIDB_LITE); PTHR10210:SF57 (PANTHER); PTHR10210 (PANTHER); IPR000842 (PROSITE_PATTERNS); IPR000836 (CDD); IPR029057 (SUPERFAMILY); IPR029057 (SUPERFAMILY)	F:GO:0000287; P:GO:0009156; P:GO:0009165; F:GO:0004749; P:GO:0009116; P:GO:0044249	F:magnesium ion binding; P:ribonucleoside monophosphate biosynthetic process; P:nucleotide biosynthetic process; F:ribose phosphate diphosphokinase activity; P:nucleoside metabolic process; P:cellular biosynthetic process
THAR02_00303	KKP07628.1	-1.19323	0.364855	62.8976	51.9116	short chain dehydrogenase reductase	1195	6.92126e-107	3	F:GO:0016491; C:GO:0005829; P:GO:0055114	F:oxidoreductase activity; C:cytosol; P:oxidation-reduction process			Coil (COILS); IPR002347 (PRINTS); IPR002347 (PFAM); G3DSA:3.40.50.720 (GENE3D); PTHR42901 (PANTHER); PTHR42901:SF1 (PANTHER); IPR036291 (SUPERFAMILY)	no GO terms	no GO terms
THAR02_00304	KKP07629.1	1.24812	0.89223	0.999103	1.22806	MSF transporter	1106	2.84399e-142	1	C:GO:0016021	C:integral component of membrane			G3DSA:1.20.1250.20 (GENE3D); PTHR23501 (PANTHER); CYTOPLASMIC_DOMAIN (PHOBIUS); TRANSMEMBRANE (PHOBIUS); CYTOPLASMIC_DOMAIN (PHOBIUS); TRANSMEMBRANE (PHOBIUS); TRANSMEMBRANE (PHOBIUS); CYTOPLASMIC_DOMAIN (PHOBIUS); NON_CYTOPLASMIC_DOMAIN (PHOBIUS); TRANSMEMBRANE (PHOBIUS); TRANSMEMBRANE (PHOBIUS); NON_CYTOPLASMIC_DOMAIN (PHOBIUS); CYTOPLASMIC_DOMAIN (PHOBIUS); TRANSMEMBRANE (PHOBIUS); NON_CYTOPLA…	no GO terms	no GO terms
THAR02_00305	KKP07630.1	1.14583	0.771853	13.9075	15.6936	UBA THIF-type NAD FAD binding fold	1775	0.0	2	F:GO:0019781; P:GO:0045116	F:NEDD8 activating enzyme activity; P:protein neddylation			G3DSA:3.40.50.720 (GENE3D); PTHR10953 (PANTHER); IPR030667 (PTHR10953:PANTHER); IPR035985 (SUPERFAMILY)	F:GO:0019781; P:GO:0045116; F:GO:0008641	F:NEDD8 activating enzyme activity; P:protein neddylation; F:small protein activating enzyme activity
THAR02_00306	KKP07631.1	1.26077	0.412537	33.0615	41.0498	GDA1 CD39 family	2117	0.0	1	F:GO:0016787	F:hydrolase activity			Coil (COILS); IPR000407 (PFAM); G3DSA:3.30.420.150 (GENE3D); mobidb-lite (MOBIDB_LITE); mobidb-lite (MOBIDB_LITE); PTHR11782:SF43 (PANTHER); IPR000407 (PANTHER); IPR000407 (PROSITE_PATTERNS); CYTOPLASMIC_DOMAIN (PHOBIUS); TRANSMEMBRANE (PHOBIUS); NON_CYTOPLASMIC_DOMAIN (PHOBIUS); TMhelix (TMHMM)	F:GO:0016787	F:hydrolase activity
THAR02_00307	KKP07632.1	1.20405	0.586931	23.9693	28.422	hypothetical protein THAR02_00307	603	4.89952e-110	3	C:GO:0005635; P:GO:0006020; C:GO:0005829	C:nuclear envelope; P:inositol metabolic process; C:cytosol			IPR008493 (PFAM); IPR031318 (PANTHER)	no GO terms	no GO terms
THAR02_00308	KKP07633.1	1.28773	0.141338	87.4927	110.956	thiamine pyrophosphokinase	1144	0.0	1	F:GO:0016787	F:hydrolase activity			IPR031804 (PFAM); G3DSA:3.90.79.10 (GENE3D); IPR000086 (PFAM); mobidb-lite (MOBIDB_LITE); PTHR13622:SF10 (PANTHER); PTHR13622 (PANTHER); IPR000086 (PROSITE_PROFILES); cd03676 (CDD); IPR015797 (SUPERFAMILY)	F:GO:0016787	F:hydrolase activity
THAR02_00309	KKP07634.1	1.09413	0.723092	55.6356	59.9481	DNA-directed RNA polymerase and III subunit RPABC3	545	4.3378e-76	1	P:GO:0006351	P:transcription, DNA-templated			IPR005570 (SMART); G3DSA:2.40.50.140 (GENE3D); IPR005570 (PIRSF); IPR005570 (PFAM); PTHR10917:SF0 (PANTHER); IPR005570 (PANTHER); IPR012340 (SUPERFAMILY)	P:GO:0006351	P:transcription, DNA-templated
THAR02_00310	KKP07635.1	1.23402	0.561128	20.7005	25.1569	elongator complex 4	2621	0.0	4	P:GO:0051252; C:GO:0000214; P:GO:0000379; F:GO:0000213	P:regulation of RNA metabolic process; C:tRNA-intron endonuclease complex; P:tRNA-type intron splice site recognition and cleavage; F:tRNA-intron endonuclease activity	EC:3.1.27.9; EC:3.1.31; EC:3.1.27	Acting on ester bonds; Acting on ester bonds; Acting on ester bonds	IPR016690 (PIRSF); G3DSA:3.40.1350.10 (GENE3D); IPR006677 (PFAM); mobidb-lite (MOBIDB_LITE); PTHR13070 (PANTHER); IPR036167 (SUPERFAMILY)	P:GO:0006388; P:GO:0000379; C:GO:0000214; F:GO:0000213	P:tRNA splicing, via endonucleolytic cleavage and ligation; P:tRNA-type intron splice site recognition and cleavage; C:tRNA-intron endonuclease complex; F:tRNA-intron endonuclease activity
THAR02_00311	KKP07636.1	1.05665	0.891999	29.2443	30.4317	hypothetical protein THAR02_00311	2880	0.0	1	C:GO:0016021	C:integral component of membrane			PF13920 (PFAM); G3DSA:1.10.1170.10 (GENE3D); mobidb-lite (MOBIDB_LITE); mobidb-lite (MOBIDB_LITE); mobidb-lite (MOBIDB_LITE); PTHR12183 (PANTHER); PTHR12183:SF3 (PANTHER); NON_CYTOPLASMIC_DOMAIN (PHOBIUS); CYTOPLASMIC_DOMAIN (PHOBIUS); NON_CYTOPLASMIC_DOMAIN (PHOBIUS); CYTOPLASMIC_DOMAIN (PHOBIUS); TRANSMEMBRANE (PHOBIUS); NON_CYTOPLASMIC_DOMAIN (PHOBIUS); TRANSMEMBRANE (PHOBIUS); TRANSMEMBRANE (…	no GO terms	no GO terms
THAR02_00312	KKP07637.1	1.25687	0.567382	16.6002	20.5474	polyphosphoinositide phosphatase	3090	0.0	1	F:GO:0042578	F:phosphoric ester hydrolase activity			IPR002013 (PFAM); mobidb-lite (MOBIDB_LITE); PTHR11200:SF9 (PANTHER); PTHR11200 (PANTHER); IPR002013 (PROSITE_PROFILES)	F:GO:0042578	F:phosphoric ester hydrolase activity
THAR02_00313	KKP07638.1	1.45983	0.700378	2.4179	3.47611	hypothetical protein THAR02_00313	1499	0.0	1	F:GO:0005488	F:binding			IPR018870 (PFAM); IPR011989 (G3DSA:1.25.10.GENE3D); PTHR32226 (PANTHER); SIGNAL_PEPTIDE (PHOBIUS); NON_CYTOPLASMIC_DOMAIN (PHOBIUS); SIGNAL_PEPTIDE_N_REGION (PHOBIUS); SIGNAL_PEPTIDE_C_REGION (PHOBIUS); SIGNAL_PEPTIDE_H_REGION (PHOBIUS); IPR016024 (SUPERFAMILY)	F:GO:0005488	F:binding
THAR02_00314	KKP07639.1	1.03597	0.924896	56.1893	57.3262	3 exoribonuclease involved in RNA processing during translation	918	0.0						IPR001247 (PFAM); IPR027408 (G3DSA:3.30.230.GENE3D); PTHR11953 (PANTHER); PTHR11953:SF2 (PANTHER); cd11371 (CDD); IPR020568 (SUPERFAMILY); IPR036345 (SUPERFAMILY)	no GO terms	no GO terms
THAR02_00315	KKP07640.1	1.29982	0.774343	3.06414	3.92232	peroxisomal-coenzyme A synthetase	4955	0.0	3	F:GO:0003824; P:GO:0008152; F:GO:0031177	F:catalytic activity; P:metabolic process; F:phosphopantetheine binding			IPR020806 (SMART); G3DSA:2.160.10.10 (GENE3D); G3DSA:2.160.10.10 (GENE3D); G3DSA:2.160.10.10 (GENE3D); IPR009081 (PFAM); IPR000873 (PFAM); G3DSA:3.30.300.30 (GENE3D); IPR036736 (G3DSA:1.10.1200.GENE3D); G3DSA:3.30.300.30 (GENE3D); G3DSA:2.30.38.10 (GENE3D); mobidb-lite (MOBIDB_LITE); PTHR43201 (PANTHER); PTHR43201 (PANTHER); PTHR43201:SF10 (PANTHER); NON_CYTOPLASMIC_DOMAIN (PHOBIUS); NON_CYTOPLAS…	F:GO:0003824; P:GO:0008152; F:GO:0031177	F:catalytic activity; P:metabolic process; F:phosphopantetheine binding
THAR02_00316	KKP07641.1	1.05967	0.754805	134.496	140.357	hypothetical protein THAR02_00316	828	7.8679e-161	1	F:GO:0003676	F:nucleic acid binding			IPR000504 (SMART); IPR000504 (PFAM); G3DSA:3.30.70.330 (GENE3D); G3DSA:3.30.70.330 (GENE3D); mobidb-lite (MOBIDB_LITE); PTHR10501 (PANTHER); PTHR10501:SF27 (PANTHER); IPR000504 (PROSITE_PROFILES); IPR000504 (PROSITE_PROFILES); cd12247 (CDD); IPR035979 (SUPERFAMILY)	F:GO:0003676	F:nucleic acid binding
THAR02_00317	KKP07642.1	1.09628	0.594299	119.239	128.734	vacuolar ATP synthase subunit D	1085	1.661e-102	2	F:GO:0042626; P:GO:0006810	F:ATPase activity, coupled to transmembrane movement of substances; P:transport	EC:3.6.1.3; EC:3.6.1.15	Adenosinetriphosphatase; Nucleoside-triphosphate phosphatase	IPR002699 (PFAM); IPR002699 (TIGRFAM); IPR002699 (PANTHER); SIGNAL_PEPTIDE_H_REGION (PHOBIUS); SIGNAL_PEPTIDE_N_REGION (PHOBIUS); SIGNAL_PEPTIDE (PHOBIUS); SIGNAL_PEPTIDE_C_REGION (PHOBIUS); NON_CYTOPLASMIC_DOMAIN (PHOBIUS)	F:GO:0042626	F:ATPase activity, coupled to transmembrane movement of substances
THAR02_00318	KKP07643.1	-1.0141	0.91177	37.1649	36.0915	pre-mRNA-splicing factor SYF1	2557	0.0	2	F:GO:0005515; P:GO:0006396	F:protein binding; P:RNA processing			IPR003107 (SMART); IPR011990 (G3DSA:1.25.40.GENE3D); IPR019734 (PFAM); mobidb-lite (MOBIDB_LITE); PTHR11246:SF5 (PANTHER); PTHR11246 (PANTHER); IPR011990 (SUPERFAMILY); IPR011990 (SUPERFAMILY); IPR011990 (SUPERFAMILY)	F:GO:0005515; P:GO:0006396	F:protein binding; P:RNA processing
THAR02_00319	KKP07644.1	-1.20787	0.0177634	382.828	312.131	hypothetical protein THAR02_00319	366	5.06429e-45						mobidb-lite (MOBIDB_LITE)	no GO terms	no GO terms
THAR02_00320	KKP07524.1	1.64137	0.065245	30.0374	48.5537	haloacid dehalogenase-like hydrolase	1033	2.59261e-92	2	P:GO:0008152; F:GO:0016787	P:metabolic process; F:hydrolase activity			IPR023214 (G3DSA:3.40.50.GENE3D); IPR006439 (TIGRFAM); PF13419 (PFAM); PTHR43481 (PANTHER); PTHR43481:SF4 (PANTHER); IPR036412 (SUPERFAMILY)	P:GO:0008152; F:GO:0016787	P:metabolic process; F:hydrolase activity
THAR02_00321	KKP07525.1	-3.5253	0.780732	0.243528	0.0680308	hypothetical protein THAR02_00321	726	1.74995e-168						no IPS match	no IPS match	no IPS match
THAR02_00322	KKP07526.1	1.10511	0.82467	16.8389	18.3262	homeobox transcriptional regulator	1613	0.0	3	C:GO:0005634; P:GO:0006355; F:GO:0043565	C:nucleus; P:regulation of transcription, DNA-templated; F:sequence-specific DNA binding			mobidb-lite (MOBIDB_LITE); mobidb-lite (MOBIDB_LITE)	no GO terms	no GO terms
THAR02_00323	KKP07527.1	1.1147	0.848218	10.3028	11.3102	hypothetical protein THAR02_00323	2928	0.0						IPR013948 (PFAM); IPR013948 (PANTHER)	no GO terms	no GO terms
THAR02_00324	KKP07528.1	1.08865	0.927211	4.2611	4.56842	hypothetical protein THAR02_00324	1919	0.0	2	C:GO:1990071; P:GO:0006891	C:TRAPPII protein complex; P:intra-Golgi vesicle-mediated transport			IPR013783 (G3DSA:2.60.40.GENE3D); IPR024662 (PFAM); PTHR28159 (PANTHER)	C:GO:1990071; P:GO:0006891	C:TRAPPII protein complex; P:intra-Golgi vesicle-mediated transport
THAR02_00325	KKP07529.1	-1.1361	0.508051	59.0556	51.1914	hypothetical protein THAR02_00325	2660	0.0	1	F:GO:0005515	F:protein binding			Coil (COILS); IPR001202 (SMART); IPR002713 (SMART); IPR036517 (G3DSA:1.10.10.GENE3D); G3DSA:2.20.70.10 (GENE3D); IPR036517 (G3DSA:1.10.10.GENE3D); IPR036517 (G3DSA:1.10.10.GENE3D); IPR036517 (G3DSA:1.10.10.GENE3D); IPR002713 (PFAM); IPR001202 (PFAM); mobidb-lite (MOBIDB_LITE); PTHR11864 (PANTHER); PTHR11864:SF0 (PANTHER); IPR001202 (PROSITE_PATTERNS); IPR002713 (PROSITE_PROFILES); IPR001202 (PROS…	F:GO:0005515	F:protein binding
THAR02_00326	KKP07530.1	1.1581	0.36454	114.258	130.312	translation initiation factor RLI1	2153	0.0	2	F:GO:0016887; F:GO:0005524	F:ATPase activity; F:ATP binding	EC:3.6.1.3; EC:3.6.1.15	Adenosinetriphosphatase; Nucleoside-triphosphate phosphatase	IPR003593 (SMART); G3DSA:3.40.50.300 (GENE3D); IPR003439 (PFAM); PTHR19248:SF16 (PANTHER); IPR013283 (PANTHER); IPR017871 (PROSITE_PATTERNS); TRANSMEMBRANE (PHOBIUS); CYTOPLASMIC_DOMAIN (PHOBIUS); NON_CYTOPLASMIC_DOMAIN (PHOBIUS); IPR003439 (PROSITE_PROFILES); IPR027417 (SUPERFAMILY); IPR027417 (SUPERFAMILY)	F:GO:0016887; F:GO:0005524	F:ATPase activity; F:ATP binding
THAR02_00327	KKP07531.1	-1.09972	0.826074	10.7368	9.61491	chromodomain-helicase-DNA-binding 1	5255	0.0	1	F:GO:0005524	F:ATP binding			Coil (COILS); Coil (COILS); IPR001650 (SMART); IPR025260 (SMART); IPR014001 (SMART); IPR000953 (SMART); G3DSA:2.40.50.40 (GENE3D); IPR000330 (PFAM); IPR025260 (PFAM); G3DSA:2.40.50.40 (GENE3D); G3DSA:3.40.50.300 (GENE3D); IPR023780 (PFAM); G3DSA:3.40.50.10810 (GENE3D); IPR001650 (PFAM); mobidb-lite (MOBIDB_LITE); mobidb-lite (MOBIDB_LITE); mobidb-lite (MOBIDB_LITE); mobidb-lite (MOBIDB_LITE); PTH…	F:GO:0005524	F:ATP binding
THAR02_00328	KKP07532.1	1.57562	0.368816	8.68996	13.4841	hypothetical protein THAR02_00328	1119	0.0	1	P:GO:0046854	P:phosphatidylinositol phosphorylation			IPR000760 (PFAM); G3DSA:3.40.190.80 (GENE3D); G3DSA:3.30.540.10 (GENE3D); PTHR43200:SF2 (PANTHER); PTHR43200 (PANTHER); IPR020583 (PROSITE_PATTERNS); cd01517 (CDD); SSF56655 (SUPERFAMILY)	P:GO:0046854	P:phosphatidylinositol phosphorylation
THAR02_00329	KKP07533.1	1.25702	0.673538	8.99767	11.1385	peroxisome biosynthesis (PAS1 Peroxin-1)	3758	0.0	4	C:GO:0005778; F:GO:0005524; P:GO:0006625; F:GO:0042623	C:peroxisomal membrane; F:ATP binding; P:protein targeting to peroxisome; F:ATPase activity, coupled	EC:3.6.1.3; EC:3.6.1.15	Adenosinetriphosphatase; Nucleoside-triphosphate phosphatase	IPR003593 (SMART); IPR029067 (G3DSA:3.10.330.GENE3D); G3DSA:1.10.8.60 (GENE3D); IPR015342 (PFAM); G3DSA:2.40.40.20 (GENE3D); G3DSA:1.10.8.60 (GENE3D); G3DSA:3.40.50.300 (GENE3D); IPR003959 (PFAM); mobidb-lite (MOBIDB_LITE); mobidb-lite (MOBIDB_LITE); mobidb-lite (MOBIDB_LITE); mobidb-lite (MOBIDB_LITE); PTHR23077 (PANTHER); IPR025653 (PTHR23077:PANTHER); IPR003960 (PROSITE_PATTERNS); cd00009 (CDD…	C:GO:0005778; F:GO:0005524; C:GO:0005777; P:GO:0006625; P:GO:0007031; F:GO:0042623	C:peroxisomal membrane; F:ATP binding; C:peroxisome; P:protein targeting to peroxisome; P:peroxisome organization; F:ATPase activity, coupled
THAR02_00330	KKP07534.1	1.11427	0.709393	39.3995	43.2348	minichromosome maintenance 7 (cell division control 47)	2716	0.0	7	C:GO:0005657; C:GO:0005634; F:GO:0003677; F:GO:0005524; P:GO:0006270; F:GO:0003678; C:GO:0042555	C:replication fork; C:nucleus; F:DNA binding; F:ATP binding; P:DNA replication initiation; F:DNA helicase activity; C:MCM complex	EC:3.6.1.15	Nucleoside-triphosphate phosphatase	Coil (COILS); IPR008050 (PRINTS); IPR001208 (PRINTS); IPR003593 (SMART); IPR031327 (SMART); G3DSA:2.40.50.140 (GENE3D); IPR033762 (PFAM); G3DSA:1.10.8.300 (GENE3D); G3DSA:3.40.50.300 (GENE3D); IPR001208 (PFAM); PTHR11630 (PANTHER); IPR008050 (PTHR11630:PANTHER); IPR018525 (PROSITE_PATTERNS); IPR001208 (PROSITE_PROFILES); IPR012340 (SUPERFAMILY); IPR027417 (SUPERFAMILY)	F:GO:0003677; P:GO:0006270; F:GO:0005524; C:GO:0005634; F:GO:0003678; P:GO:0006260; C:GO:0042555	F:DNA binding; P:DNA replication initiation; F:ATP binding; C:nucleus; F:DNA helicase activity; P:DNA replication; C:MCM complex
THAR02_00331	KKP07535.1	1.2082	0.488434	37.3874	44.4854	Mitochondrial ribosomal of the small subunit	1450	0.0	2	P:GO:0032543; C:GO:0005763	P:mitochondrial translation; C:mitochondrial small ribosomal subunit			IPR019368 (PFAM); IPR019368 (PANTHER)	no GO terms	no GO terms
THAR02_00332	KKP07536.1	1.48416	0.0330962	67.3	98.3671	Ribosomal biogenesis regulatory RRS1	597	2.46179e-124	2	C:GO:0005634; P:GO:0042254	C:nucleus; P:ribosome biogenesis			IPR007023 (PFAM); mobidb-lite (MOBIDB_LITE); IPR007023 (PANTHER)	C:GO:0005634; P:GO:0042254	C:nucleus; P:ribosome biogenesis
THAR02_00333	KKP07537.1	1.14862	0.78189	12.1692	13.7655	hypothetical protein THAR02_00333	2508	0.0	1	P:GO:0007165	P:signal transduction			IPR008936 (G3DSA:1.10.555.GENE3D); mobidb-lite (MOBIDB_LITE); mobidb-lite (MOBIDB_LITE); PTHR23176 (PANTHER); PTHR23176:SF29 (PANTHER); SIGNAL_PEPTIDE_C_REGION (PHOBIUS); SIGNAL_PEPTIDE_N_REGION (PHOBIUS); NON_CYTOPLASMIC_DOMAIN (PHOBIUS); SIGNAL_PEPTIDE_H_REGION (PHOBIUS); SIGNAL_PEPTIDE (PHOBIUS); IPR000198 (PROSITE_PROFILES); IPR008936 (SUPERFAMILY)	P:GO:0007165	P:signal transduction
THAR02_00334	KKP07538.1	1.4516	0.232265	24.1054	34.46	geranylgeranyl transferase type-2 subunit beta	1047	0.0	4	C:GO:0005968; P:GO:0018344; F:GO:0004663; P:GO:0018342	C:Rab-protein geranylgeranyltransferase complex; P:protein geranylgeranylation; F:Rab geranylgeranyltransferase activity; P:protein prenylation	EC:2.5.1.60	Protein geranylgeranyltransferase type II	G3DSA:1.50.10.20 (GENE3D); IPR001330 (PFAM); PTHR11774 (PANTHER); PTHR11774:SF11 (PANTHER); CYTOPLASMIC_DOMAIN (PHOBIUS); SIGNAL_PEPTIDE_N_REGION (PHOBIUS); TRANSMEMBRANE (PHOBIUS); NON_CYTOPLASMIC_DOMAIN (PHOBIUS); SIGNAL_PEPTIDE_H_REGION (PHOBIUS); SIGNAL_PEPTIDE (PHOBIUS); SIGNAL_PEPTIDE_C_REGION (PHOBIUS); IPR026873 (CDD); IPR008930 (SUPERFAMILY)	F:GO:0003824; P:GO:0018344; F:GO:0004663	F:catalytic activity; P:protein geranylgeranylation; F:Rab geranylgeranyltransferase activity
THAR02_00335	KKP07539.1	1.15059	0.868427	4.23504	4.79877	MMR,inhibition of homeologous recombination	3345	0.0	3	F:GO:0005524; P:GO:0006298; F:GO:0030983	F:ATP binding; P:mismatch repair; F:mismatched DNA binding			IPR000432 (SMART); IPR007696 (SMART); IPR036678 (G3DSA:3.30.420.GENE3D); G3DSA:3.40.50.300 (GENE3D); G3DSA:1.10.1420.10 (GENE3D); IPR007696 (PFAM); IPR016151 (G3DSA:3.40.1170.GENE3D); IPR017261 (PIRSF); IPR000432 (PFAM); IPR007695 (PFAM); IPR007861 (PFAM); IPR007860 (PFAM); PTHR11361:SF122 (PANTHER); PTHR11361 (PANTHER); IPR000432 (PROSITE_PATTERNS); IPR027417 (SUPERFAMILY); IPR016151 (SUPERFAMIL…	F:GO:0005524; P:GO:0006298; F:GO:0030983	F:ATP binding; P:mismatch repair; F:mismatched DNA binding
THAR02_00336	KKP07540.1	1.23111	0.428234	39.46	47.8416	WW domain-containing	3795	0.0	1	F:GO:0005515	F:protein binding			IPR001202 (SMART); G3DSA:2.20.70.10 (GENE3D); IPR001202 (PFAM); mobidb-lite (MOBIDB_LITE); mobidb-lite (MOBIDB_LITE); mobidb-lite (MOBIDB_LITE); PTHR10351 (PANTHER); PTHR10351:SF48 (PANTHER); IPR001202 (PROSITE_PATTERNS); IPR001202 (PROSITE_PROFILES); IPR001202 (CDD); IPR036020 (SUPERFAMILY)	F:GO:0005515	F:protein binding
THAR02_00337	KKP07541.1	1.03635	0.933123	42.9188	43.8034	Phosphomannomutase (SEC53)	1052	4.46997e-140	5	C:GO:0005737; F:GO:0004615; P:GO:0009298; P:GO:0006013; P:GO:0006000	C:cytoplasm; F:phosphomannomutase activity; P:GDP-mannose biosynthetic process; P:mannose metabolic process; P:fructose metabolic process	EC:5.4.2.8	Phosphomannomutase	IPR023214 (G3DSA:3.40.50.GENE3D); IPR005002 (PFAM); mobidb-lite (MOBIDB_LITE); IPR005002 (PANTHER); PTHR10466:SF0 (PANTHER); IPR036412 (SUPERFAMILY)	P:GO:0009298; C:GO:0005737; F:GO:0004615	P:GDP-mannose biosynthetic process; C:cytoplasm; F:phosphomannomutase activity
THAR02_00338	KKP07542.1	1.01681	0.996052	33.744	33.79	Ca2+ transporter	3443	0.0	2	P:GO:0055085; C:GO:0016021	P:transmembrane transport; C:integral component of membrane			IPR004837 (PFAM); mobidb-lite (MOBIDB_LITE); mobidb-lite (MOBIDB_LITE); mobidb-lite (MOBIDB_LITE); PTHR12266:SF0 (PANTHER); PTHR12266 (PANTHER); TRANSMEMBRANE (PHOBIUS); NON_CYTOPLASMIC_DOMAIN (PHOBIUS); TRANSMEMBRANE (PHOBIUS); CYTOPLASMIC_DOMAIN (PHOBIUS); CYTOPLASMIC_DOMAIN (PHOBIUS); NON_CYTOPLASMIC_DOMAIN (PHOBIUS); NON_CYTOPLASMIC_DOMAIN (PHOBIUS); TRANSMEMBRANE (PHOBIUS); CYTOPLASMIC_DOMAI…	P:GO:0055085; C:GO:0016021	P:transmembrane transport; C:integral component of membrane
THAR02_00339	KKP07543.1	-1.00512	0.933454	43.3188	42.4435	condensin complex component cnd2	2883	0.0	2	P:GO:0007076; C:GO:0000796	P:mitotic chromosome condensation; C:condensin complex			IPR022816 (PIRSF); IPR022816 (PFAM); mobidb-lite (MOBIDB_LITE); mobidb-lite (MOBIDB_LITE); mobidb-lite (MOBIDB_LITE); IPR022816 (PANTHER)	P:GO:0007076; C:GO:0000796	P:mitotic chromosome condensation; C:condensin complex
THAR02_00340	KKP07544.1	-1.20485	0.456602	38.6621	31.6014	HMG box	2099	0.0						IPR036910 (G3DSA:1.10.30.GENE3D); IPR009071 (PFAM); mobidb-lite (MOBIDB_LITE); mobidb-lite (MOBIDB_LITE); PTHR13711 (PANTHER); PTHR13711:SF297 (PANTHER); IPR009071 (PROSITE_PROFILES); cd01390 (CDD); IPR036910 (SUPERFAMILY)	no GO terms	no GO terms
THAR02_00341	KKP07545.1	-1.32061	0.0192301	189.357	141.208	histidine kinase NIK-1	4522	0.0	4	F:GO:0000155; C:GO:0009365; P:GO:0000160; P:GO:0016310	F:phosphorelay sensor kinase activity; C:protein histidine kinase complex; P:phosphorelay signal transduction system; P:phosphorylation	EC:2.7.13.3	Histidine kinase	Coil (COILS); IPR004358 (PRINTS); IPR003594 (SMART); IPR003661 (SMART); IPR036890 (G3DSA:3.30.565.GENE3D); IPR001789 (PFAM); G3DSA:3.40.50.2300 (GENE3D); IPR003594 (PFAM); G3DSA:3.40.50.2300 (GENE3D); IPR003661 (PFAM); G3DSA:1.10.287.130 (GENE3D); PTHR45339 (PANTHER); IPR001789 (PROSITE_PROFILES); IPR005467 (PROSITE_PROFILES); IPR003594 (CDD); IPR001789 (CDD); IPR003661 (CDD); IPR011006 (SUPERFAM…	F:GO:0000155; P:GO:0007165; P:GO:0000160; F:GO:0016772; P:GO:0016310	F:phosphorelay sensor kinase activity; P:signal transduction; P:phosphorelay signal transduction system; F:transferase activity, transferring phosphorus-containing groups; P:phosphorylation
THAR02_00342	KKP07546.1	-1.04066	0.822316	43.6575	41.3146	hypothetical protein THAR02_00342	1425	0.0	1	F:GO:0008270	F:zinc ion binding			Coil (COILS); G3DSA:1.20.5.170 (GENE3D); mobidb-lite (MOBIDB_LITE); mobidb-lite (MOBIDB_LITE)	no GO terms	no GO terms
THAR02_00343	KKP07547.1	1.05772	0.790672	106.245	110.67	UMP-CMP kinase	997	1.20031e-144	5	F:GO:0004127; F:GO:0005524; F:GO:0009041; P:GO:0006207; P:GO:0006221	F:cytidylate kinase activity; F:ATP binding; F:uridylate kinase activity; P:'de novo' pyrimidine nucleobase biosynthetic process; P:pyrimidine nucleotide biosynthetic process	EC:2.7.4.14	UMP/CMP kinase	IPR000850 (PRINTS); IPR006266 (TIGRFAM); PF00406 (PFAM); G3DSA:3.40.50.300 (GENE3D); IPR000850 (PANTHER); PTHR23359:SF107 (PANTHER); IPR033690 (PROSITE_PATTERNS); SIGNAL_PEPTIDE_N_REGION (PHOBIUS); SIGNAL_PEPTIDE_C_REGION (PHOBIUS); SIGNAL_PEPTIDE (PHOBIUS); NON_CYTOPLASMIC_DOMAIN (PHOBIUS); SIGNAL_PEPTIDE_H_REGION (PHOBIUS); IPR000850 (HAMAP); IPR006266 (HAMAP); IPR000850 (CDD); IPR027417 (SUPER…	F:GO:0005524; F:GO:0009041; F:GO:0004127; P:GO:0006207; P:GO:0006221; F:GO:0019205; P:GO:0006139	F:ATP binding; F:uridylate kinase activity; F:cytidylate kinase activity; P:'de novo' pyrimidine nucleobase biosynthetic process; P:pyrimidine nucleotide biosynthetic process; F:nucleobase-containing compound kinase activity; P:nucleobase-containing compound metabolic process
THAR02_00344	KKP07548.1	-1.00498	0.895568	108.498	106.32	eukaryotic translation initiation factor 3 subunit M	1379	0.0	1	F:GO:0005515	F:protein binding			Coil (COILS); SM00753 (SMART); IPR000717 (SMART); IPR036388 (G3DSA:1.10.10.GENE3D); IPR000717 (PFAM); mobidb-lite (MOBIDB_LITE); PTHR15350 (PANTHER); PTHR15350:SF2 (PANTHER)	F:GO:0005515	F:protein binding
THAR02_00345	KKP07549.1	-1.18954	0.37523	62.1191	51.4279	SMAD FHA kinase	2315	0.0	4	F:GO:0005524; F:GO:0005515; F:GO:0004672; P:GO:0006468	F:ATP binding; F:protein binding; F:protein kinase activity; P:protein phosphorylation			IPR000719 (SMART); G3DSA:3.30.200.20 (GENE3D); G3DSA:2.60.200.20 (GENE3D); IPR000719 (PFAM); IPR000253 (PFAM); G3DSA:1.10.510.10 (GENE3D); PTHR44167 (PANTHER); IPR017441 (PROSITE_PATTERNS); IPR000253 (PROSITE_PROFILES); IPR000719 (PROSITE_PROFILES); IPR000253 (CDD); IPR011009 (SUPERFAMILY); IPR008984 (SUPERFAMILY)	F:GO:0005524; F:GO:0005515; F:GO:0004672; P:GO:0006468	F:ATP binding; F:protein binding; F:protein kinase activity; P:protein phosphorylation
THAR02_00346	KKP07550.1	-1.00113	0.964253	19.2138	18.9006	hypothetical protein TRIVIDRAFT_56288	3614	0.0	2	F:GO:0005096; P:GO:0043547	F:GTPase activator activity; P:positive regulation of GTPase activity			Coil (COILS); Coil (COILS); Coil (COILS); PF16746 (PFAM); IPR027267 (G3DSA:1.20.1270.GENE3D); mobidb-lite (MOBIDB_LITE); mobidb-lite (MOBIDB_LITE); mobidb-lite (MOBIDB_LITE); PTHR23180:SF395 (PANTHER); PTHR23180 (PANTHER); cd07608 (CDD); IPR027267 (SUPERFAMILY)	no GO terms	no GO terms
THAR02_00347	KKP07551.1	1.0769	0.847971	26.4727	28.0756	C2 domain (Ca2+-dependent membrane-targeting module)	4281	0.0						IPR008528 (PFAM); mobidb-lite (MOBIDB_LITE); PTHR10774 (PANTHER); PTHR10774:SF154 (PANTHER); IPR014770 (PROSITE_PROFILES)	no GO terms	no GO terms
THAR02_00348	KKP07552.1	-2.3502	0.867424	0.149641	0.0627047	hypothetical protein THAR02_00348	2363	0.0						G3DSA:3.30.420.40 (GENE3D); PTHR19375 (PANTHER); PTHR19375:SF213 (PANTHER); SSF53067 (SUPERFAMILY)	no GO terms	no GO terms
THAR02_00349	KKP07553.1	1.13465	0.977037	0.163101	0.182252	hypothetical protein A0O28_0086430	1355	0.0						Coil (COILS); mobidb-lite (MOBIDB_LITE)	no GO terms	no GO terms
THAR02_00350	KKP07554.1	-1.98298	0.916654	0.0826689	0.041056	hypothetical protein THAR02_00350	2406	0.0	2	F:GO:0000166; F:GO:0005524	F:nucleotide binding; F:ATP binding			G3DSA:3.30.420.40 (GENE3D); PTHR19375:SF213 (PANTHER); PTHR19375 (PANTHER); SSF53067 (SUPERFAMILY)	no GO terms	no GO terms
THAR02_00351	KKP07555.1	-1.98298	0.859546	0.236365	0.117387	hypothetical protein THAR02_00351	1683	0.0						Coil (COILS); G3DSA:1.20.58.60 (GENE3D); mobidb-lite (MOBIDB_LITE)	no GO terms	no GO terms
THAR02_00352	KKP07556.1	-1.49215	0.357513	15.552	10.2643	hypothetical protein THAR02_00352	972	0.0	1	F:GO:0003676	F:nucleic acid binding			Coil (COILS); IPR000467 (SMART); IPR025239 (SMART); IPR025239 (PFAM); IPR000467 (PFAM); mobidb-lite (MOBIDB_LITE); mobidb-lite (MOBIDB_LITE); mobidb-lite (MOBIDB_LITE); PTHR21032:SF0 (PANTHER); PTHR21032 (PANTHER); IPR000467 (PROSITE_PROFILES)	F:GO:0003676	F:nucleic acid binding
THAR02_00353	KKP07557.1	1.3418	0.221291	43.113	56.9706	hypothetical protein THAR02_00353	935	1.23822e-72	1	C:GO:0016021	C:integral component of membrane			Coil (COILS); mobidb-lite (MOBIDB_LITE)	no GO terms	no GO terms
THAR02_00354	KKP07558.1	1.02206	0.970698	81.2613	81.7922	hypothetical protein THAR02_00354	2916	0.0						Coil (COILS); IPR011989 (G3DSA:1.25.10.GENE3D); mobidb-lite (MOBIDB_LITE); mobidb-lite (MOBIDB_LITE); mobidb-lite (MOBIDB_LITE); mobidb-lite (MOBIDB_LITE); mobidb-lite (MOBIDB_LITE); mobidb-lite (MOBIDB_LITE); mobidb-lite (MOBIDB_LITE); mobidb-lite (MOBIDB_LITE)	no GO terms	no GO terms
THAR02_00355	KKP07559.1	-1.02198	0.762764	173.263	166.962	---NA---	481							Coil (COILS); IPR005579 (PFAM); mobidb-lite (MOBIDB_LITE); SignalP-TM (SIGNALP_GRAM_POSITIVE)	no GO terms	no GO terms
THAR02_00356	KKP07560.1	1.15859	0.571602	44.1813	50.4105	hypothetical protein THAR02_00356	1162	2.23464e-171	1	C:GO:0016021	C:integral component of membrane			Coil (COILS); NON_CYTOPLASMIC_DOMAIN (PHOBIUS); CYTOPLASMIC_DOMAIN (PHOBIUS); TRANSMEMBRANE (PHOBIUS); TMhelix (TMHMM)	no GO terms	no GO terms
THAR02_00357	KKP07561.1	1.174	0.351268	98.4615	113.839	succinate dehydrogenase (ubiquinone) flavo subunit	3139	0.0	1	F:GO:0035091	F:phosphatidylinositol binding			Coil (COILS); IPR024554 (PFAM); mobidb-lite (MOBIDB_LITE); mobidb-lite (MOBIDB_LITE); PTHR11632:SF5 (PANTHER); PTHR11632 (PANTHER)	no GO terms	no GO terms
THAR02_00358	KKP07562.1	-1.18411	0.741202	9.02973	7.50992	DNA polymerase theta subunit	536	2.75724e-27	2	F:GO:0003676; F:GO:0005524	F:nucleic acid binding; F:ATP binding			no IPS match	no IPS match	no IPS match
THAR02_00359	KKP07563.1	-1.16144	0.884564	2.15673	1.82875	DNA polymerase theta subunit	1742	3.77487e-167	2	F:GO:0003676; F:GO:0005524	F:nucleic acid binding; F:ATP binding			no IPS match	no IPS match	no IPS match
THAR02_00360	KKP07564.1	-1.10895	0.760883	17.8717	15.8711	myb transcriptional regulator	6115	0.0	1	F:GO:0003677	F:DNA binding			IPR001005 (SMART); IPR013083 (G3DSA:3.30.40.GENE3D); IPR013083 (G3DSA:3.30.40.GENE3D); PF13831 (PFAM); G3DSA:1.10.10.60 (GENE3D); mobidb-lite (MOBIDB_LITE); mobidb-lite (MOBIDB_LITE); mobidb-lite (MOBIDB_LITE); IPR029617 (PTHR10629:PANTHER); PTHR10629 (PANTHER); IPR019786 (PROSITE_PATTERNS); IPR017884 (PROSITE_PROFILES); IPR000949 (PROSITE_PROFILES); IPR019787 (PROSITE_PROFILES); IPR009057 (SUPER…	F:GO:0003677	F:DNA binding
THAR02_00361	KKP07565.1	1.45853	0.230597	23.5916	33.8864	NAK kinase	1467	8.50721e-87	6	F:GO:0005524; P:GO:0006624; C:GO:0000329; P:GO:0009069; F:GO:0004674; P:GO:0006468	F:ATP binding; P:vacuolar protein processing; C:fungal-type vacuole membrane; P:serine family amino acid metabolic process; F:protein serine/threonine kinase activity; P:protein phosphorylation	EC:2.7.11	Transferring phosphorus-containing groups	NON_CYTOPLASMIC_DOMAIN (PHOBIUS); CYTOPLASMIC_DOMAIN (PHOBIUS); CYTOPLASMIC_DOMAIN (PHOBIUS); TRANSMEMBRANE (PHOBIUS); TRANSMEMBRANE (PHOBIUS); TRANSMEMBRANE (PHOBIUS); TRANSMEMBRANE (PHOBIUS); CYTOPLASMIC_DOMAIN (PHOBIUS); NON_CYTOPLASMIC_DOMAIN (PHOBIUS); TMhelix (TMHMM); TMhelix (TMHMM); TMhelix (TMHMM)	no GO terms	no GO terms
THAR02_00362	KKP07566.1	1.09216	0.756612	44.742	48.1231	glycoside hydrolase family 38	3917	0.0	2	F:GO:0004559; P:GO:0006013	F:alpha-mannosidase activity; P:mannose metabolic process	EC:3.2.1.24	Alpha-mannosidase	IPR015341 (SMART); IPR015341 (PFAM); IPR037094 (G3DSA:1.20.1270.GENE3D); IPR027291 (G3DSA:3.20.110.GENE3D); IPR000602 (PFAM); PTHR11607:SF15 (PANTHER); PTHR11607 (PANTHER); cd10812 (CDD); IPR011330 (SUPERFAMILY); IPR028995 (SUPERFAMILY)	P:GO:0005975; F:GO:0004559; F:GO:0003824; P:GO:0006013	P:carbohydrate metabolic process; F:alpha-mannosidase activity; F:catalytic activity; P:mannose metabolic process
THAR02_00363	KKP07567.1	-1.34825	0.74073	3.33669	2.43724	mtDNA repair	3060	0.0	3	F:GO:0005524; P:GO:0006298; F:GO:0030983	F:ATP binding; P:mismatch repair; F:mismatched DNA binding			Coil (COILS); IPR000432 (SMART); IPR007696 (SMART); IPR016151 (G3DSA:3.40.1170.GENE3D); IPR007860 (PFAM); G3DSA:1.10.1420.10 (GENE3D); G3DSA:1.10.1420.10 (GENE3D); IPR000432 (PFAM); IPR007695 (PFAM); G3DSA:3.40.50.300 (GENE3D); IPR007696 (PFAM); IPR036678 (G3DSA:3.30.420.GENE3D); IPR017261 (PIRSF); PTHR11361 (PANTHER); PTHR11361:SF34 (PANTHER); IPR000432 (PROSITE_PATTERNS); IPR027417 (SUPERFAMILY…	F:GO:0005524; P:GO:0006298; F:GO:0030983	F:ATP binding; P:mismatch repair; F:mismatched DNA binding
THAR02_00364	KKP07568.1	1.34572	7.20238e-05	443.944	588.348	60S acidic ribosomal P0	1082	6.04061e-137	5	F:GO:0003735; P:GO:0002181; C:GO:0022625; F:GO:0070180; P:GO:0000027	F:structural constituent of ribosome; P:cytoplasmic translation; C:cytosolic large ribosomal subunit; F:large ribosomal subunit rRNA binding; P:ribosomal large subunit assembly			PF00428 (PFAM); mobidb-lite (MOBIDB_LITE); PTHR21141:SF3 (PANTHER); PTHR21141 (PANTHER)	no GO terms	no GO terms
THAR02_00365	KKP07569.1	1.05611	0.932677	11.6193	12.0849	hypothetical protein THAR02_00365	1786	0.0	1	F:GO:0005515	F:protein binding			IPR015943 (G3DSA:2.130.10.GENE3D); PTHR16288 (PANTHER); IPR036322 (SUPERFAMILY)	F:GO:0005515	F:protein binding
THAR02_00366	KKP07570.1	1.04261	0.580276	1106.45	1136.08	DnaJ domain-containing protein	1452	0.0	3	F:GO:0031072; F:GO:0051082; P:GO:0006457	F:heat shock protein binding; F:unfolded protein binding; P:protein folding			G3DSA:2.60.260.20 (GENE3D); G3DSA:2.60.260.20 (GENE3D); G3DSA:2.10.230.10 (GENE3D); IPR001305 (PFAM); IPR002939 (PFAM); PTHR43888 (PANTHER); NON_CYTOPLASMIC_DOMAIN (PHOBIUS); TRANSMEMBRANE (PHOBIUS); CYTOPLASMIC_DOMAIN (PHOBIUS); IPR001305 (PROSITE_PROFILES); cd10747 (CDD); IPR001305 (CDD); IPR008971 (SUPERFAMILY); IPR008971 (SUPERFAMILY); IPR036410 (SUPERFAMILY)	F:GO:0031072; F:GO:0051082; P:GO:0006457	F:heat shock protein binding; F:unfolded protein binding; P:protein folding
THAR02_00367	KKP07571.1	1.08876	0.765301	45.3721	48.649	hypothetical protein THAR02_00367	2565	0.0	2	F:GO:0003676; F:GO:0008270	F:nucleic acid binding; F:zinc ion binding			Coil (COILS); Coil (COILS); Coil (COILS); Coil (COILS); Coil (COILS); Coil (COILS); IPR036875 (G3DSA:4.10.60.GENE3D); G3DSA:1.20.120.330 (GENE3D); IPR032108 (PFAM); mobidb-lite (MOBIDB_LITE); mobidb-lite (MOBIDB_LITE); mobidb-lite (MOBIDB_LITE); PTHR18916 (PANTHER); PTHR18916:SF49 (PANTHER)	F:GO:0003676; F:GO:0008270	F:nucleic acid binding; F:zinc ion binding
THAR02_00368	KKP07572.1	1.03519	0.950799	25.9937	26.4997	hypothetical protein THAR02_00368	999	0.0	1	F:GO:0005488	F:binding			IPR011989 (G3DSA:1.25.10.GENE3D); mobidb-lite (MOBIDB_LITE); NON_CYTOPLASMIC_DOMAIN (PHOBIUS); CYTOPLASMIC_DOMAIN (PHOBIUS); TRANSMEMBRANE (PHOBIUS); IPR016024 (SUPERFAMILY); TMhelix (TMHMM)	F:GO:0005488	F:binding
THAR02_00369	KKP07573.1	1.21103	0.511612	32.6327	38.919	maturaltion of 18rRNA	2797	0.0	1	C:GO:0032040	C:small-subunit processome			Coil (COILS); Coil (COILS); IPR007276 (PFAM); mobidb-lite (MOBIDB_LITE); mobidb-lite (MOBIDB_LITE); mobidb-lite (MOBIDB_LITE); mobidb-lite (MOBIDB_LITE); mobidb-lite (MOBIDB_LITE); IPR007276 (PANTHER)	C:GO:0032040	C:small-subunit processome
THAR02_00370	KKP07574.1	1.2379	0.687828	9.56977	11.6665	ribonuclease Z	2538	0.0	1	P:GO:0008033	P:tRNA processing			IPR001279 (PFAM); IPR027794 (PFAM); IPR036866 (G3DSA:3.60.15.GENE3D); IPR036866 (G3DSA:3.60.15.GENE3D); mobidb-lite (MOBIDB_LITE); PTHR12553 (PANTHER); PTHR12553:SF49 (PANTHER); cd07718 (CDD); IPR036866 (SUPERFAMILY)	P:GO:0008033	P:tRNA processing
THAR02_00371	KKP07575.1	1.21933	0.909919	0.895772	1.07565	hypothetical protein THAR02_00371	1653	0.0						Coil (COILS); mobidb-lite (MOBIDB_LITE); mobidb-lite (MOBIDB_LITE)	no GO terms	no GO terms
THAR02_00372	KKP07576.1	1.10796	0.720556	41.2945	45.0577	Protein kinase	2525	0.0	3	F:GO:0000166; F:GO:0004672; P:GO:0016310	F:nucleotide binding; F:protein kinase activity; P:phosphorylation			mobidb-lite (MOBIDB_LITE); mobidb-lite (MOBIDB_LITE)	no GO terms	no GO terms
THAR02_00373	KKP07452.1	-1.32199	0.946381	0.15527	0.115668	hypothetical protein THAR02_00373	854	2.49035e-90						PR01217 (PRINTS); mobidb-lite (MOBIDB_LITE); SIGNAL_PEPTIDE (PHOBIUS); SIGNAL_PEPTIDE_C_REGION (PHOBIUS); SIGNAL_PEPTIDE_H_REGION (PHOBIUS); NON_CYTOPLASMIC_DOMAIN (PHOBIUS); SIGNAL_PEPTIDE_N_REGION (PHOBIUS); SignalP-noTM (SIGNALP_EUK)	no GO terms	no GO terms
THAR02_00374	KKP07453.1	-1.0608	0.869393	13.0163	12.0839	hypothetical protein THAR02_00374	562	4.94617e-74	1	F:GO:0005525	F:GTP binding			no IPS match	no IPS match	no IPS match
THAR02_00375	KKP07454.1	1.23988	0.541078	21.771	26.5835	hypothetical protein THAR02_00375	1007	2.86913e-125	1	C:GO:0016021	C:integral component of membrane			no IPS match	no IPS match	no IPS match
THAR02_00376	KKP07455.1	1.07588	0.765616	66.1699	70.1095	UDPglucose 6-dehydrogenase	2031	0.0	7	F:GO:0051287; P:GO:0000271; F:GO:0003979; P:GO:0055114; P:GO:0005982; P:GO:0005985; P:GO:0009117	F:NAD binding; P:polysaccharide biosynthetic process; F:UDP-glucose 6-dehydrogenase activity; P:oxidation-reduction process; P:starch metabolic process; P:sucrose metabolic process; P:nucleotide metabolic process	EC:1.1.1.22	UDP-glucose 6-dehydrogenase	IPR014027 (SMART); IPR014027 (PFAM); G3DSA:3.40.50.720 (GENE3D); IPR017476 (TIGRFAM); IPR028357 (PIRSF); IPR017476 (PIRSF); G3DSA:3.40.50.720 (GENE3D); IPR014026 (PFAM); IPR021157 (G3DSA:1.20.5.GENE3D); IPR001732 (PFAM); mobidb-lite (MOBIDB_LITE); PTHR11374 (PANTHER); SIGNAL_PEPTIDE_H_REGION (PHOBIUS); NON_CYTOPLASMIC_DOMAIN (PHOBIUS); SIGNAL_PEPTIDE (PHOBIUS); SIGNAL_PEPTIDE_N_REGION (PHOBIUS); …	F:GO:0016616; F:GO:0051287; P:GO:0000271; F:GO:0003979; P:GO:0055114	F:oxidoreductase activity, acting on the CH-OH group of donors, NAD or NADP as acceptor; F:NAD binding; P:polysaccharide biosynthetic process; F:UDP-glucose 6-dehydrogenase activity; P:oxidation-reduction process
THAR02_00377	KKP07456.1	1.97243	0	1956.84	3801.11	hypothetical protein THAR02_00377	329	6.54104e-39						IPR008427 (SMART); IPR008427 (PFAM); PTHR35607 (PANTHER); NON_CYTOPLASMIC_DOMAIN (PHOBIUS); SIGNAL_PEPTIDE (PHOBIUS); SIGNAL_PEPTIDE_C_REGION (PHOBIUS); SIGNAL_PEPTIDE_H_REGION (PHOBIUS); SIGNAL_PEPTIDE_N_REGION (PHOBIUS); SignalP-noTM (SIGNALP_EUK)	no GO terms	no GO terms
THAR02_00378	KKP07457.1	#DIV/0!	0.775357	0.103548	0	probable aspartate cytoplasmic	1494	7.47201e-159	4	F:GO:0030170; F:GO:0008483; P:GO:0006520; P:GO:0009058	F:pyridoxal phosphate binding; F:transaminase activity; P:cellular amino acid metabolic process; P:biosynthetic process			IPR000796 (PRINTS); IPR004839 (PFAM); IPR015421 (G3DSA:3.40.640.GENE3D); PTHR11879:SF10 (PANTHER); IPR000796 (PANTHER); cd00609 (CDD); IPR015424 (SUPERFAMILY)	F:GO:0030170; F:GO:0003824; F:GO:0008483; P:GO:0006520; P:GO:0009058	F:pyridoxal phosphate binding; F:catalytic activity; F:transaminase activity; P:cellular amino acid metabolic process; P:biosynthetic process
THAR02_00379	KKP07458.1	#DIV/0!	0.783493	0.0959949	0	amino acid permease	2072	0.0	2	P:GO:0055085; C:GO:0016020	P:transmembrane transport; C:membrane			IPR004841 (PFAM); PTHR43341 (PANTHER); PTHR43341:SF9 (PANTHER); PTHR43341:SF9 (PANTHER); PTHR43341 (PANTHER); TRANSMEMBRANE (PHOBIUS); NON_CYTOPLASMIC_DOMAIN (PHOBIUS); NON_CYTOPLASMIC_DOMAIN (PHOBIUS); SIGNAL_PEPTIDE (PHOBIUS); TRANSMEMBRANE (PHOBIUS); SIGNAL_PEPTIDE_H_REGION (PHOBIUS); CYTOPLASMIC_DOMAIN (PHOBIUS); SIGNAL_PEPTIDE_C_REGION (PHOBIUS); CYTOPLASMIC_DOMAIN (PHOBIUS); TRANSMEMBRANE (…	P:GO:0055085; C:GO:0016020; P:GO:0006810	P:transmembrane transport; C:membrane; P:transport
THAR02_00380	KKP07459.1	1.13465	0.987892	0.0453337	0.0506568	HpcH/HpaI aldolase	975	0.0	1	F:GO:0003824	F:catalytic activity			G3DSA:3.20.20.60 (GENE3D); IPR005000 (PFAM); PTHR30502 (PANTHER); IPR015813 (SUPERFAMILY)	F:GO:0003824	F:catalytic activity
THAR02_00381	KKP07460.1	-1.06249	0.94541	2.16512	2.00683	C6 transcription factor	2215	0.0	4	C:GO:0005634; F:GO:0003677; F:GO:0008270; P:GO:0006351	C:nucleus; F:DNA binding; F:zinc ion binding; P:transcription, DNA-templated			PTHR31944 (PANTHER); PTHR31944:SF67 (PANTHER); cd12148 (CDD)	no GO terms	no GO terms
THAR02_00382	KKP07461.1	-1.36506	0.336121	26.2652	18.9488	glycosyltransferase family 4	1560	0.0	2	C:GO:0016021; F:GO:0016740	C:integral component of membrane; F:transferase activity			G3DSA:3.40.50.2000 (GENE3D); IPR028098 (PFAM); G3DSA:3.40.50.2000 (GENE3D); IPR001296 (PFAM); mobidb-lite (MOBIDB_LITE); PTHR12526 (PANTHER); PTHR12526:SF372 (PANTHER); CYTOPLASMIC_DOMAIN (PHOBIUS); TRANSMEMBRANE (PHOBIUS); NON_CYTOPLASMIC_DOMAIN (PHOBIUS); cd03814 (CDD); SSF53756 (SUPERFAMILY); TMhelix (TMHMM)	no GO terms	no GO terms
THAR02_00383	KKP07462.1	1.11829	0.898004	4.31223	4.74907	hypothetical protein THAR02_00383	1066	2.65721e-171	1	C:GO:0016021	C:integral component of membrane			mobidb-lite (MOBIDB_LITE); SIGNAL_PEPTIDE_C_REGION (PHOBIUS); SIGNAL_PEPTIDE (PHOBIUS); NON_CYTOPLASMIC_DOMAIN (PHOBIUS); SIGNAL_PEPTIDE_H_REGION (PHOBIUS); SIGNAL_PEPTIDE_N_REGION (PHOBIUS); SignalP-TM (SIGNALP_GRAM_POSITIVE); SignalP-noTM (SIGNALP_GRAM_NEGATIVE); SignalP-noTM (SIGNALP_EUK)	no GO terms	no GO terms
THAR02_00384	KKP07463.1	1.0533	0.796346	124.967	129.628	formamidase	1433	0.0	2	F:GO:0016811; P:GO:0006807	F:hydrolase activity, acting on carbon-nitrogen (but not peptide) bonds, in linear amides; P:nitrogen compound metabolic process			IPR004304 (PFAM); G3DSA:2.60.120.580 (GENE3D); mobidb-lite (MOBIDB_LITE); PTHR31891:SF1 (PANTHER); PTHR31891 (PANTHER); SSF141130 (SUPERFAMILY)	F:GO:0016811	F:hydrolase activity, acting on carbon-nitrogen (but not peptide) bonds, in linear amides
THAR02_00385	KKP07464.1	1.32723	0.814794	1.72189	2.25063	polysaccharide lyase family 8	2798	0.0	4	P:GO:0005975; F:GO:0016829; C:GO:0005576; F:GO:0030246	P:carbohydrate metabolic process; F:lyase activity; C:extracellular region; F:carbohydrate binding			IPR014718 (G3DSA:2.70.98.GENE3D); IPR011071 (G3DSA:2.60.220.GENE3D); IPR003159 (PFAM); PTHR38481 (PANTHER); IPR011013 (SUPERFAMILY)	P:GO:0005975; F:GO:0003824; F:GO:0016829; F:GO:0030246; C:GO:0005576	P:carbohydrate metabolic process; F:catalytic activity; F:lyase activity; F:carbohydrate binding; C:extracellular region
THAR02_00387	KKP07466.1	1.34941	0.422961	17.729	23.5603	major facilitator superfamily transporter	1719	0.0	2	P:GO:0055085; C:GO:0016021	P:transmembrane transport; C:integral component of membrane			G3DSA:1.20.1250.20 (GENE3D); IPR011701 (PFAM); PTHR23511:SF12 (PANTHER); PTHR23511 (PANTHER); CYTOPLASMIC_DOMAIN (PHOBIUS); CYTOPLASMIC_DOMAIN (PHOBIUS); TRANSMEMBRANE (PHOBIUS); NON_CYTOPLASMIC_DOMAIN (PHOBIUS); TRANSMEMBRANE (PHOBIUS); NON_CYTOPLASMIC_DOMAIN (PHOBIUS); TRANSMEMBRANE (PHOBIUS); CYTOPLASMIC_DOMAIN (PHOBIUS); NON_CYTOPLASMIC_DOMAIN (PHOBIUS); TRANSMEMBRANE (PHOBIUS); TRANSMEMBRANE…	P:GO:0055085; C:GO:0016021	P:transmembrane transport; C:integral component of membrane
THAR02_00388	KKP07467.1	-1.19404	0.419441	49.6003	40.909	5 -nucleotidase	2341	0.0	2	P:GO:0009166; F:GO:0016787	P:nucleotide catabolic process; F:hydrolase activity			IPR006179 (PRINTS); IPR008334 (PFAM); IPR036907 (G3DSA:3.90.780.GENE3D); IPR029052 (G3DSA:3.60.21.GENE3D); IPR006179 (PANTHER); PTHR11575:SF24 (PANTHER); IPR036907 (SUPERFAMILY); IPR029052 (SUPERFAMILY)	P:GO:0009166; F:GO:0016787	P:nucleotide catabolic process; F:hydrolase activity
THAR02_00389	KKP07468.1	1.31904	0.832746	1.47089	1.91069	glycoside hydrolase family 75	1202	1.12158e-122	4	F:GO:0016977; P:GO:0000272; P:GO:0006040; C:GO:0005576	F:chitosanase activity; P:polysaccharide catabolic process; P:amino sugar metabolic process; C:extracellular region	EC:3.2.1.132	Chitosanase	IPR009939 (PFAM); SIGNAL_PEPTIDE_C_REGION (PHOBIUS); NON_CYTOPLASMIC_DOMAIN (PHOBIUS); SIGNAL_PEPTIDE (PHOBIUS); SIGNAL_PEPTIDE_H_REGION (PHOBIUS); SIGNAL_PEPTIDE_N_REGION (PHOBIUS)	no GO terms	no GO terms
THAR02_00390	KKP07469.1	1.92135	0.507847	2.04631	3.87196	hypothetical protein THAR02_00390	810	7.48222e-154						PTHR14097 (PANTHER); PTHR14097:SF8 (PANTHER)	no GO terms	no GO terms
THAR02_00391	KKP07470.1	1.24894	0.833394	2.39246	2.94265	hypothetical protein THAR02_00391	1284	0.0						IPR025204 (PFAM); mobidb-lite (MOBIDB_LITE); mobidb-lite (MOBIDB_LITE); PTHR31740 (PANTHER); PTHR31740:SF2 (PANTHER)	no GO terms	no GO terms
THAR02_00392	KKP07471.1	1.16532	0.964676	0.24779	0.284369	hypothetical protein THAR02_00392	3300	0.0						Coil (COILS); Coil (COILS)	no GO terms	no GO terms
THAR02_00393	KKP07472.1	-1.11652	0.834305	7.57899	6.68494	fungal specific transcription factor domain-containing	2464	0.0	4	C:GO:0005634; F:GO:0003677; F:GO:0008270; P:GO:0006351	C:nucleus; F:DNA binding; F:zinc ion binding; P:transcription, DNA-templated			mobidb-lite (MOBIDB_LITE)	no GO terms	no GO terms
THAR02_00394	KKP07473.1	1.0074	0.989835	6.64246	6.59001	hypothetical protein THAR02_00394	356	2.22171e-30						TRANSMEMBRANE (PHOBIUS); SIGNAL_PEPTIDE_N_REGION (PHOBIUS); CYTOPLASMIC_DOMAIN (PHOBIUS); NON_CYTOPLASMIC_DOMAIN (PHOBIUS); SIGNAL_PEPTIDE_C_REGION (PHOBIUS); SIGNAL_PEPTIDE_H_REGION (PHOBIUS); SIGNAL_PEPTIDE (PHOBIUS)	no GO terms	no GO terms
THAR02_00395	KKP07474.1	-2.05643	0.772931	0.579405	0.277474	N-acetyltransferase of bacterial origin	534	7.92633e-124	2	P:GO:0042967; F:GO:0008080	P:acyl-carrier-protein biosynthetic process; F:N-acetyltransferase activity			IPR008125 (PRINTS); G3DSA:3.40.630.30 (GENE3D); IPR000182 (PFAM); PTHR43617 (PANTHER); PTHR43617:SF11 (PANTHER); IPR000182 (PROSITE_PROFILES); cd04301 (CDD); IPR016181 (SUPERFAMILY)	F:GO:0008080	F:N-acetyltransferase activity
THAR02_00396	KKP07475.1	1.21358	0.465701	39.3287	47.0036	eukaryotic ribosome biogenesis 1	2359	0.0	2	F:GO:0005515; P:GO:0006364	F:protein binding; P:rRNA processing			IPR012953 (SMART); IPR001680 (SMART); IPR015943 (G3DSA:2.130.10.GENE3D); IPR015943 (G3DSA:2.130.10.GENE3D); IPR001680 (PFAM); IPR012953 (PFAM); IPR028598 (PANTHER); IPR001680 (PROSITE_PROFILES); IPR017986 (PROSITE_PROFILES); IPR017986 (PROSITE_PROFILES); IPR001680 (PROSITE_PROFILES); IPR036322 (SUPERFAMILY)	F:GO:0005515; P:GO:0042254; P:GO:0006364	F:protein binding; P:ribosome biogenesis; P:rRNA processing
THAR02_00397	KKP07476.1	-2.2924	2.22045e-16	380.989	163.672	hypothetical protein THAR02_00397	556	2.80305e-89						G3DSA:1.10.720.10 (GENE3D); IPR018803 (PFAM)	no GO terms	no GO terms
THAR02_00398	KKP07477.1	-1.06121	0.585259	141.871	131.657	26S protease regulatory subunit 6A	1633	0.0	2	F:GO:0005524; F:GO:0036402	F:ATP binding; F:proteasome-activating ATPase activity	EC:3.6.1.3; EC:3.6.1.15	Adenosinetriphosphatase; Nucleoside-triphosphate phosphatase	IPR003593 (SMART); IPR003959 (PFAM); G3DSA:3.40.50.300 (GENE3D); G3DSA:1.10.8.60 (GENE3D); PTHR23073 (PANTHER); IPR035254 (PTHR23073:PANTHER); IPR003960 (PROSITE_PATTERNS); cd00009 (CDD); IPR027417 (SUPERFAMILY)	F:GO:0005524; F:GO:0036402	F:ATP binding; F:proteasome-activating ATPase activity
THAR02_00399	KKP07478.1	-1.00427	0.924725	60.3546	59.1854	mitochondrial ribosomal MRPL11	1011	0.0						PTHR11560 (PANTHER); PTHR11560:SF8 (PANTHER); PD968187 (PRODOM); SignalP-TM (SIGNALP_GRAM_POSITIVE); SSF160369 (SUPERFAMILY)	no GO terms	no GO terms
THAR02_00400	KKP07479.1	1.17095	0.627497	27.7038	31.9472	hypothetical protein A0O28_0005100	773	9.56482e-27	1	C:GO:0016021	C:integral component of membrane			mobidb-lite (MOBIDB_LITE); PTHR36460 (PANTHER)	no GO terms	no GO terms
THAR02_00401	KKP07480.1	1.07476	0.857741	24.8198	26.2702	tRNA ligase TRL1	2446	0.0	3	F:GO:0005524; P:GO:0006388; F:GO:0003972	F:ATP binding; P:tRNA splicing, via endonucleolytic cleavage and ligation; F:RNA ligase (ATP) activity	EC:6.5.1.3	RNA ligase (ATP)	IPR015965 (PFAM); IPR015966 (PFAM); G3DSA:3.40.50.300 (GENE3D); IPR019039 (PFAM); mobidb-lite (MOBIDB_LITE); PTHR32004 (PANTHER); IPR027417 (SUPERFAMILY)	F:GO:0005524; P:GO:0006388; F:GO:0003972	F:ATP binding; P:tRNA splicing, via endonucleolytic cleavage and ligation; F:RNA ligase (ATP) activity
THAR02_00402	KKP07481.1	1.02111	0.980032	51.2572	51.5445	ankyrin repeat-containing	642	3.33218e-133	1	F:GO:0005515	F:protein binding			IPR002110 (SMART); PF13857 (PFAM); IPR036770 (G3DSA:1.25.40.GENE3D); PTHR24148 (PANTHER); PTHR24148:SF17 (PANTHER); IPR002110 (PROSITE_PROFILES); IPR020683 (PROSITE_PROFILES); IPR020683 (CDD); IPR036770 (SUPERFAMILY)	F:GO:0005515	F:protein binding
THAR02_00403	KKP07482.1	1.11429	0.786619	20.7782	22.8014	ribonuclease P 40kDa subunit	1304	3.16706e-156						IPR013893 (PFAM); IPR013893 (PANTHER); CYTOPLASMIC_DOMAIN (PHOBIUS); TRANSMEMBRANE (PHOBIUS); NON_CYTOPLASMIC_DOMAIN (PHOBIUS)	no GO terms	no GO terms
THAR02_00404	KKP07483.1	1.02167	0.991982	6.85817	6.90036	DNA RNA methyltransferase	1521	0.0	3	F:GO:0003676; F:GO:0008168; P:GO:0032259	F:nucleic acid binding; F:methyltransferase activity; P:methylation			IPR000241 (PFAM); G3DSA:3.40.50.150 (GENE3D); PTHR13370:SF3 (PANTHER); PTHR13370 (PANTHER); IPR002052 (PROSITE_PATTERNS); IPR029063 (SUPERFAMILY)	F:GO:0003676; F:GO:0008168; P:GO:0032259	F:nucleic acid binding; F:methyltransferase activity; P:methylation
THAR02_00405	KKP07484.1	-1.03389	0.708274	155.396	148.02	vacuolar import and degradation vid24,involved in vacuolar targeting	1304	0.0						IPR018618 (PFAM); PTHR15898:SF13 (PANTHER); PTHR15898 (PANTHER)	no GO terms	no GO terms
THAR02_00406	KKP07485.1	-1.01614	0.904612	38.1047	36.9298	mago nashi	765	3.44421e-55	2	C:GO:0005634; C:GO:0005829	C:nucleus; C:cytosol			SIGNAL_PEPTIDE_H_REGION (PHOBIUS); SIGNAL_PEPTIDE_C_REGION (PHOBIUS); SIGNAL_PEPTIDE (PHOBIUS); NON_CYTOPLASMIC_DOMAIN (PHOBIUS); SIGNAL_PEPTIDE_N_REGION (PHOBIUS)	no GO terms	no GO terms
THAR02_00407	KKP07486.1	-1.01312	0.891166	60.5663	58.8738	coatamer beta subunit	3091	0.0	5	P:GO:0016192; F:GO:0005198; F:GO:0005488; P:GO:0006886; C:GO:0030126	P:vesicle-mediated transport; F:structural molecule activity; F:binding; P:intracellular protein transport; C:COPI vesicle coat			Coil (COILS); IPR002553 (PFAM); IPR011989 (G3DSA:1.25.10.GENE3D); IPR029446 (PFAM); IPR011710 (PFAM); G3DSA:3.30.310.10 (GENE3D); mobidb-lite (MOBIDB_LITE); IPR016460 (PANTHER); IPR016024 (SUPERFAMILY)	C:GO:0030117; P:GO:0016192; C:GO:0005737; F:GO:0005198; P:GO:0006886; F:GO:0005488; C:GO:0030126	C:membrane coat; P:vesicle-mediated transport; C:cytoplasm; F:structural molecule activity; P:intracellular protein transport; F:binding; C:COPI vesicle coat
THAR02_00408	KKP07487.1	1.39809	0.101043	57.7293	79.4847	hypothetical protein THAR02_00408	1052	4.70969e-153	1	F:GO:0043130	F:ubiquitin binding			CYTOPLASMIC_DOMAIN (PHOBIUS); TRANSMEMBRANE (PHOBIUS); NON_CYTOPLASMIC_DOMAIN (PHOBIUS)	no GO terms	no GO terms
THAR02_00409	KKP07488.1	1.1987	0.682396	14.3685	16.9619	SET domain	1635	0.0	5	C:GO:0005634; F:GO:0008270; P:GO:0034968; F:GO:0018024; P:GO:0006554	C:nucleus; F:zinc ion binding; P:histone lysine methylation; F:histone-lysine N-methyltransferase activity; P:lysine catabolic process	EC:2.1.1.43	Histone-lysine N-methyltransferase	IPR007728 (PFAM); G3DSA:2.170.270.10 (GENE3D); mobidb-lite (MOBIDB_LITE); PTHR44253 (PANTHER); IPR007728 (PROSITE_PROFILES); SSF82199 (SUPERFAMILY)	C:GO:0005634; F:GO:0008270; P:GO:0034968; F:GO:0018024	C:nucleus; F:zinc ion binding; P:histone lysine methylation; F:histone-lysine N-methyltransferase activity
THAR02_00410	KKP07489.1	-1.24084	0.435533	32.7911	26.0251	hypothetical protein THAR02_00410	1077	0.0						mobidb-lite (MOBIDB_LITE); mobidb-lite (MOBIDB_LITE); mobidb-lite (MOBIDB_LITE); TRANSMEMBRANE (PHOBIUS); CYTOPLASMIC_DOMAIN (PHOBIUS); NON_CYTOPLASMIC_DOMAIN (PHOBIUS)	no GO terms	no GO terms
THAR02_00411	KKP07490.1	-2.44776	1.06094e-09	186.533	75.0484	hypothetical protein THAR02_00411	436	2.41696e-34						no IPS match	no IPS match	no IPS match
THAR02_00412	KKP07491.1	-1.07065	0.858027	12.2411	11.2597	hypothetical protein A0O28_0005230	2338	2.90874e-171						PTHR39398 (PANTHER)	no GO terms	no GO terms
THAR02_00413	KKP07492.1	-1.41398	2.88076e-07	620.034	431.841	fructose-bisphosphate aldolase	1294	6.37153e-156	9	P:GO:0006094; F:GO:0008270; P:GO:0006020; P:GO:0006098; P:GO:0006096; P:GO:0006013; P:GO:0006000; F:GO:0004332; P:GO:0015976	P:gluconeogenesis; F:zinc ion binding; P:inositol metabolic process; P:pentose-phosphate shunt; P:glycolytic process; P:mannose metabolic process; P:fructose metabolic process; F:fructose-bisphosphate aldolase activity; P:carbon utilization	EC:4.1.2.13	Fructose-bisphosphate aldolase	IPR006411 (TIGRFAM); IPR013785 (G3DSA:3.20.20.GENE3D); IPR000771 (PFAM); IPR000771 (PIRSF); PTHR30559 (PANTHER); PTHR30559:SF0 (PANTHER); IPR000771 (PROSITE_PATTERNS); SSF51569 (SUPERFAMILY)	F:GO:0016832; P:GO:0005975; F:GO:0008270; F:GO:0003824; P:GO:0006096; F:GO:0004332	F:aldehyde-lyase activity; P:carbohydrate metabolic process; F:zinc ion binding; F:catalytic activity; P:glycolytic process; F:fructose-bisphosphate aldolase activity
THAR02_00414	KKP07493.1	-1.08949	0.697468	39.9196	36.0842	hypothetical protein THAR02_00414	1301	0.0						IPR000648 (PFAM); mobidb-lite (MOBIDB_LITE); mobidb-lite (MOBIDB_LITE); IPR000648 (PANTHER); PTHR10972:SF27 (PANTHER); IPR018494 (PROSITE_PATTERNS); IPR037239 (SUPERFAMILY)	no GO terms	no GO terms
THAR02_00415	KKP07494.1	1.03293	0.931163	64.8714	65.99	caffeine-induced death 2	665	3.97903e-122						IPR016805 (PIRSF); IPR019171 (PFAM); mobidb-lite (MOBIDB_LITE); PTHR31905 (PANTHER)	no GO terms	no GO terms
THAR02_00416	KKP07495.1	-1.19869	0.423529	46.9193	38.5477	N-terminal acetyltransferase auxiliary subunit	2601	0.0	1	F:GO:0005515	F:protein binding			Coil (COILS); Coil (COILS); IPR021183 (PFAM); IPR011990 (G3DSA:1.25.40.GENE3D); IPR011990 (G3DSA:1.25.40.GENE3D); IPR011990 (G3DSA:1.25.40.GENE3D); mobidb-lite (MOBIDB_LITE); PTHR22767:SF2 (PANTHER); PTHR22767 (PANTHER); SIGNAL_PEPTIDE_H_REGION (PHOBIUS); SIGNAL_PEPTIDE (PHOBIUS); SIGNAL_PEPTIDE_C_REGION (PHOBIUS); NON_CYTOPLASMIC_DOMAIN (PHOBIUS); SIGNAL_PEPTIDE_N_REGION (PHOBIUS); IPR013026 (PR…	F:GO:0005515	F:protein binding
THAR02_00417	KKP07496.1	1.07846	0.842434	27.093	28.775	Sphingoid long-chain base kinase	1713	0.0	3	F:GO:0003951; P:GO:0006769; P:GO:0046497	F:NAD+ kinase activity; P:nicotinamide metabolic process; P:nicotinate nucleotide metabolic process	EC:2.7.1.23	NAD(+) kinase	IPR001206 (SMART); IPR001206 (PFAM); IPR017438 (G3DSA:3.40.50.GENE3D); PTHR12358 (PANTHER); PTHR12358:SF31 (PANTHER); IPR001206 (PROSITE_PROFILES); IPR016064 (SUPERFAMILY)	F:GO:0003951; P:GO:0008152; F:GO:0016301	F:NAD+ kinase activity; P:metabolic process; F:kinase activity
THAR02_00418	KKP07497.1	1.85128	0.691381	0.843179	1.53725	hypothetical protein THAR02_00418	996	1.12385e-50						TRANSMEMBRANE (PHOBIUS); CYTOPLASMIC_DOMAIN (PHOBIUS); TRANSMEMBRANE (PHOBIUS); NON_CYTOPLASMIC_DOMAIN (PHOBIUS); TRANSMEMBRANE (PHOBIUS); NON_CYTOPLASMIC_DOMAIN (PHOBIUS); TRANSMEMBRANE (PHOBIUS); CYTOPLASMIC_DOMAIN (PHOBIUS); NON_CYTOPLASMIC_DOMAIN (PHOBIUS); SignalP-TM (SIGNALP_GRAM_POSITIVE); TMhelix (TMHMM); TMhelix (TMHMM); TMhelix (TMHMM); TMhelix (TMHMM); TMhelix (TMHMM)	no GO terms	no GO terms
THAR02_00419	KKP07498.1	-1.15112	0.942095	0.600599	0.513828	hypothetical protein THAR02_00419	2355	0.0						IPR010730 (PFAM); mobidb-lite (MOBIDB_LITE); PTHR24148:SF59 (PANTHER); PTHR24148 (PANTHER)	no GO terms	no GO terms
THAR02_00420	KKP07499.1	#DIV/0!	0.627149	0.300002	0	hypothetical protein THAR02_00420	442	1.08704e-83						SIGNAL_PEPTIDE_H_REGION (PHOBIUS); NON_CYTOPLASMIC_DOMAIN (PHOBIUS); SIGNAL_PEPTIDE (PHOBIUS); SIGNAL_PEPTIDE_N_REGION (PHOBIUS); SIGNAL_PEPTIDE_C_REGION (PHOBIUS); SignalP-noTM (SIGNALP_GRAM_NEGATIVE); SignalP-noTM (SIGNALP_EUK)	no GO terms	no GO terms
THAR02_00421	KKP07500.1	-1.54232	0.894555	0.281787	0.179928	c6 zinc finger domain [Phaeoacremonium minimum UCRPA7]	549	1.08658e-116	5	C:GO:0005634; F:GO:0008270; P:GO:0006355; F:GO:0000981; P:GO:0006357	C:nucleus; F:zinc ion binding; P:regulation of transcription, DNA-templated; F:RNA polymerase II transcription factor activity, sequence-specific DNA binding; P:regulation of transcription from RNA polymerase II promoter			PTHR36206:SF4 (PANTHER); PTHR36206 (PANTHER); NON_CYTOPLASMIC_DOMAIN (PHOBIUS); CYTOPLASMIC_DOMAIN (PHOBIUS); TRANSMEMBRANE (PHOBIUS)	no GO terms	no GO terms
THAR02_00422	KKP07501.1	-1.76265	0.955815	0.0314146	0.0175517	hypothetical protein THAR02_00422	1407	0.0	1	F:GO:0005515	F:protein binding			IPR002110 (PRINTS); IPR002110 (SMART); IPR036770 (G3DSA:1.25.40.GENE3D); IPR036770 (G3DSA:1.25.40.GENE3D); IPR020683 (PFAM); IPR036770 (G3DSA:1.25.40.GENE3D); IPR036770 (G3DSA:1.25.40.GENE3D); IPR036770 (G3DSA:1.25.40.GENE3D); PTHR44206 (PANTHER); PTHR44206:SF2 (PANTHER); IPR020683 (PROSITE_PROFILES); IPR002110 (PROSITE_PROFILES); IPR020683 (CDD); IPR020683 (CDD); IPR020683 (CDD); IPR020683 (CDD)…	F:GO:0005515	F:protein binding
THAR02_00423	KKP07502.1	-1.75314	0.625672	2.47397	1.38973	hypothetical protein THAR02_00423	4940	0.0	1	F:GO:0005515	F:protein binding			IPR011990 (G3DSA:1.25.40.GENE3D); G3DSA:1.25.20.10 (GENE3D); IPR011990 (SUPERFAMILY)	F:GO:0005515	F:protein binding
THAR02_00424	KKP07503.1	#DIV/0!	0.82993	0.05866	0	hypothetical protein THAR02_00424	1507	0.0	2	F:GO:0008270; F:GO:0016740	F:zinc ion binding; F:transferase activity			G3DSA:3.30.200.20 (GENE3D); G3DSA:3.90.1200.10 (GENE3D); IPR002575 (PFAM); PTHR21310:SF33 (PANTHER); PTHR21310 (PANTHER); IPR011009 (SUPERFAMILY)	no GO terms	no GO terms
THAR02_00425	KKP07504.1	-3.5253	0.812607	0.176625	0.049341	hypothetical protein THAR02_00425	1001	1.17854e-148	3	F:GO:0004601; P:GO:0006979; P:GO:0006804	F:peroxidase activity; P:response to oxidative stress; P:obsolete peroxidase reaction	EC:1.11.1.7	Peroxidase	IPR000028 (PFAM); IPR036851 (G3DSA:1.10.489.GENE3D); PTHR33577 (PANTHER); IPR000028 (PROSITE_PROFILES); IPR036851 (SUPERFAMILY)	F:GO:0004601	F:peroxidase activity
THAR02_00426	KKP07505.1	-1.48223	0.765232	1.68599	1.12019	carbohydrate-binding module family 13	485	2.23804e-81						G3DSA:2.80.10.50 (GENE3D); NON_CYTOPLASMIC_DOMAIN (PHOBIUS); CYTOPLASMIC_DOMAIN (PHOBIUS); TRANSMEMBRANE (PHOBIUS); IPR035992 (SUPERFAMILY); TMhelix (TMHMM)	no GO terms	no GO terms
THAR02_00427	KKP07506.1	-1.79937	0.555742	3.35071	1.83387	hypothetical protein THAR02_00427	5171	0.0	1	F:GO:0005515	F:protein binding			Coil (COILS); IPR002110 (PRINTS); IPR002110 (SMART); IPR036770 (G3DSA:1.25.40.GENE3D); PF13637 (PFAM); IPR020683 (PFAM); IPR036770 (G3DSA:1.25.40.GENE3D); IPR036770 (G3DSA:1.25.40.GENE3D); IPR036770 (G3DSA:1.25.40.GENE3D); IPR036770 (G3DSA:1.25.40.GENE3D); IPR036770 (G3DSA:1.25.40.GENE3D); mobidb-lite (MOBIDB_LITE); PTHR44294 (PANTHER); CYTOPLASMIC_DOMAIN (PHOBIUS); NON_CYTOPLASMIC_DOMAIN (PHOBIU…	F:GO:0005515	F:protein binding
THAR02_00428	KKP07507.1	1.25968	0.604584	13.3137	16.5163	mitochondrial chaperone BCS1	1401	0.0	2	F:GO:0005524; P:GO:0034551	F:ATP binding; P:mitochondrial respiratory chain complex III assembly			IPR003593 (SMART); IPR014851 (SMART); IPR003959 (PFAM); G3DSA:3.40.50.300 (GENE3D); IPR014851 (PFAM); IPR027243 (PTHR23070:PANTHER); PTHR23070 (PANTHER); TRANSMEMBRANE (PHOBIUS); CYTOPLASMIC_DOMAIN (PHOBIUS); NON_CYTOPLASMIC_DOMAIN (PHOBIUS); cd00009 (CDD); IPR027417 (SUPERFAMILY)	F:GO:0005524; P:GO:0034551	F:ATP binding; P:mitochondrial respiratory chain complex III assembly
THAR02_00429	KKP07508.1	-1.06999	0.74878	39.8084	36.6394	Haemolysin-III related [Aspergillus fischeri NRRL 181]	1102	1.66468e-164	1	C:GO:0016021	C:integral component of membrane			IPR004254 (PFAM); mobidb-lite (MOBIDB_LITE); PTHR20855:SF52 (PANTHER); IPR004254 (PANTHER); TRANSMEMBRANE (PHOBIUS); TRANSMEMBRANE (PHOBIUS); NON_CYTOPLASMIC_DOMAIN (PHOBIUS); CYTOPLASMIC_DOMAIN (PHOBIUS); NON_CYTOPLASMIC_DOMAIN (PHOBIUS); TRANSMEMBRANE (PHOBIUS); CYTOPLASMIC_DOMAIN (PHOBIUS); TMhelix (TMHMM); TMhelix (TMHMM); TMhelix (TMHMM)	C:GO:0016021	C:integral component of membrane
THAR02_00430	KKP07509.1	1.03595	0.956487	18.8559	19.2371	intracellular serine protease	3045	0.0	2	P:GO:0006508; F:GO:0004252	P:proteolysis; F:serine-type endopeptidase activity	EC:3.4.21	Acting on peptide bonds (peptidases)	PTHR35186 (PANTHER); CYTOPLASMIC_DOMAIN (PHOBIUS); TRANSMEMBRANE (PHOBIUS); NON_CYTOPLASMIC_DOMAIN (PHOBIUS)	no GO terms	no GO terms
THAR02_00431	KKP07510.1	2.70337	0.0310378	7.92521	21.0994	hypothetical protein THAR02_00431	831	0.0						no IPS match	no IPS match	no IPS match
THAR02_00432	KKP07511.1	2.21714	0.457067	1.61527	3.5269	hypothetical protein THAR02_00432	3571	0.0	1	F:GO:0005515	F:protein binding			IPR002110 (PRINTS); IPR002110 (SMART); IPR036770 (G3DSA:1.25.40.GENE3D); IPR020683 (PFAM); IPR036770 (G3DSA:1.25.40.GENE3D); IPR036770 (G3DSA:1.25.40.GENE3D); IPR036770 (G3DSA:1.25.40.GENE3D); IPR036770 (G3DSA:1.25.40.GENE3D); mobidb-lite (MOBIDB_LITE); PTHR45139 (PANTHER); IPR002110 (PROSITE_PROFILES); IPR002110 (PROSITE_PROFILES); IPR002110 (PROSITE_PROFILES); IPR002110 (PROSITE_PROFILES); IPR0…	F:GO:0005515	F:protein binding
THAR02_00433	KKP07512.1	1.02558	0.979981	16.1969	16.3589	natch and ankyrin domain	4017	0.0	3	F:GO:0005515; F:GO:0003824; P:GO:0009116	F:protein binding; F:catalytic activity; P:nucleoside metabolic process			IPR002110 (SMART); G3DSA:3.40.50.1580 (GENE3D); PF05729 (PFAM); IPR020683 (PFAM); IPR036770 (G3DSA:1.25.40.GENE3D); IPR000845 (PFAM); IPR036770 (G3DSA:1.25.40.GENE3D); PTHR21234 (PANTHER); PTHR21234:SF16 (PANTHER); SIGNAL_PEPTIDE_N_REGION (PHOBIUS); SIGNAL_PEPTIDE (PHOBIUS); SIGNAL_PEPTIDE_H_REGION (PHOBIUS); SIGNAL_PEPTIDE_C_REGION (PHOBIUS); NON_CYTOPLASMIC_DOMAIN (PHOBIUS); IPR020683 (PROSITE_…	F:GO:0005515; F:GO:0003824; P:GO:0009116	F:protein binding; F:catalytic activity; P:nucleoside metabolic process
THAR02_00434	KKP07513.1	-1.06474	0.802568	27.3507	25.2975	hypothetical protein THAR02_00434	1107	1.00437e-123	1	C:GO:0016021	C:integral component of membrane			IPR004254 (PFAM); mobidb-lite (MOBIDB_LITE); PTHR20855:SF52 (PANTHER); IPR004254 (PANTHER); CYTOPLASMIC_DOMAIN (PHOBIUS); CYTOPLASMIC_DOMAIN (PHOBIUS); NON_CYTOPLASMIC_DOMAIN (PHOBIUS); TRANSMEMBRANE (PHOBIUS); NON_CYTOPLASMIC_DOMAIN (PHOBIUS); TRANSMEMBRANE (PHOBIUS); TRANSMEMBRANE (PHOBIUS); TRANSMEMBRANE (PHOBIUS); NON_CYTOPLASMIC_DOMAIN (PHOBIUS); TMhelix (TMHMM); TMhelix (TMHMM)	C:GO:0016021	C:integral component of membrane
THAR02_00435	KKP07514.1	1.06896	0.96042	2.33021	2.45307	general amino acid permease AGP3	1802	0.0	2	P:GO:0055085; C:GO:0016020	P:transmembrane transport; C:membrane			IPR004841 (PFAM); PTHR43341 (PANTHER); PTHR43341:SF26 (PANTHER); CYTOPLASMIC_DOMAIN (PHOBIUS); TRANSMEMBRANE (PHOBIUS); CYTOPLASMIC_DOMAIN (PHOBIUS); TRANSMEMBRANE (PHOBIUS); NON_CYTOPLASMIC_DOMAIN (PHOBIUS); NON_CYTOPLASMIC_DOMAIN (PHOBIUS); TRANSMEMBRANE (PHOBIUS); TRANSMEMBRANE (PHOBIUS); NON_CYTOPLASMIC_DOMAIN (PHOBIUS); CYTOPLASMIC_DOMAIN (PHOBIUS); TRANSMEMBRANE (PHOBIUS); TMhelix (TMHMM); …	P:GO:0055085; C:GO:0016020; P:GO:0006810	P:transmembrane transport; C:membrane; P:transport
THAR02_00436	KKP07515.1	-1.08315	0.889348	5.74282	5.22144	hypothetical protein THAR02_00436	4110	0.0	2	F:GO:0005515; F:GO:0035091	F:protein binding; F:phosphatidylinositol binding			IPR002110 (SMART); IPR003123 (PFAM); IPR036871 (G3DSA:3.30.1520.GENE3D); IPR036770 (G3DSA:1.25.40.GENE3D); PF13857 (PFAM); mobidb-lite (MOBIDB_LITE); PTHR24170 (PANTHER); PD127710 (PRODOM); IPR003123 (PROSITE_PROFILES); IPR020683 (PROSITE_PROFILES); IPR020683 (CDD); cd06093 (CDD); IPR020683 (CDD); IPR036871 (SUPERFAMILY); IPR036770 (SUPERFAMILY); IPR037191 (SUPERFAMILY)	F:GO:0005515; F:GO:0035091	F:protein binding; F:phosphatidylinositol binding
THAR02_00437	KKP07516.1	1.05831	0.919184	15.1033	15.7412	hypothetical protein THAR02_00437	1892	0.0						mobidb-lite (MOBIDB_LITE); mobidb-lite (MOBIDB_LITE); SignalP-TM (SIGNALP_GRAM_POSITIVE)	no GO terms	no GO terms
THAR02_00438	KKP07517.1	1.14452	0.360762	140.869	158.779	GTP-dependent nucleic acid-binding	2002	2.62372e-112	1	F:GO:0005525	F:GTP binding			IPR006073 (PRINTS); IPR023192 (G3DSA:1.10.150.GENE3D); IPR006073 (PFAM); PTHR23305 (PANTHER); PTHR23305:SF11 (PANTHER); IPR031167 (PROSITE_PROFILES); IPR027417 (SUPERFAMILY)	F:GO:0005525	F:GTP binding
THAR02_00439	KKP07518.1	1.42054	0.0900424	55.5581	77.7239	hypothetical protein THAR02_00439	862	4.2514e-135	2	C:GO:0005829; F:GO:0016787	C:cytosol; F:hydrolase activity			IPR008580 (SMART); IPR008580 (PFAM); mobidb-lite (MOBIDB_LITE); PTHR12378:SF10 (PANTHER); IPR008580 (PANTHER)	no GO terms	no GO terms
THAR02_00440	KKP07519.1	1.12438	0.462405	126.683	140.277	ribosomal S11	732	1.07649e-175	4	F:GO:0003735; P:GO:0042254; C:GO:0005840; P:GO:0006412	F:structural constituent of ribosome; P:ribosome biogenesis; C:ribosome; P:translation			IPR036967 (G3DSA:3.30.420.GENE3D); IPR001971 (PFAM); mobidb-lite (MOBIDB_LITE); IPR001971 (PANTHER); PTHR11759:SF3 (PANTHER); IPR001971 (HAMAP); SSF53137 (SUPERFAMILY)	F:GO:0003735; C:GO:0005840; P:GO:0006412	F:structural constituent of ribosome; C:ribosome; P:translation
THAR02_00441	KKP07520.1	-1.02704	0.740869	162.348	155.674	Mitochondrial import inner membrane subunit Tim44	1682	0.0	2	C:GO:0001405; F:GO:0030674	C:presequence translocase-associated import motor; F:protein binding, bridging			IPR007379 (SMART); IPR007379 (PFAM); PTHR10721 (PANTHER); IPR032710 (SUPERFAMILY)	no GO terms	no GO terms
THAR02_00442	KKP07521.1	-1.18876	0.874974	1.96899	1.63117	hypothetical protein THAR02_00442	651	6.10189e-133						no IPS match	no IPS match	no IPS match
THAR02_00443	KKP07522.1	1.12085	0.746501	26.1386	28.8525	N-acetyltransferase activity	695	9.22899e-109	2	P:GO:0042967; F:GO:0008080	P:acyl-carrier-protein biosynthetic process; F:N-acetyltransferase activity			G3DSA:3.40.630.30 (GENE3D)	no GO terms	no GO terms
THAR02_00444	KKP07523.1	-1.03233	0.72856	142.28	135.731	Mitochondrial import inner membrane translocase subunit tim-17 [Trichoderma guizhouense]	669	3.23536e-89	2	C:GO:0016020; P:GO:0015031	C:membrane; P:protein transport			IPR003397 (PFAM); PTHR10485:SF0 (PANTHER); PTHR10485 (PANTHER)	no GO terms	no GO terms
THAR02_00445	KKP07383.1	1.05677	0.860988	48.3559	50.3251	signal recognition Sec65 Srp19 subunit	819	1.34472e-167	3	P:GO:0006614; C:GO:0048500; F:GO:0008312	P:SRP-dependent cotranslational protein targeting to membrane; C:signal recognition particle; F:7S RNA binding			IPR036521 (G3DSA:3.30.56.GENE3D); IPR002778 (PFAM); mobidb-lite (MOBIDB_LITE); mobidb-lite (MOBIDB_LITE); mobidb-lite (MOBIDB_LITE); mobidb-lite (MOBIDB_LITE); IPR002778 (PANTHER); IPR036521 (SUPERFAMILY)	P:GO:0006614; C:GO:0048500; F:GO:0008312	P:SRP-dependent cotranslational protein targeting to membrane; C:signal recognition particle; F:7S RNA binding
THAR02_00446	KKP07384.1	-1.01296	0.939495	18.8501	18.3263	dynactin 1	4114	0.0	2	C:GO:0005869; P:GO:0010970	C:dynactin complex; P:transport along microtubule			Coil (COILS); Coil (COILS); Coil (COILS); Coil (COILS); Coil (COILS); Coil (COILS); Coil (COILS); Coil (COILS); Coil (COILS); G3DSA:1.20.1170.10 (GENE3D); IPR022157 (PFAM); G3DSA:1.10.287.510 (GENE3D); mobidb-lite (MOBIDB_LITE); PTHR18916 (PANTHER); PTHR18916:SF6 (PANTHER)	no GO terms	no GO terms
THAR02_00447	KKP07385.1	-1.1278	0.551954	52.8026	46.1081	HMG box	1896	0.0						IPR009071 (SMART); IPR009071 (PFAM); IPR036910 (G3DSA:1.10.30.GENE3D); mobidb-lite (MOBIDB_LITE); mobidb-lite (MOBIDB_LITE); mobidb-lite (MOBIDB_LITE); PTHR10270:SF243 (PANTHER); PTHR10270 (PANTHER); IPR009071 (PROSITE_PROFILES); IPR036910 (SUPERFAMILY)	no GO terms	no GO terms
THAR02_00448	KKP07386.1	1.24504	0.204173	89.99	110.34	-like helicase 1	1613	4.74794e-173	4	C:GO:0005657; F:GO:0005524; F:GO:0043141; C:GO:0031011	C:replication fork; F:ATP binding; F:ATP-dependent 5'-3' DNA helicase activity; C:Ino80 complex	EC:3.6.1.3; EC:3.6.1.15	Adenosinetriphosphatase; Nucleoside-triphosphate phosphatase	G3DSA:3.40.50.300 (GENE3D); IPR010339 (PFAM); PTHR11093:SF6 (PANTHER); IPR027238 (PANTHER); NON_CYTOPLASMIC_DOMAIN (PHOBIUS); TRANSMEMBRANE (PHOBIUS); CYTOPLASMIC_DOMAIN (PHOBIUS); cd00009 (CDD); IPR027417 (SUPERFAMILY); IPR012340 (SUPERFAMILY)	F:GO:0005524; F:GO:0003678; F:GO:0043141; C:GO:0031011	F:ATP binding; F:DNA helicase activity; F:ATP-dependent 5'-3' DNA helicase activity; C:Ino80 complex
THAR02_00449	KKP07387.1	-1.39423	0.00141918	257.725	182.044	hypothetical protein THAR02_00449	1410	0.0	1	C:GO:0016021	C:integral component of membrane			IPR000620 (PFAM); mobidb-lite (MOBIDB_LITE); mobidb-lite (MOBIDB_LITE); mobidb-lite (MOBIDB_LITE); PTHR22911:SF6 (PANTHER); PTHR22911 (PANTHER); CYTOPLASMIC_DOMAIN (PHOBIUS); CYTOPLASMIC_DOMAIN (PHOBIUS); TRANSMEMBRANE (PHOBIUS); TRANSMEMBRANE (PHOBIUS); TRANSMEMBRANE (PHOBIUS); TRANSMEMBRANE (PHOBIUS); TRANSMEMBRANE (PHOBIUS); CYTOPLASMIC_DOMAIN (PHOBIUS); TRANSMEMBRANE (PHOBIUS); NON_CYTOPLASMI…	C:GO:0016020; C:GO:0016021	C:membrane; C:integral component of membrane
THAR02_00450	KKP07388.1	-1.05548	0.5829	166.545	155.394	transcription associated factor 19 kDa	571	1.31533e-57	2	F:GO:0046982; P:GO:0006366	F:protein heterodimerization activity; P:transcription from RNA polymerase II promoter			IPR003195 (PFAM); G3DSA:1.10.20.10 (GENE3D); mobidb-lite (MOBIDB_LITE); PTHR11380:SF5 (PANTHER); IPR003195 (PANTHER); IPR009072 (SUPERFAMILY)	F:GO:0046982; P:GO:0006366	F:protein heterodimerization activity; P:transcription from RNA polymerase II promoter
THAR02_00451	KKP07389.1	-1.00311	0.960471	18.7462	18.4043	hypothetical protein THAR02_00451	369	1.92291e-14	2	C:GO:0016021; C:GO:0000139	C:integral component of membrane; C:Golgi membrane			NON_CYTOPLASMIC_DOMAIN (PHOBIUS); CYTOPLASMIC_DOMAIN (PHOBIUS); TRANSMEMBRANE (PHOBIUS)	no GO terms	no GO terms
THAR02_00452	KKP07390.1	1.00453	0.93881	130.452	129.053	cAMP-mediated signaling	1944	0.0	2	C:GO:0005634; P:GO:0019933	C:nucleus; P:cAMP-mediated signaling			IPR008862 (PFAM); mobidb-lite (MOBIDB_LITE); mobidb-lite (MOBIDB_LITE); IPR008862 (PANTHER); PTHR12832:SF11 (PANTHER)	no GO terms	no GO terms
THAR02_00453	KKP07391.1	-1.14314	0.730138	14.7854	12.7376	hypothetical protein THAR02_00453	2976	0.0						Coil (COILS); Coil (COILS); Coil (COILS); Coil (COILS); Coil (COILS); Coil (COILS); Coil (COILS); Coil (COILS); Coil (COILS); IPR029191 (PFAM); G3DSA:1.20.5.170 (GENE3D); G3DSA:1.20.5.730 (GENE3D); G3DSA:1.10.287.160 (GENE3D); G3DSA:1.20.5.320 (GENE3D); G3DSA:1.20.5.50 (GENE3D); mobidb-lite (MOBIDB_LITE); mobidb-lite (MOBIDB_LITE); PTHR43941 (PANTHER); SSF57997 (SUPERFAMILY)	no GO terms	no GO terms
THAR02_00454	KKP07392.1	1.12364	0.755539	23.0448	25.5008	hypothetical protein THAR02_00454	889	1.51478e-133	4	P:GO:0006508; C:GO:0016021; F:GO:0004252; C:GO:0044695	P:proteolysis; C:integral component of membrane; F:serine-type endopeptidase activity; C:Dsc E3 ubiquitin ligase complex	EC:3.4.21	Acting on peptide bonds (peptidases)	mobidb-lite (MOBIDB_LITE); PTHR44474:SF1 (PANTHER); PTHR44474 (PANTHER); TRANSMEMBRANE (PHOBIUS); CYTOPLASMIC_DOMAIN (PHOBIUS); NON_CYTOPLASMIC_DOMAIN (PHOBIUS); TMhelix (TMHMM); TMhelix (TMHMM)	no GO terms	no GO terms
THAR02_00455	KKP07393.1	-1.09439	0.762188	22.226	20.0006	hypothetical protein THAR02_00455, partial	2283	4.4941e-173	1	C:GO:0016020	C:membrane			mobidb-lite (MOBIDB_LITE); mobidb-lite (MOBIDB_LITE)	no GO terms	no GO terms
THAR02_00456	KKP07394.1	1.22877	0.389474	47.5386	57.5268	phosphatase 2C	1900	0.0	3	F:GO:0004722; C:GO:0008287; P:GO:0006470	F:protein serine/threonine phosphatase activity; C:protein serine/threonine phosphatase complex; P:protein dephosphorylation	EC:3.1.3.16; EC:3.1.3.41	Protein-serine/threonine phosphatase; 4-nitrophenylphosphatase	IPR001932 (SMART); IPR001932 (PFAM); IPR036457 (G3DSA:3.60.40.GENE3D); PTHR13832:SF503 (PANTHER); IPR015655 (PANTHER); IPR001932 (PROSITE_PROFILES); IPR001932 (CDD); IPR036457 (SUPERFAMILY)	F:GO:0004722; F:GO:0003824; P:GO:0006470	F:protein serine/threonine phosphatase activity; F:catalytic activity; P:protein dephosphorylation
THAR02_00457	KKP07395.1	1.02128	0.974551	78.6709	79.1245	hypothetical protein THAR02_00457	1088	0.0	1	C:GO:0016021	C:integral component of membrane			IPR028143 (PFAM); mobidb-lite (MOBIDB_LITE); mobidb-lite (MOBIDB_LITE); IPR028143 (PANTHER); TRANSMEMBRANE (PHOBIUS); CYTOPLASMIC_DOMAIN (PHOBIUS); CYTOPLASMIC_DOMAIN (PHOBIUS); NON_CYTOPLASMIC_DOMAIN (PHOBIUS); NON_CYTOPLASMIC_DOMAIN (PHOBIUS); TRANSMEMBRANE (PHOBIUS); TRANSMEMBRANE (PHOBIUS); SignalP-TM (SIGNALP_GRAM_POSITIVE); TMhelix (TMHMM); TMhelix (TMHMM); TMhelix (TMHMM)	no GO terms	no GO terms
THAR02_00458	KKP07396.1	1.05131	0.942066	11.0269	11.4167	hypothetical protein THAR02_00458	1910	0.0						PTHR12459:SF2 (PANTHER); IPR026749 (PANTHER); TRANSMEMBRANE (PHOBIUS); NON_CYTOPLASMIC_DOMAIN (PHOBIUS); CYTOPLASMIC_DOMAIN (PHOBIUS); TRANSMEMBRANE (PHOBIUS); NON_CYTOPLASMIC_DOMAIN (PHOBIUS); TRANSMEMBRANE (PHOBIUS); CYTOPLASMIC_DOMAIN (PHOBIUS)	no GO terms	no GO terms
THAR02_00459	KKP07397.1	1.02649	0.947539	93.9486	94.9723	bHLH transcriptional regulator	1446	0.0	1	F:GO:0046983	F:protein dimerization activity			Coil (COILS); IPR011598 (SMART); IPR036638 (G3DSA:4.10.280.GENE3D); IPR011598 (PFAM); mobidb-lite (MOBIDB_LITE); mobidb-lite (MOBIDB_LITE); mobidb-lite (MOBIDB_LITE); mobidb-lite (MOBIDB_LITE); PTHR12565:SF290 (PANTHER); PTHR12565 (PANTHER); IPR011598 (PROSITE_PROFILES); IPR011598 (CDD); IPR036638 (SUPERFAMILY)	F:GO:0046983	F:protein dimerization activity
THAR02_00460	KKP07398.1	-1.02271	0.917478	19.6615	18.933	hypothetical protein THAR02_00460	870	3.79424e-109						mobidb-lite (MOBIDB_LITE); PTHR36855 (PANTHER)	no GO terms	no GO terms
THAR02_00461	KKP07399.1	-3.81908	0.763091	0.264673	0.0682502	meiotic coiled-coil 2	2171	0.0	1	F:GO:0003723	F:RNA binding			Coil (COILS); IPR001313 (SMART); IPR001313 (PFAM); IPR011989 (G3DSA:1.25.10.GENE3D); mobidb-lite (MOBIDB_LITE); mobidb-lite (MOBIDB_LITE); mobidb-lite (MOBIDB_LITE); PTHR12537 (PANTHER); PTHR12537:SF48 (PANTHER); IPR001313 (PROSITE_PROFILES); IPR001313 (PROSITE_PROFILES); IPR033133 (PROSITE_PROFILES); IPR001313 (PROSITE_PROFILES); IPR001313 (PROSITE_PROFILES); IPR001313 (PROSITE_PROFILES); IPR016…	F:GO:0003723; F:GO:0005488	F:RNA binding; F:binding
THAR02_00462	KKP07400.1	-1.08169	0.626817	72.114	65.6555	mitochondral 37S ribosomal S27	498	4.28855e-44	3	F:GO:0003735; P:GO:0042254; C:GO:0005763	F:structural constituent of ribosome; P:ribosome biogenesis; C:mitochondrial small ribosomal subunit			IPR013219 (PFAM)	no GO terms	no GO terms
THAR02_00463	KKP07401.1	1.03623	0.973376	6.87009	7.01084	ribonuclease III	1335	0.0	3	F:GO:0004525; P:GO:0051252; P:GO:0006396	F:ribonuclease III activity; P:regulation of RNA metabolic process; P:RNA processing	EC:3.1.30; EC:3.1.26; EC:3.1.26.3	Acting on ester bonds; Acting on ester bonds; Ribonuclease III	Coil (COILS); IPR000999 (SMART); IPR000999 (PFAM); G3DSA:3.30.160.20 (GENE3D); IPR036389 (G3DSA:1.10.1520.GENE3D); PTHR11207 (PANTHER); PTHR11207:SF16 (PANTHER); IPR000999 (PROSITE_PATTERNS); IPR000999 (PROSITE_PROFILES); IPR000999 (CDD); IPR036389 (SUPERFAMILY); SSF54768 (SUPERFAMILY)	F:GO:0004525; P:GO:0006396	F:ribonuclease III activity; P:RNA processing
THAR02_00464	KKP07402.1	1.15613	0.756186	13.7638	15.671	Acyl binding	1018	8.35458e-133	2	F:GO:0000062; C:GO:0016021	F:fatty-acyl-CoA binding; C:integral component of membrane			Coil (COILS); mobidb-lite (MOBIDB_LITE); PTHR23310 (PANTHER); PTHR23310:SF75 (PANTHER); PTHR23310:SF75 (PANTHER); PTHR23310 (PANTHER); CYTOPLASMIC_DOMAIN (PHOBIUS); TRANSMEMBRANE (PHOBIUS); NON_CYTOPLASMIC_DOMAIN (PHOBIUS); TMhelix (TMHMM)	no GO terms	no GO terms
THAR02_00465	KKP07403.1	1.26558	0.88597	0.976111	1.21658	Zn2Cys6 transcriptional regulator	1766	0.0	4	C:GO:0005634; F:GO:0008270; F:GO:0000981; P:GO:0006357	C:nucleus; F:zinc ion binding; F:RNA polymerase II transcription factor activity, sequence-specific DNA binding; P:regulation of transcription from RNA polymerase II promoter			PTHR38111 (PANTHER)	no GO terms	no GO terms
THAR02_00466	KKP07404.1	1.00614	0.973355	34.068	33.7566	COPII component	3889	0.0	1	F:GO:0005515	F:protein binding			IPR001680 (SMART); IPR009917 (PFAM); IPR015943 (G3DSA:2.130.10.GENE3D); IPR024298 (PFAM); mobidb-lite (MOBIDB_LITE); mobidb-lite (MOBIDB_LITE); PTHR13923:SF11 (PANTHER); PTHR13923 (PANTHER); IPR019775 (PROSITE_PATTERNS); IPR001680 (PROSITE_PROFILES); IPR017986 (PROSITE_PROFILES); IPR001680 (PROSITE_PROFILES); IPR036322 (SUPERFAMILY)	F:GO:0005515	F:protein binding
THAR02_00467	KKP07405.1	1.02529	0.931316	202.656	204.625	hypothetical protein THAR02_00467	465	4.06666e-79	1	C:GO:0016021	C:integral component of membrane			IPR025363 (PFAM); SIGNAL_PEPTIDE_H_REGION (PHOBIUS); TRANSMEMBRANE (PHOBIUS); SIGNAL_PEPTIDE_N_REGION (PHOBIUS); CYTOPLASMIC_DOMAIN (PHOBIUS); SIGNAL_PEPTIDE_C_REGION (PHOBIUS); NON_CYTOPLASMIC_DOMAIN (PHOBIUS); SIGNAL_PEPTIDE (PHOBIUS); TMhelix (TMHMM); TMhelix (TMHMM)	no GO terms	no GO terms
THAR02_00468	KKP07406.1	1.24497	0.59824	15.5089	19.0148	RNA recognition domain-containing	513	1.28426e-95	2	F:GO:0003755; F:GO:0003723	F:peptidyl-prolyl cis-trans isomerase activity; F:RNA binding	EC:5.2.1.8	Peptidylprolyl isomerase	IPR000504 (SMART); G3DSA:3.30.70.330 (GENE3D); IPR000504 (PFAM); IPR024936 (PANTHER); PTHR11071:SF319 (PANTHER); IPR000504 (PROSITE_PROFILES); IPR034168 (CDD); IPR035979 (SUPERFAMILY)	F:GO:0003676; F:GO:0003755; F:GO:0003723	F:nucleic acid binding; F:peptidyl-prolyl cis-trans isomerase activity; F:RNA binding
THAR02_00469	KKP07407.1	1.77947	1.03933e-06	148.867	260.88	hypothetical protein THAR02_00469	500	9.46991e-21	1	C:GO:0016021	C:integral component of membrane			no IPS match	no IPS match	no IPS match
THAR02_00470	KKP07408.1	-1.03848	0.511139	403.352	382.508	cytochrome c oxidase subunit 6b	693	3.09332e-29	3	F:GO:0004129; C:GO:0005739; P:GO:1902600	F:cytochrome-c oxidase activity; C:mitochondrion; P:hydrogen ion transmembrane transport			no IPS match	no IPS match	no IPS match
THAR02_00471	KKP07409.1	-1.00306	0.862681	229.376	225.203	hypothetical protein THAR02_00471	855	6.90291e-147						Coil (COILS); IPR024974 (PFAM); mobidb-lite (MOBIDB_LITE); mobidb-lite (MOBIDB_LITE); PTHR12786 (PANTHER); PTHR12786:SF1 (PANTHER)	no GO terms	no GO terms
THAR02_00472	KKP07410.1	1.36208	3.55331e-06	553.464	742.412	hypothetical protein THAR02_00472	714	1.09844e-55						IPR005326 (PFAM); mobidb-lite (MOBIDB_LITE); PTHR12146 (PANTHER)	no GO terms	no GO terms
THAR02_00476	KKP07414.1	1.06127	0.844415	49.52	51.7556	-like helicase 2	1587	0.0	4	C:GO:0005657; F:GO:0005524; F:GO:0043141; C:GO:0031011	C:replication fork; F:ATP binding; F:ATP-dependent 5'-3' DNA helicase activity; C:Ino80 complex	EC:3.6.1.3; EC:3.6.1.15	Adenosinetriphosphatase; Nucleoside-triphosphate phosphatase	G3DSA:1.10.8.60 (GENE3D); G3DSA:3.40.50.300 (GENE3D); IPR010339 (PFAM); IPR027238 (PANTHER); PTHR11093:SF2 (PANTHER); SIGNAL_PEPTIDE_H_REGION (PHOBIUS); SIGNAL_PEPTIDE_C_REGION (PHOBIUS); SIGNAL_PEPTIDE_N_REGION (PHOBIUS); SIGNAL_PEPTIDE (PHOBIUS); NON_CYTOPLASMIC_DOMAIN (PHOBIUS); SignalP-noTM (SIGNALP_EUK); SignalP-noTM (SIGNALP_GRAM_NEGATIVE); IPR027417 (SUPERFAMILY)	F:GO:0005524; F:GO:0003678; F:GO:0043141; C:GO:0031011	F:ATP binding; F:DNA helicase activity; F:ATP-dependent 5'-3' DNA helicase activity; C:Ino80 complex
THAR02_00477	KKP07415.1	-1.87676	0.273503	10.3465	5.42924	hypothetical protein THAR02_00477	2670	0.0						Coil (COILS); Coil (COILS); Coil (COILS); Coil (COILS); Coil (COILS); Coil (COILS); Coil (COILS); Coil (COILS); G3DSA:1.20.5.730 (GENE3D); G3DSA:1.20.5.50 (GENE3D); G3DSA:1.20.120.330 (GENE3D); mobidb-lite (MOBIDB_LITE)	no GO terms	no GO terms
THAR02_00478	KKP07416.1	-1.76265	0.908152	0.136211	0.0761023	hypothetical protein THAR02_00479, partial	649	1.148e-66						mobidb-lite (MOBIDB_LITE)	no GO terms	no GO terms
THAR02_00479	KKP07417.1	1.06339	0.924529	10.5495	11.0478	hypothetical protein THAR02_00479, partial	3002	0.0						mobidb-lite (MOBIDB_LITE); mobidb-lite (MOBIDB_LITE); mobidb-lite (MOBIDB_LITE)	no GO terms	no GO terms
THAR02_00480	KKP07418.1	-1.14699	0.000994174	1288.71	1106.5	glyceraldehyde-3-phosphate dehydrogenase	1434	5.22138e-150	2	P:GO:0055114; F:GO:0016620	P:oxidation-reduction process; F:oxidoreductase activity, acting on the aldehyde or oxo group of donors, NAD or NADP as acceptor			IPR020831 (PRINTS); IPR020828 (SMART); G3DSA:3.40.50.720 (GENE3D); IPR020829 (PFAM); G3DSA:3.30.360.10 (GENE3D); IPR020828 (PFAM); IPR020831 (PANTHER); IPR020830 (PROSITE_PATTERNS); SSF55347 (SUPERFAMILY); IPR036291 (SUPERFAMILY)	P:GO:0055114; F:GO:0016620	P:oxidation-reduction process; F:oxidoreductase activity, acting on the aldehyde or oxo group of donors, NAD or NADP as acceptor
THAR02_00481	KKP07419.1	-1.19817	0.409722	49.9918	41.0896	GYF domain-containing	1431	0.0	1	F:GO:0005515	F:protein binding			Coil (COILS); IPR003169 (PFAM); IPR035445 (G3DSA:3.30.1490.GENE3D); mobidb-lite (MOBIDB_LITE); mobidb-lite (MOBIDB_LITE); PTHR13138 (PANTHER); IPR003169 (PROSITE_PROFILES); IPR035445 (SUPERFAMILY)	F:GO:0005515	F:protein binding
THAR02_00482	KKP07420.1	-1.11827	0.504703	75.2458	66.2654	Ubiquitin fusion degradation Ufd1	1260	0.0	1	P:GO:0006511	P:ubiquitin-dependent protein catabolic process			IPR004854 (PFAM); G3DSA:2.40.40.20 (GENE3D); mobidb-lite (MOBIDB_LITE); mobidb-lite (MOBIDB_LITE); IPR004854 (PANTHER); PTHR12555:SF13 (PANTHER)	P:GO:0006511	P:ubiquitin-dependent protein catabolic process
THAR02_00483	KKP07421.1	-2.29145	0.790254	0.397375	0.170783	hypothetical protein THAR02_00483	723	1.54897e-46						mobidb-lite (MOBIDB_LITE)	no GO terms	no GO terms
THAR02_00484	KKP07422.1	-1.00723	0.996354	0.106829	0.104451	hypothetical protein A0O28_0035430	1655	8.84148e-47						CYTOPLASMIC_DOMAIN (PHOBIUS); NON_CYTOPLASMIC_DOMAIN (PHOBIUS); TRANSMEMBRANE (PHOBIUS)	no GO terms	no GO terms
THAR02_00485	KKP07423.1	-1.06467	0.739049	48.6301	44.9825	hypothetical protein THAR02_00485	1367	5.88666e-72	1	F:GO:0005515	F:protein binding			Coil (COILS); IPR015943 (G3DSA:2.130.10.GENE3D); mobidb-lite (MOBIDB_LITE)	F:GO:0005515	F:protein binding
THAR02_00486	KKP07424.1	1.99543	0.154983	8.26974	16.251	hypothetical protein THAR02_00486	775	1.12815e-96						mobidb-lite (MOBIDB_LITE)	no GO terms	no GO terms
THAR02_00487	KKP07425.1	-1.01691	0.982211	1.25807	1.21836	hypothetical protein THAR02_00487	527	8.81312e-45						no IPS match	no IPS match	no IPS match
THAR02_00488	KKP07426.1	-1.98298	0.800114	0.483945	0.240342	hypothetical protein THAR02_00488	411	1.46905e-62						mobidb-lite (MOBIDB_LITE); mobidb-lite (MOBIDB_LITE)	no GO terms	no GO terms
THAR02_00489	KKP07427.1	1.34478	0.856509	0.926559	1.22709	hypothetical protein THAR02_00489	644	1.6356e-43						CYTOPLASMIC_DOMAIN (PHOBIUS); TRANSMEMBRANE (PHOBIUS); NON_CYTOPLASMIC_DOMAIN (PHOBIUS); TRANSMEMBRANE (PHOBIUS); CYTOPLASMIC_DOMAIN (PHOBIUS); TMhelix (TMHMM); TMhelix (TMHMM)	no GO terms	no GO terms
THAR02_00491	KKP07429.1	-1.76265	0.891734	0.189585	0.105923	hypothetical protein THAR02_00491	1632	0.0						mobidb-lite (MOBIDB_LITE)	no GO terms	no GO terms
THAR02_00492	KKP07430.1	1.33042	0.21441	47.4597	62.1821	hypothetical protein THAR02_00492	556	2.49633e-15						CYTOPLASMIC_DOMAIN (PHOBIUS); NON_CYTOPLASMIC_DOMAIN (PHOBIUS); TRANSMEMBRANE (PHOBIUS); TRANSMEMBRANE (PHOBIUS); NON_CYTOPLASMIC_DOMAIN (PHOBIUS); TMhelix (TMHMM)	no GO terms	no GO terms
THAR02_00493	KKP07431.1	1.10798	0.346514	285.766	311.815	Heat shock 60	4231	0.0	3	F:GO:0005524; C:GO:0005737; P:GO:0042026	F:ATP binding; C:cytoplasm; P:protein refolding			IPR001844 (PRINTS); IPR027413 (G3DSA:1.10.560.GENE3D); IPR001844 (TIGRFAM); IPR027413 (G3DSA:1.10.560.GENE3D); IPR002423 (PFAM); IPR027409 (G3DSA:3.50.7.GENE3D); IPR002423 (PANTHER); PTHR11353:SF64 (PANTHER); IPR018370 (PROSITE_PATTERNS); IPR001844 (CDD); IPR027413 (SUPERFAMILY); IPR027409 (SUPERFAMILY); IPR037290 (SUPERFAMILY)	F:GO:0005524; C:GO:0005737; P:GO:0042026; P:GO:0006457	F:ATP binding; C:cytoplasm; P:protein refolding; P:protein folding
THAR02_00494	KKP07432.1	1.17123	0.581137	35.6933	41.1699	hypothetical protein THAR02_00494	730	1.0097e-75	1	F:GO:0005515	F:protein binding			PF17183 (PFAM); PF12754 (PFAM); G3DSA:3.10.20.90 (GENE3D); PTHR12650 (PANTHER); PTHR12650:SF20 (PANTHER); IPR000626 (PROSITE_PROFILES); cd01769 (CDD); IPR029071 (SUPERFAMILY)	F:GO:0005515	F:protein binding
THAR02_00495	KKP07433.1	-1.06475	0.826786	20.9458	19.3732	cytokinesis regulator	3044	0.0	3	P:GO:0001100; C:GO:1990334; F:GO:0005096	P:negative regulation of exit from mitosis; C:Bfa1-Bub2 complex; F:GTPase activator activity			mobidb-lite (MOBIDB_LITE); mobidb-lite (MOBIDB_LITE); mobidb-lite (MOBIDB_LITE); mobidb-lite (MOBIDB_LITE); mobidb-lite (MOBIDB_LITE); mobidb-lite (MOBIDB_LITE); IPR034586 (PANTHER)	P:GO:0001100; C:GO:1990334; C:GO:0005816; F:GO:0005096	P:negative regulation of exit from mitosis; C:Bfa1-Bub2 complex; C:spindle pole body; F:GTPase activator activity
THAR02_00496	KKP07434.1	-1.14595	0.78194	9.22538	7.92813	Lif1p,involved in DNA double strand break repair and physically interacts with DNA ligase 4	1193	3.54636e-132	4	C:GO:0005634; F:GO:0003677; P:GO:0006310; P:GO:0006302	C:nucleus; F:DNA binding; P:DNA recombination; P:double-strand break repair			Coil (COILS); IPR010585 (PFAM); G3DSA:1.20.5.370 (GENE3D); mobidb-lite (MOBIDB_LITE); PTHR42067 (PANTHER); SSF58022 (SUPERFAMILY)	C:GO:0005634; F:GO:0003677; P:GO:0006310; P:GO:0006302	C:nucleus; F:DNA binding; P:DNA recombination; P:double-strand break repair
THAR02_00497	KKP07435.1	1.24113	0.305168	60.6361	74.1145	hypothetical protein THAR02_00497	1705	0.0	2	F:GO:0008270; C:GO:0016021	F:zinc ion binding; C:integral component of membrane			IPR001841 (SMART); IPR001841 (PFAM); IPR013083 (G3DSA:3.30.40.GENE3D); mobidb-lite (MOBIDB_LITE); PTHR22765:SF27 (PANTHER); PTHR22765 (PANTHER); TRANSMEMBRANE (PHOBIUS); NON_CYTOPLASMIC_DOMAIN (PHOBIUS); CYTOPLASMIC_DOMAIN (PHOBIUS); IPR001841 (PROSITE_PROFILES); cd16454 (CDD); SSF57850 (SUPERFAMILY); TMhelix (TMHMM)	no GO terms	no GO terms
THAR02_00498	KKP07436.1	1.1184	0.788905	18.7735	20.6773	Arfs GEF Sec7	5587	0.0	4	F:GO:0005086; P:GO:0043087; P:GO:0032012; F:GO:0005488	F:ARF guanyl-nucleotide exchange factor activity; P:regulation of GTPase activity; P:regulation of ARF protein signal transduction; F:binding			IPR000904 (SMART); IPR032691 (PFAM); IPR000904 (PFAM); G3DSA:1.10.220.20 (GENE3D); IPR011989 (G3DSA:1.25.10.GENE3D); IPR015403 (PFAM); IPR023394 (G3DSA:1.10.1000.GENE3D); mobidb-lite (MOBIDB_LITE); mobidb-lite (MOBIDB_LITE); mobidb-lite (MOBIDB_LITE); PTHR10663:SF311 (PANTHER); PTHR10663 (PANTHER); IPR000904 (PROSITE_PROFILES); cd00171 (CDD); IPR016024 (SUPERFAMILY); IPR035999 (SUPERFAMILY)	F:GO:0005086; P:GO:0032012; F:GO:0005488	F:ARF guanyl-nucleotide exchange factor activity; P:regulation of ARF protein signal transduction; F:binding
THAR02_00499	KKP07437.1	-1.04986	0.888944	12.6101	11.8288	hypothetical protein THAR02_00499	1190	1.30129e-168						IPR011989 (G3DSA:1.25.10.GENE3D)	no GO terms	no GO terms
THAR02_00500	KKP07438.1	1.11276	0.549937	104.478	114.493	hypothetical protein THAR02_00500	888	6.2391e-119	5	P:GO:0006206; F:GO:0003899; P:GO:0006383; P:GO:0006144; C:GO:0005730	P:pyrimidine nucleobase metabolic process; F:DNA-directed 5'-3' RNA polymerase activity; P:transcription from RNA polymerase III promoter; P:purine nucleobase metabolic process; C:nucleolus	EC:2.7.7.6	DNA-directed RNA polymerase	IPR024661 (PIRSF); IPR024661 (PFAM); mobidb-lite (MOBIDB_LITE)	F:GO:0003899; P:GO:0006383	F:DNA-directed 5'-3' RNA polymerase activity; P:transcription from RNA polymerase III promoter
THAR02_00501	KKP07439.1	1.27689	0.383755	33.1235	41.6525	hypothetical protein THAR02_00501	1650	0.0	2	P:GO:0006913; C:GO:0005643	P:nucleocytoplasmic transport; C:nuclear pore			Coil (COILS); G3DSA:1.20.5.50 (GENE3D); G3DSA:1.20.58.130 (GENE3D); mobidb-lite (MOBIDB_LITE); IPR024882 (PANTHER)	P:GO:0006913; C:GO:0005643	P:nucleocytoplasmic transport; C:nuclear pore
THAR02_00502	KKP07440.1	1.16142	0.635736	29.824	34.1122	Pre-mRNA polyadenylation factor FIP1	1382	6.99261e-78	5	F:GO:0003723; C:GO:0005847; F:GO:0030674; P:GO:0006378; P:GO:0006379	F:RNA binding; C:mRNA cleavage and polyadenylation specificity factor complex; F:protein binding, bridging; P:mRNA polyadenylation; P:mRNA cleavage			mobidb-lite (MOBIDB_LITE); mobidb-lite (MOBIDB_LITE)	no GO terms	no GO terms
THAR02_00503	KKP07441.1	-1.33088	0.077648	102.532	75.8707	glycosylhydrolase family 18-1	1162	6.69329e-155	7	F:GO:0004568; P:GO:0016998; F:GO:0008061; P:GO:0000272; P:GO:0006032; C:GO:0005576; P:GO:0009405	F:chitinase activity; P:cell wall macromolecule catabolic process; F:chitin binding; P:polysaccharide catabolic process; P:chitin catabolic process; C:extracellular region; P:pathogenesis	EC:3.2.1.14	Chitinase	mobidb-lite (MOBIDB_LITE)	no GO terms	no GO terms
THAR02_00504	KKP07442.1	1.09317	0.865489	13.0267	14.0241	hypothetical protein THAR02_00504	928	4.59233e-142	1	C:GO:0016021	C:integral component of membrane			PF13398 (PFAM); PTHR33979 (PANTHER); PTHR33979:SF2 (PANTHER); NON_CYTOPLASMIC_DOMAIN (PHOBIUS); TRANSMEMBRANE (PHOBIUS); NON_CYTOPLASMIC_DOMAIN (PHOBIUS); CYTOPLASMIC_DOMAIN (PHOBIUS); CYTOPLASMIC_DOMAIN (PHOBIUS); NON_CYTOPLASMIC_DOMAIN (PHOBIUS); TRANSMEMBRANE (PHOBIUS); TRANSMEMBRANE (PHOBIUS); TRANSMEMBRANE (PHOBIUS); TRANSMEMBRANE (PHOBIUS); CYTOPLASMIC_DOMAIN (PHOBIUS); TMhelix (TMHMM); TMh…	no GO terms	no GO terms
THAR02_00505	KKP07443.1	1.27081	0.93493	0.304242	0.380763	hypothetical protein THAR02_00505	1816	1.20688e-169	2	C:GO:0016020; C:GO:0016021	C:membrane; C:integral component of membrane			mobidb-lite (MOBIDB_LITE); SIGNAL_PEPTIDE_C_REGION (PHOBIUS); SIGNAL_PEPTIDE_N_REGION (PHOBIUS); SIGNAL_PEPTIDE_H_REGION (PHOBIUS); NON_CYTOPLASMIC_DOMAIN (PHOBIUS); SIGNAL_PEPTIDE (PHOBIUS); SignalP-noTM (SIGNALP_EUK); TMhelix (TMHMM)	no GO terms	no GO terms
THAR02_00506	KKP07444.1	1.19824	0.201199	140.839	166.196	hypothetical protein THAR02_00506	1344	0.0	1	P:GO:0005975	P:carbohydrate metabolic process			G3DSA:3.20.20.80 (GENE3D); IPR024655 (PFAM); mobidb-lite (MOBIDB_LITE); PTHR34154 (PANTHER); PTHR34154:SF3 (PANTHER); SIGNAL_PEPTIDE_C_REGION (PHOBIUS); SIGNAL_PEPTIDE_N_REGION (PHOBIUS); SIGNAL_PEPTIDE_H_REGION (PHOBIUS); NON_CYTOPLASMIC_DOMAIN (PHOBIUS); SIGNAL_PEPTIDE (PHOBIUS); SignalP-TM (SIGNALP_GRAM_POSITIVE); SignalP-noTM (SIGNALP_GRAM_NEGATIVE); IPR017853 (SUPERFAMILY)	no GO terms	no GO terms
THAR02_00507	KKP07445.1	-1.14842	0.669059	21.4132	18.3627	Zn2Cys6 transcriptional regulator	1673	0.0	4	C:GO:0005634; F:GO:0008270; F:GO:0000981; P:GO:0006357	C:nucleus; F:zinc ion binding; F:RNA polymerase II transcription factor activity, sequence-specific DNA binding; P:regulation of transcription from RNA polymerase II promoter			no IPS match	no IPS match	no IPS match
THAR02_00508	KKP07446.1	1.35357	0.158514	53.6515	71.5181	hypothetical protein THAR02_00508	933	0.0						mobidb-lite (MOBIDB_LITE)	no GO terms	no GO terms
THAR02_00509	KKP07447.1	1.38235	0.438078	13.9486	18.9891	hypothetical protein THAR02_00509	2112	0.0	1	C:GO:0016021	C:integral component of membrane			IPR010640 (PFAM); PTHR36840 (PANTHER); NON_CYTOPLASMIC_DOMAIN (PHOBIUS); CYTOPLASMIC_DOMAIN (PHOBIUS); TRANSMEMBRANE (PHOBIUS); NON_CYTOPLASMIC_DOMAIN (PHOBIUS); NON_CYTOPLASMIC_DOMAIN (PHOBIUS); TRANSMEMBRANE (PHOBIUS); TRANSMEMBRANE (PHOBIUS); TRANSMEMBRANE (PHOBIUS); CYTOPLASMIC_DOMAIN (PHOBIUS); CYTOPLASMIC_DOMAIN (PHOBIUS); TRANSMEMBRANE (PHOBIUS); TMhelix (TMHMM); TMhelix (TMHMM); TMhelix (…	no GO terms	no GO terms
THAR02_00510	KKP07448.1	1.34544	0.00554361	217.139	287.711	Mitochondrial ATP synthase epsilon chain domain-containing [Trichoderma guizhouense]	412	5.95692e-12	3	C:GO:0000275; P:GO:0015986; F:GO:0046933	C:mitochondrial proton-transporting ATP synthase complex, catalytic core F(1); P:ATP synthesis coupled proton transport; F:proton-transporting ATP synthase activity, rotational mechanism	EC:3.6.1.3; EC:3.6.1.15	Adenosinetriphosphatase; Nucleoside-triphosphate phosphatase	IPR036742 (G3DSA:1.10.1620.GENE3D); IPR006721 (PFAM); SIGNAL_PEPTIDE_C_REGION (PHOBIUS); SIGNAL_PEPTIDE_H_REGION (PHOBIUS); SIGNAL_PEPTIDE (PHOBIUS); SIGNAL_PEPTIDE_N_REGION (PHOBIUS); NON_CYTOPLASMIC_DOMAIN (PHOBIUS); IPR006721 (CDD); SignalP-noTM (SIGNALP_GRAM_NEGATIVE); SignalP-TM (SIGNALP_GRAM_POSITIVE); SignalP-noTM (SIGNALP_EUK); IPR036742 (SUPERFAMILY)	C:GO:0000275; P:GO:0015986; F:GO:0046933	C:mitochondrial proton-transporting ATP synthase complex, catalytic core F(1); P:ATP synthesis coupled proton transport; F:proton-transporting ATP synthase activity, rotational mechanism
THAR02_00511	KKP07449.1	1.16881	0.723796	15.0924	17.3722	hypothetical protein A0O28_0035720	2627	0.0	6	C:GO:0031417; C:GO:0005634; P:GO:0042967; C:GO:0005829; P:GO:0006474; F:GO:0004596	C:NatC complex; C:nucleus; P:acyl-carrier-protein biosynthetic process; C:cytosol; P:N-terminal protein amino acid acetylation; F:peptide alpha-N-acetyltransferase activity	EC:2.3.1.88	Peptide alpha-N-acetyltransferase	PTHR21373 (PANTHER)	no GO terms	no GO terms
THAR02_00512	KKP07450.1	1.33787	0.269865	35.8874	47.2833	peroxisomal membrane PMP47A	1090	9.02166e-161	2	C:GO:0016021; P:GO:0006810	C:integral component of membrane; P:transport			IPR023395 (G3DSA:1.50.40.GENE3D); IPR018108 (PFAM); PTHR24089:SF377 (PANTHER); PTHR24089 (PANTHER); TRANSMEMBRANE (PHOBIUS); NON_CYTOPLASMIC_DOMAIN (PHOBIUS); NON_CYTOPLASMIC_DOMAIN (PHOBIUS); CYTOPLASMIC_DOMAIN (PHOBIUS); CYTOPLASMIC_DOMAIN (PHOBIUS); TRANSMEMBRANE (PHOBIUS); TRANSMEMBRANE (PHOBIUS); IPR018108 (PROSITE_PROFILES); IPR018108 (PROSITE_PROFILES); IPR023395 (SUPERFAMILY); TMhelix (TM…	no GO terms	no GO terms
THAR02_00513	KKP07451.1	-1.11907	0.858893	5.28701	4.65272	hypothetical protein THAR02_00513	5037	0.0						Coil (COILS); Coil (COILS); Coil (COILS); Coil (COILS); Coil (COILS); Coil (COILS); G3DSA:3.40.50.300 (GENE3D); mobidb-lite (MOBIDB_LITE); mobidb-lite (MOBIDB_LITE); mobidb-lite (MOBIDB_LITE); mobidb-lite (MOBIDB_LITE); mobidb-lite (MOBIDB_LITE); mobidb-lite (MOBIDB_LITE); mobidb-lite (MOBIDB_LITE)	no GO terms	no GO terms
THAR02_00514	KKP07317.1	7.94258	0.625623	0.0581583	0.454911	hypothetical protein THAR02_00514, partial	380	4.33773e-33						no IPS match	no IPS match	no IPS match
THAR02_00515	KKP07318.1	2.02264	0.741612	0.424648	0.845867	hypothetical protein THAR02_00515	1197	0.0						IPR000073 (PFAM); IPR029058 (G3DSA:3.40.50.GENE3D); PTHR43139 (PANTHER); PTHR43139:SF5 (PANTHER); SIGNAL_PEPTIDE (PHOBIUS); SIGNAL_PEPTIDE_C_REGION (PHOBIUS); SIGNAL_PEPTIDE_H_REGION (PHOBIUS); NON_CYTOPLASMIC_DOMAIN (PHOBIUS); SIGNAL_PEPTIDE_N_REGION (PHOBIUS); SignalP-noTM (SIGNALP_EUK); SignalP-noTM (SIGNALP_GRAM_NEGATIVE); SignalP-TM (SIGNALP_GRAM_POSITIVE); IPR029058 (SUPERFAMILY)	no GO terms	no GO terms
THAR02_00516	KKP07319.1	-1.38494	0.834672	1.14266	0.812533	hypothetical protein THAR02_00516	851	2.12994e-122	3	F:GO:0004601; P:GO:0006979; P:GO:0006804	F:peroxidase activity; P:response to oxidative stress; P:obsolete peroxidase reaction	EC:1.11.1.7	Peroxidase	IPR036851 (G3DSA:1.10.489.GENE3D); PTHR33577 (PANTHER); IPR000028 (PROSITE_PROFILES); IPR036851 (SUPERFAMILY)	F:GO:0004601	F:peroxidase activity
THAR02_00517	KKP07320.1	-1.44022	0.692692	3.36525	2.30114	hypothetical protein THAR02_00517	1760	0.0	4	C:GO:0005634; F:GO:0008270; F:GO:0000981; P:GO:0006357	C:nucleus; F:zinc ion binding; F:RNA polymerase II transcription factor activity, sequence-specific DNA binding; P:regulation of transcription from RNA polymerase II promoter			mobidb-lite (MOBIDB_LITE); TRANSMEMBRANE (PHOBIUS); CYTOPLASMIC_DOMAIN (PHOBIUS); NON_CYTOPLASMIC_DOMAIN (PHOBIUS)	no GO terms	no GO terms
THAR02_00518	KKP07321.1	-1.20749	0.893954	1.2146	0.990615	C2H2 transcriptional regulator	3166	0.0	1	F:GO:0003676	F:nucleic acid binding			IPR013087 (SMART); IPR013083 (G3DSA:3.30.40.GENE3D); PF00096 (PFAM); G3DSA:3.30.160.60 (GENE3D); G3DSA:2.40.155.10 (GENE3D); PTHR24381 (PANTHER); PTHR24381:SF113 (PANTHER); IPR013087 (PROSITE_PATTERNS); IPR013087 (PROSITE_PATTERNS); IPR013087 (PROSITE_PROFILES); IPR013087 (PROSITE_PROFILES); IPR036236 (SUPERFAMILY)	F:GO:0003676	F:nucleic acid binding
THAR02_00519	KKP07322.1	2.11316	0.530525	1.33237	2.77274	related to TOL	1808	0.0						IPR010730 (PFAM); PTHR33112 (PANTHER)	no GO terms	no GO terms
THAR02_00520	KKP07323.1	1.80188	0.602345	1.61225	2.86095	hypothetical protein THAR02_00520	4126	0.0	2	F:GO:0005524; F:GO:0008270	F:ATP binding; F:zinc ion binding			IPR013083 (G3DSA:3.30.40.GENE3D); mobidb-lite (MOBIDB_LITE); IPR017907 (PROSITE_PATTERNS); SIGNAL_PEPTIDE_H_REGION (PHOBIUS); SIGNAL_PEPTIDE_N_REGION (PHOBIUS); SIGNAL_PEPTIDE_C_REGION (PHOBIUS); SIGNAL_PEPTIDE (PHOBIUS); NON_CYTOPLASMIC_DOMAIN (PHOBIUS); IPR001841 (PROSITE_PROFILES); SSF57850 (SUPERFAMILY)	no GO terms	no GO terms
THAR02_00521	KKP07324.1	1.38151	0.420184	15.1379	20.5955	GCN5-related acetyltransferase	765	3.30724e-156	2	P:GO:0042967; F:GO:0008080	P:acyl-carrier-protein biosynthetic process; F:N-acetyltransferase activity			G3DSA:3.40.630.30 (GENE3D); PTHR42791 (PANTHER); PTHR42791:SF2 (PANTHER)	no GO terms	no GO terms
THAR02_00522	KKP07325.1	-2.64398	0.870584	0.118112	0.0439938	hypothetical protein THAR02_00522	1684	2.52157e-84						CYTOPLASMIC_DOMAIN (PHOBIUS); TRANSMEMBRANE (PHOBIUS); CYTOPLASMIC_DOMAIN (PHOBIUS); TRANSMEMBRANE (PHOBIUS); NON_CYTOPLASMIC_DOMAIN (PHOBIUS); SignalP-noTM (SIGNALP_EUK); TMhelix (TMHMM); TMhelix (TMHMM)	no GO terms	no GO terms
THAR02_00523	KKP07326.1	-1.33588	0.554377	11.2522	8.29511	hypothetical protein THAR02_00523	1039	1.46831e-162						no IPS match	no IPS match	no IPS match
THAR02_00524	KKP07327.1	-1.54442	0.724647	1.97976	1.26241	AAA+-type ATPase	2054	0.0	1	F:GO:0005524	F:ATP binding			PTHR23077:SF49 (PANTHER); PTHR23077 (PANTHER)	no GO terms	no GO terms
THAR02_00525	KKP07328.1	-1.34843	0.0271193	148.685	108.59	D-lactate dehydrogenase	1080	0.0	3	F:GO:0016616; F:GO:0051287; P:GO:0055114	F:oxidoreductase activity, acting on the CH-OH group of donors, NAD or NADP as acceptor; F:NAD binding; P:oxidation-reduction process			IPR006139 (PFAM); IPR006140 (PFAM); G3DSA:3.40.50.720 (GENE3D); G3DSA:3.40.50.720 (GENE3D); PTHR43026:SF1 (PANTHER); PTHR43026 (PANTHER); IPR029753 (PROSITE_PATTERNS); IPR029753 (PROSITE_PATTERNS); cd12183 (CDD); IPR036291 (SUPERFAMILY); SSF52283 (SUPERFAMILY)	F:GO:0016616; F:GO:0051287; P:GO:0008152; P:GO:0055114	F:oxidoreductase activity, acting on the CH-OH group of donors, NAD or NADP as acceptor; F:NAD binding; P:metabolic process; P:oxidation-reduction process
THAR02_00526	KKP07329.1	1.19523	0.537161	33.8997	39.9024	hypothetical protein THAR02_00526	2418	0.0						mobidb-lite (MOBIDB_LITE); mobidb-lite (MOBIDB_LITE); mobidb-lite (MOBIDB_LITE)	no GO terms	no GO terms
THAR02_00527	KKP07330.1	1.09814	0.683037	67.0204	72.4801	ubiquitin-activating enzyme UBA1	6968	0.0	2	P:GO:0006464; F:GO:0008641	P:cellular protein modification process; F:small protein activating enzyme activity			IPR000011 (PRINTS); IPR019572 (PFAM); IPR032420 (PFAM); IPR018075 (TIGRFAM); IPR000594 (PFAM); IPR032418 (PFAM); G3DSA:3.40.50.720 (GENE3D); PTHR10953:SF4 (PANTHER); PTHR10953 (PANTHER); IPR033127 (PROSITE_PATTERNS); IPR035985 (SUPERFAMILY); IPR035985 (SUPERFAMILY)	P:GO:0006464; F:GO:0008641	P:cellular protein modification process; F:small protein activating enzyme activity
THAR02_00529	KKP07332.1	1.41832	0.852639	0.673906	0.941296	hypothetical protein TRIVIDRAFT_159771	2230	0.0						G3DSA:3.40.50.300 (GENE3D); IPR007111 (PROSITE_PROFILES); IPR027417 (SUPERFAMILY)	no GO terms	no GO terms
THAR02_00530	KKP07333.1	-1.51588	0.827646	0.815014	0.529485	hypothetical protein THAR02_00530	1166	0.0						no IPS match	no IPS match	no IPS match
THAR02_00531	KKP07334.1	1.14835	0.264643	198.294	224.252		1782							mobidb-lite (MOBIDB_LITE); mobidb-lite (MOBIDB_LITE)	no GO terms	no GO terms
THAR02_00532	KKP07335.1	1.15858	0.865351	3.97038	4.53012	hypothetical protein THAR02_00532	3696	3.87469e-160						G3DSA:3.10.129.10 (GENE3D); IPR006683 (PFAM); PTHR12418:SF45 (PANTHER); PTHR12418 (PANTHER); TRANSMEMBRANE (PHOBIUS); CYTOPLASMIC_DOMAIN (PHOBIUS); NON_CYTOPLASMIC_DOMAIN (PHOBIUS); cd03443 (CDD); IPR029069 (SUPERFAMILY); TMhelix (TMHMM)	no GO terms	no GO terms
THAR02_00533	KKP07336.1	1.31676	0.767447	2.92502	3.79305	hypothetical protein THAR02_00533	612	9.00323e-132	1	F:GO:0051087	F:chaperone binding			Coil (COILS); IPR003103 (SMART); IPR003103 (PFAM); IPR036533 (G3DSA:1.20.58.GENE3D); IPR003103 (PROSITE_PROFILES); SignalP-TM (SIGNALP_GRAM_POSITIVE); IPR036533 (SUPERFAMILY)	F:GO:0051087	F:chaperone binding
THAR02_00534	KKP07337.1	1.12752	0.940275	1.24607	1.38363	ATPase	2820	0.0						no IPS match	no IPS match	no IPS match
THAR02_00535	KKP07338.1	-1.23916	0.766319	4.8167	3.82804	hypothetical protein THAR02_00535	858	0.0						mobidb-lite (MOBIDB_LITE)	no GO terms	no GO terms
THAR02_00536	KKP07339.1	-1.12836	0.925684	1.28924	1.12522	related to subtilisin DY	2897	0.0	2	P:GO:0006508; F:GO:0004252	P:proteolysis; F:serine-type endopeptidase activity	EC:3.4.21	Acting on peptide bonds (peptidases)	mobidb-lite (MOBIDB_LITE)	no GO terms	no GO terms
THAR02_00537	KKP07340.1	-1.32199	0.952046	0.124158	0.0924913	G- coupled receptor	1602	0.0	4	F:GO:0004930; P:GO:0007186; C:GO:0016021; P:GO:0007166	F:G-protein coupled receptor activity; P:G-protein coupled receptor signaling pathway; C:integral component of membrane; P:cell surface receptor signaling pathway			G3DSA:1.20.1070.10 (GENE3D); PTHR23112:SF0 (PANTHER); PTHR23112 (PANTHER); CYTOPLASMIC_DOMAIN (PHOBIUS); NON_CYTOPLASMIC_DOMAIN (PHOBIUS); TRANSMEMBRANE (PHOBIUS); TRANSMEMBRANE (PHOBIUS); CYTOPLASMIC_DOMAIN (PHOBIUS); TMhelix (TMHMM); TMhelix (TMHMM)	no GO terms	no GO terms
THAR02_00538	KKP07341.1	-1.1751	0.272887	107.886	90.4153	hypothetical protein THAR02_00538	862	5.25063e-132						IPR016040 (PFAM); G3DSA:3.40.50.720 (GENE3D); IPR036291 (SUPERFAMILY)	no GO terms	no GO terms
THAR02_00539	KKP07342.1	-1.00804	0.953401	16.2824	15.9071	hypothetical protein THAR02_00539	2397	0.0	4	F:GO:0050661; F:GO:0050660; P:GO:0055114; F:GO:0004499	F:NADP binding; F:flavin adenine dinucleotide binding; P:oxidation-reduction process; F:N,N-dimethylaniline monooxygenase activity	EC:1.14.13.8; EC:1.14.13	Flavin-containing monooxygenase; Acting on paired donors, with incorporation or reduction of molecular oxygen. The oxygen incorporated need not be derived from O(2)	IPR036188 (G3DSA:3.50.50.GENE3D); mobidb-lite (MOBIDB_LITE); PTHR23023:SF110 (PANTHER); PTHR23023 (PANTHER)	no GO terms	no GO terms
THAR02_00540	KKP07343.1	-1.25904	0.932731	0.342638	0.26801	hypothetical protein THAR02_00540	645	2.3758e-150						no IPS match	no IPS match	no IPS match
THAR02_00541	KKP07344.1	-1.40431	0.423427	15.6318	10.9623	hypothetical protein THAR02_00541	615	8.99699e-114	1	F:GO:0005515	F:protein binding			mobidb-lite (MOBIDB_LITE); IPR036047 (SUPERFAMILY)	F:GO:0005515	F:protein binding
THAR02_00542	KKP07345.1	-1.08019	0.951145	1.179	1.0749	hypothetical protein THAR02_00542	4480	0.0	4	P:GO:0055085; C:GO:0016021; F:GO:0046873; P:GO:0030001	P:transmembrane transport; C:integral component of membrane; F:metal ion transmembrane transporter activity; P:metal ion transport			mobidb-lite (MOBIDB_LITE); mobidb-lite (MOBIDB_LITE)	no GO terms	no GO terms
THAR02_00543	KKP07346.1	-1.23635	0.689319	8.88033	7.07362	hypothetical protein THAR02_00543	988	0.0	5	C:GO:0005667; F:GO:0003700; P:GO:0006355; F:GO:0043565; P:GO:0006355	C:transcription factor complex; F:transcription factor activity, sequence-specific DNA binding; P:regulation of transcription, DNA-templated; F:sequence-specific DNA binding; P:regulation of transcription, DNA-templated			mobidb-lite (MOBIDB_LITE); PTHR42070 (PANTHER)	no GO terms	no GO terms
THAR02_00544	KKP07347.1	-1.15487	0.66402	20.643	17.6032	arsenical-resistance ACR3	1365	0.0	4	P:GO:0015698; F:GO:0015103; F:GO:0015297; C:GO:0016021	P:inorganic anion transport; F:inorganic anion transmembrane transporter activity; F:antiporter activity; C:integral component of membrane			IPR004706 (PIRSF); IPR002657 (PFAM); IPR004706 (PANTHER); TRANSMEMBRANE (PHOBIUS); TRANSMEMBRANE (PHOBIUS); NON_CYTOPLASMIC_DOMAIN (PHOBIUS); NON_CYTOPLASMIC_DOMAIN (PHOBIUS); NON_CYTOPLASMIC_DOMAIN (PHOBIUS); TRANSMEMBRANE (PHOBIUS); TRANSMEMBRANE (PHOBIUS); NON_CYTOPLASMIC_DOMAIN (PHOBIUS); CYTOPLASMIC_DOMAIN (PHOBIUS); CYTOPLASMIC_DOMAIN (PHOBIUS); CYTOPLASMIC_DOMAIN (PHOBIUS); CYTOPLASMIC_DOM…	F:GO:0015103; F:GO:0015297; C:GO:0016020; C:GO:0016021	F:inorganic anion transmembrane transporter activity; F:antiporter activity; C:membrane; C:integral component of membrane
THAR02_00545	KKP07348.1	-2.86431	0.821642	0.202468	0.0696129	hypothetical protein THAR02_00545	1419	0.0	2	F:GO:0016810; P:GO:0006807	F:hydrolase activity, acting on carbon-nitrogen (but not peptide) bonds; P:nitrogen compound metabolic process			G3DSA:3.20.20.140 (GENE3D); IPR006680 (PFAM); IPR011059 (G3DSA:2.30.40.GENE3D); IPR011059 (G3DSA:2.30.40.GENE3D); mobidb-lite (MOBIDB_LITE); PTHR43135 (PANTHER); SIGNAL_PEPTIDE_N_REGION (PHOBIUS); SIGNAL_PEPTIDE_C_REGION (PHOBIUS); SIGNAL_PEPTIDE (PHOBIUS); NON_CYTOPLASMIC_DOMAIN (PHOBIUS); TRANSMEMBRANE (PHOBIUS); SIGNAL_PEPTIDE_H_REGION (PHOBIUS); CYTOPLASMIC_DOMAIN (PHOBIUS); PS51257 (PROSITE_…	F:GO:0016810; F:GO:0016787	F:hydrolase activity, acting on carbon-nitrogen (but not peptide) bonds; F:hydrolase activity
THAR02_00546	KKP07349.1	1.35326	0.756899	2.59023	3.45202	hypothetical protein A0O28_0072600	930	0.0	4	C:GO:0005634; F:GO:0008270; F:GO:0000981; P:GO:0006357	C:nucleus; F:zinc ion binding; F:RNA polymerase II transcription factor activity, sequence-specific DNA binding; P:regulation of transcription from RNA polymerase II promoter			TRANSMEMBRANE (PHOBIUS); CYTOPLASMIC_DOMAIN (PHOBIUS); CYTOPLASMIC_DOMAIN (PHOBIUS); TRANSMEMBRANE (PHOBIUS); NON_CYTOPLASMIC_DOMAIN (PHOBIUS)	no GO terms	no GO terms
THAR02_00547	KKP07350.1	1.03538	0.964569	13.2173	13.4771	glycoside hydrolase family 92	2580	0.0	2	F:GO:0003824; F:GO:0030246	F:catalytic activity; F:carbohydrate binding			IPR014718 (G3DSA:2.70.98.GENE3D); IPR014718 (G3DSA:2.70.98.GENE3D); IPR005887 (TIGRFAM); G3DSA:1.20.1050.60 (GENE3D); IPR012939 (PFAM); G3DSA:3.30.2080.10 (GENE3D); PTHR12143:SF30 (PANTHER); PTHR12143 (PANTHER); SIGNAL_PEPTIDE_C_REGION (PHOBIUS); SIGNAL_PEPTIDE_N_REGION (PHOBIUS); NON_CYTOPLASMIC_DOMAIN (PHOBIUS); SIGNAL_PEPTIDE_H_REGION (PHOBIUS); SIGNAL_PEPTIDE (PHOBIUS); IPR008928 (SUPERFAMILY)	F:GO:0003824; F:GO:0030246	F:catalytic activity; F:carbohydrate binding
THAR02_00548	KKP07351.1	-1.2194	0.363004	51.7399	41.7863	Zinc-binding oxidoreductase	1023	0.0	1	F:GO:0016491	F:oxidoreductase activity			IPR020843 (SMART); PF13602 (PFAM); G3DSA:3.40.50.720 (GENE3D); G3DSA:3.90.180.10 (GENE3D); G3DSA:3.90.180.10 (GENE3D); PTHR11695 (PANTHER); cd05289 (CDD); IPR036291 (SUPERFAMILY); IPR011032 (SUPERFAMILY)	F:GO:0016491	F:oxidoreductase activity
THAR02_00549	KKP07352.1	-1.64147	0.609197	3.34137	2.00468	hypothetical protein THAR02_00549	1971	0.0						IPR010730 (PFAM); PTHR10622:SF10 (PANTHER); PTHR10622 (PANTHER)	no GO terms	no GO terms
THAR02_00550	KKP07353.1	#DIV/0!	0.865006	0.0367479	0	ankyrin repeat	3007	0.0	1	F:GO:0005515	F:protein binding			IPR002110 (PRINTS); IPR002110 (SMART); IPR036770 (G3DSA:1.25.40.GENE3D); PF05729 (PFAM); G3DSA:3.40.50.300 (GENE3D); IPR036770 (G3DSA:1.25.40.GENE3D); IPR020683 (PFAM); IPR036770 (G3DSA:1.25.40.GENE3D); PTHR24151:SF1 (PANTHER); PTHR24151 (PANTHER); IPR002110 (PROSITE_PROFILES); IPR002110 (PROSITE_PROFILES); IPR002110 (PROSITE_PROFILES); IPR002110 (PROSITE_PROFILES); IPR020683 (PROSITE_PROFILES); …	F:GO:0005515	F:protein binding
THAR02_00551	KKP07354.1	-1.35316	0.34621	26.4756	19.2685	Calcium transporter	1884	0.0	2	P:GO:0055085; C:GO:0016021	P:transmembrane transport; C:integral component of membrane			IPR004837 (PFAM); mobidb-lite (MOBIDB_LITE); PTHR31503:SF18 (PANTHER); PTHR31503 (PANTHER); PTHR31503 (PANTHER); NON_CYTOPLASMIC_DOMAIN (PHOBIUS); TRANSMEMBRANE (PHOBIUS); NON_CYTOPLASMIC_DOMAIN (PHOBIUS); TRANSMEMBRANE (PHOBIUS); TRANSMEMBRANE (PHOBIUS); TRANSMEMBRANE (PHOBIUS); CYTOPLASMIC_DOMAIN (PHOBIUS); CYTOPLASMIC_DOMAIN (PHOBIUS); NON_CYTOPLASMIC_DOMAIN (PHOBIUS); TRANSMEMBRANE (PHOBIUS);…	P:GO:0055085; C:GO:0016021	P:transmembrane transport; C:integral component of membrane
THAR02_00552	KKP07355.1	-1.07341	0.826384	17.3442	15.9126	transport Sec1	2421	0.0	1	P:GO:0006904	P:vesicle docking involved in exocytosis			IPR001619 (PFAM); IPR001619 (PIRSF); G3DSA:1.25.40.60 (GENE3D); G3DSA:3.90.830.10 (GENE3D); mobidb-lite (MOBIDB_LITE); PTHR11679:SF30 (PANTHER); IPR001619 (PANTHER); IPR036045 (SUPERFAMILY)	P:GO:0016192; P:GO:0006904	P:vesicle-mediated transport; P:vesicle docking involved in exocytosis
THAR02_00553	KKP07356.1	-1.18252	0.619207	20.7343	17.2677	defects in morphology 1	1699	0.0	2	P:GO:0006308; F:GO:0045145	P:DNA catabolic process; F:single-stranded DNA 5'-3' exodeoxyribonuclease activity	EC:3.1.11; EC:3.1.15	Acting on ester bonds; Acting on ester bonds	IPR019190 (PFAM); mobidb-lite (MOBIDB_LITE); mobidb-lite (MOBIDB_LITE); PTHR14464 (PANTHER)	F:GO:0045145	F:single-stranded DNA 5'-3' exodeoxyribonuclease activity
THAR02_00554	KKP07357.1	-1.0934	0.710542	33.9925	30.6165	endomembrane 70	1981	0.0	1	C:GO:0016021	C:integral component of membrane			IPR004240 (PFAM); IPR004240 (PANTHER); PTHR10766:SF55 (PANTHER); TRANSMEMBRANE (PHOBIUS); CYTOPLASMIC_DOMAIN (PHOBIUS); NON_CYTOPLASMIC_DOMAIN (PHOBIUS); NON_CYTOPLASMIC_DOMAIN (PHOBIUS); CYTOPLASMIC_DOMAIN (PHOBIUS); TRANSMEMBRANE (PHOBIUS); TRANSMEMBRANE (PHOBIUS); CYTOPLASMIC_DOMAIN (PHOBIUS); SIGNAL_PEPTIDE_N_REGION (PHOBIUS); NON_CYTOPLASMIC_DOMAIN (PHOBIUS); SIGNAL_PEPTIDE_C_REGION (PHOBIUS…	C:GO:0016021	C:integral component of membrane
THAR02_00555	KKP07358.1	-1.09015	0.752414	25.9803	23.4699	hypothetical protein THAR02_00555	1048	8.1103e-119	4	F:GO:0005515; C:GO:0016592; F:GO:0001104; P:GO:0006357	F:protein binding; C:mediator complex; F:RNA polymerase II transcription cofactor activity; P:regulation of transcription from RNA polymerase II promoter			Coil (COILS); IPR019258 (PFAM); IPR015943 (G3DSA:2.130.10.GENE3D); mobidb-lite (MOBIDB_LITE); mobidb-lite (MOBIDB_LITE)	F:GO:0005515; C:GO:0016592; F:GO:0001104; P:GO:0006357	F:protein binding; C:mediator complex; F:RNA polymerase II transcription cofactor activity; P:regulation of transcription from RNA polymerase II promoter
THAR02_00556	KKP07359.1	-1.00374	0.925424	62.5133	61.3343	hypothetical protein THAR02_00556	887	4.01605e-10	1	C:GO:0016021	C:integral component of membrane			no IPS match	no IPS match	no IPS match
THAR02_00557	KKP07360.1	1.16186	0.860899	4.05802	4.64326	glycosyltransferase family 59	2271	0.0	3	C:GO:0005789; F:GO:0004583; P:GO:0006488	C:endoplasmic reticulum membrane; F:dolichyl-phosphate-glucose-glycolipid alpha-glucosyltransferase activity; P:dolichol-linked oligosaccharide biosynthetic process			IPR016900 (PFAM); mobidb-lite (MOBIDB_LITE); IPR016900 (PANTHER); NON_CYTOPLASMIC_DOMAIN (PHOBIUS); NON_CYTOPLASMIC_DOMAIN (PHOBIUS); NON_CYTOPLASMIC_DOMAIN (PHOBIUS); CYTOPLASMIC_DOMAIN (PHOBIUS); CYTOPLASMIC_DOMAIN (PHOBIUS); TRANSMEMBRANE (PHOBIUS); CYTOPLASMIC_DOMAIN (PHOBIUS); TRANSMEMBRANE (PHOBIUS); SIGNAL_PEPTIDE_C_REGION (PHOBIUS); TRANSMEMBRANE (PHOBIUS); TRANSMEMBRANE (PHOBIUS); TRANSM…	C:GO:0005789; F:GO:0004583; P:GO:0006488	C:endoplasmic reticulum membrane; F:dolichyl-phosphate-glucose-glycolipid alpha-glucosyltransferase activity; P:dolichol-linked oligosaccharide biosynthetic process
THAR02_00558	KKP07361.1	-1.95501	0	822.222	414.183	ribosomal P2	504	6.07073e-39						mobidb-lite (MOBIDB_LITE); mobidb-lite (MOBIDB_LITE); PTHR42095 (PANTHER)	no GO terms	no GO terms
THAR02_00559	KKP07362.1	-1.52233	0.0174883	95.4095	61.7213	short-chain dehydrogenase	741	0.0	1	F:GO:0016491	F:oxidoreductase activity			IPR002347 (PRINTS); IPR002347 (PRINTS); PF13561 (PFAM); G3DSA:3.40.50.720 (GENE3D); PTHR42760:SF67 (PANTHER); PTHR42760 (PANTHER); IPR020904 (PROSITE_PATTERNS); IPR036291 (SUPERFAMILY)	F:GO:0016491	F:oxidoreductase activity
THAR02_00560	KKP07363.1	-1.35668	0.0542902	108.872	79.03	hypothetical protein THAR02_00560	909	0.0	2	P:GO:0008152; F:GO:0016787	P:metabolic process; F:hydrolase activity			IPR013094 (PFAM); IPR029058 (G3DSA:3.40.50.GENE3D); PTHR43494 (PANTHER); PTHR43494:SF9 (PANTHER); IPR029058 (SUPERFAMILY)	P:GO:0008152; F:GO:0016787	P:metabolic process; F:hydrolase activity
THAR02_00561	KKP07364.1	1.27032	0.676931	7.9526	9.94891	hypothetical protein THAR02_00561	767	1.25884e-83						G3DSA:3.40.630.30 (GENE3D); mobidb-lite (MOBIDB_LITE); IPR016181 (SUPERFAMILY)	no GO terms	no GO terms
THAR02_00562	KKP07365.1	1.1447	0.910625	2.11996	2.38986	hypothetical protein THAR02_00562	1178	0.0	2	F:GO:0050662; F:GO:0003824	F:coenzyme binding; F:catalytic activity			G3DSA:3.40.50.720 (GENE3D); IPR001509 (PFAM); PTHR10366:SF561 (PANTHER); PTHR10366 (PANTHER); IPR036291 (SUPERFAMILY); TMhelix (TMHMM)	F:GO:0050662; F:GO:0003824	F:coenzyme binding; F:catalytic activity
THAR02_00563	KKP07366.1	1.14297	0.780529	13.4074	15.0915	haloacetate dehalogenase	900	0.0	1	F:GO:0003824	F:catalytic activity			IPR000639 (PRINTS); IPR029058 (G3DSA:3.40.50.GENE3D); IPR000073 (PFAM); PTHR43329 (PANTHER); PTHR43329:SF12 (PANTHER); IPR029058 (SUPERFAMILY)	F:GO:0003824	F:catalytic activity
THAR02_00564	KKP07367.1	-1.09346	0.722771	31.0313	27.948	D-malate dehydrogenase	1116	0.0	4	F:GO:0000287; F:GO:0016616; F:GO:0051287; P:GO:0055114	F:magnesium ion binding; F:oxidoreductase activity, acting on the CH-OH group of donors, NAD or NADP as acceptor; F:NAD binding; P:oxidation-reduction process			IPR024084 (SMART); G3DSA:3.40.718.10 (GENE3D); IPR011829 (TIGRFAM); IPR024084 (PFAM); PTHR43275 (PANTHER); IPR019818 (PROSITE_PATTERNS); SSF53659 (SUPERFAMILY)	F:GO:0000287; F:GO:0016616; F:GO:0051287; P:GO:0055114	F:magnesium ion binding; F:oxidoreductase activity, acting on the CH-OH group of donors, NAD or NADP as acceptor; F:NAD binding; P:oxidation-reduction process
THAR02_00565	KKP07368.1	1.3868	0.659376	4.40779	6.01988	Zn2Cys6 transcriptional regulator	1444	0.0	4	C:GO:0005634; F:GO:0003677; F:GO:0008270; P:GO:0006351	C:nucleus; F:DNA binding; F:zinc ion binding; P:transcription, DNA-templated			IPR007219 (PFAM); PTHR31313:SF43 (PANTHER); PTHR31313 (PANTHER); cd12148 (CDD)	F:GO:0003677; C:GO:0005634; F:GO:0008270; P:GO:0006351	F:DNA binding; C:nucleus; F:zinc ion binding; P:transcription, DNA-templated
THAR02_00566	KKP07369.1	1.14886	0.716236	20.9035	23.6505	oxidoreductase family	1182	0.0	1	F:GO:0016491	F:oxidoreductase activity			G3DSA:3.40.50.720 (GENE3D); IPR000683 (PFAM); G3DSA:3.30.360.10 (GENE3D); PTHR43708:SF1 (PANTHER); PTHR43708 (PANTHER); IPR036291 (SUPERFAMILY)	F:GO:0016491	F:oxidoreductase activity
THAR02_00567	KKP07370.1	-1.33224	0.749921	3.32526	2.45809	hypothetical protein THAR02_00567	864	0.0	1	C:GO:0016021	C:integral component of membrane			PTHR34414 (PANTHER)	no GO terms	no GO terms
THAR02_00568	KKP07371.1	-1.24297	0.0464901	210.787	167.007	hypothetical protein TRIVIDRAFT_45019	569	7.91885e-37	4	F:GO:0003723; P:GO:0090501; P:GO:0051252; F:GO:0004540	F:RNA binding; P:RNA phosphodiester bond hydrolysis; P:regulation of RNA metabolic process; F:ribonuclease activity			no IPS match	no IPS match	no IPS match
THAR02_00569	KKP07372.1	-1.28712	0.853646	1.3937	1.06637	ankyrin repeat	6438	0.0	1	F:GO:0005515	F:protein binding			IPR002110 (SMART); IPR036770 (G3DSA:1.25.40.GENE3D); IPR036770 (G3DSA:1.25.40.GENE3D); IPR036770 (G3DSA:1.25.40.GENE3D); IPR036770 (G3DSA:1.25.40.GENE3D); IPR036770 (G3DSA:1.25.40.GENE3D); IPR036770 (G3DSA:1.25.40.GENE3D); IPR036770 (G3DSA:1.25.40.GENE3D); IPR036770 (G3DSA:1.25.40.GENE3D); IPR020683 (PFAM); G3DSA:1.20.120.660 (GENE3D); IPR036770 (G3DSA:1.25.40.GENE3D); IPR036770 (G3DSA:1.25.40.GE…	F:GO:0005515	F:protein binding
THAR02_00570	KKP07373.1	-4.40663	0.781081	0.199821	0.0446568	alcohol dehydrogenase,zinc-containing	1106	0.0	1	P:GO:0055114	P:oxidation-reduction process			G3DSA:3.90.180.10 (GENE3D); IPR013149 (PFAM); G3DSA:3.40.50.10730 (GENE3D); PTHR43006 (PANTHER); PTHR43006:SF8 (PANTHER); IPR036291 (SUPERFAMILY); IPR011032 (SUPERFAMILY)	P:GO:0055114	P:oxidation-reduction process
THAR02_00572	KKP07375.1	2.17475	0.650809	0.634454	1.35883	hypothetical protein THAR02_00572	1254	0.0	1	C:GO:0016021	C:integral component of membrane			TRANSMEMBRANE (PHOBIUS); CYTOPLASMIC_DOMAIN (PHOBIUS); NON_CYTOPLASMIC_DOMAIN (PHOBIUS); TMhelix (TMHMM)	no GO terms	no GO terms
THAR02_00573	KKP07376.1	1.42097	0.838178	0.804873	1.12633	hypothetical protein THAR02_00573	2938	0.0						mobidb-lite (MOBIDB_LITE); mobidb-lite (MOBIDB_LITE)	no GO terms	no GO terms
THAR02_00574	KKP07377.1	2.48353	0.041684	8.78901	21.4962	BNR Asp-box repeat	1212	0.0	1	F:GO:0043531	F:ADP binding			G3DSA:2.120.10.10 (GENE3D); PTHR38792 (PANTHER); PTHR38792:SF1 (PANTHER); SSF110296 (SUPERFAMILY)	no GO terms	no GO terms
THAR02_00575	KKP07378.1	-1.76265	0.955434	0.0319597	0.0178562	eukaryotic aspartyl protease	1383	0.0	2	F:GO:0004190; P:GO:0006508	F:aspartic-type endopeptidase activity; P:proteolysis	EC:3.4.23	Acting on peptide bonds (peptidases)	IPR001461 (PRINTS); IPR021109 (G3DSA:2.40.70.GENE3D); IPR021109 (G3DSA:2.40.70.GENE3D); IPR033121 (PFAM); IPR001461 (PANTHER); PTHR13683:SF328 (PANTHER); IPR001969 (PROSITE_PATTERNS); SIGNAL_PEPTIDE_N_REGION (PHOBIUS); SIGNAL_PEPTIDE_H_REGION (PHOBIUS); NON_CYTOPLASMIC_DOMAIN (PHOBIUS); SIGNAL_PEPTIDE (PHOBIUS); SIGNAL_PEPTIDE_C_REGION (PHOBIUS); IPR033121 (PROSITE_PROFILES); IPR034164 (CDD); IPR…	F:GO:0004190; P:GO:0006508	F:aspartic-type endopeptidase activity; P:proteolysis
THAR02_00576	KKP07379.1	4.91684	0.589552	0.148323	0.718204	short chain dehydrogenase reductase	894	0.0						IPR002347 (PRINTS); SM00822 (SMART); IPR002347 (PFAM); G3DSA:3.40.50.720 (GENE3D); mobidb-lite (MOBIDB_LITE); PTHR43976 (PANTHER); PTHR43976:SF9 (PANTHER); NON_CYTOPLASMIC_DOMAIN (PHOBIUS); SIGNAL_PEPTIDE_N_REGION (PHOBIUS); SIGNAL_PEPTIDE (PHOBIUS); SIGNAL_PEPTIDE_H_REGION (PHOBIUS); SIGNAL_PEPTIDE_C_REGION (PHOBIUS); IPR036291 (SUPERFAMILY)	no GO terms	no GO terms
THAR02_00577	KKP07380.1	-1.09136	0.601231	69.8218	63.0053	Zinc-containing alcohol dehydrogenase	1023	0.0	3	F:GO:0008270; F:GO:0016491; P:GO:0055114	F:zinc ion binding; F:oxidoreductase activity; P:oxidation-reduction process			IPR020843 (SMART); IPR013154 (PFAM); IPR013149 (PFAM); G3DSA:3.90.180.10 (GENE3D); G3DSA:3.40.50.20 (GENE3D); PTHR42940:SF4 (PANTHER); PTHR42940 (PANTHER); IPR002328 (PROSITE_PATTERNS); cd08296 (CDD); IPR036291 (SUPERFAMILY); IPR011032 (SUPERFAMILY)	F:GO:0008270; F:GO:0016491; P:GO:0055114	F:zinc ion binding; F:oxidoreductase activity; P:oxidation-reduction process
THAR02_00578	KKP07381.1	1.45433	0.0164891	96.031	137.539	STIP1 likey and U-box containing 1	950	3.20083e-102	1	F:GO:0005515	F:protein binding			Coil (COILS); IPR011990 (G3DSA:1.25.40.GENE3D); mobidb-lite (MOBIDB_LITE); PTHR44284 (PANTHER); SSF57850 (SUPERFAMILY); IPR011990 (SUPERFAMILY)	F:GO:0005515	F:protein binding
THAR02_00579	KKP07382.1	1.07956	0.826232	31.9432	33.9608	hypothetical protein THAR02_00579	1895	0.0	3	P:GO:0015693; C:GO:0016021; F:GO:0015095	P:magnesium ion transport; C:integral component of membrane; F:magnesium ion transmembrane transporter activity			Coil (COILS); mobidb-lite (MOBIDB_LITE); mobidb-lite (MOBIDB_LITE); PTHR12570:SF5 (PANTHER); IPR008521 (PANTHER); SIGNAL_PEPTIDE (PHOBIUS); SIGNAL_PEPTIDE_N_REGION (PHOBIUS); SIGNAL_PEPTIDE_C_REGION (PHOBIUS); NON_CYTOPLASMIC_DOMAIN (PHOBIUS); SIGNAL_PEPTIDE_H_REGION (PHOBIUS)	P:GO:0015693; C:GO:0016021; F:GO:0015095	P:magnesium ion transport; C:integral component of membrane; F:magnesium ion transmembrane transporter activity
THAR02_00580	KKP07256.1	-1.08758	0.707011	38.6155	34.9666	pyridoxamine 5 -phosphate oxidase	1017	2.90911e-167	4	F:GO:0004733; P:GO:0008615; F:GO:0010181; P:GO:0055114	F:pyridoxamine-phosphate oxidase activity; P:pyridoxine biosynthetic process; F:FMN binding; P:oxidation-reduction process	EC:1.4.3.5	Pyridoxal 5'-phosphate synthase	IPR019576 (PFAM); IPR012349 (G3DSA:2.30.110.GENE3D); IPR000659 (PIRSF); IPR011576 (PFAM); mobidb-lite (MOBIDB_LITE); PTHR10851 (PANTHER); IPR000659 (PTHR10851:PANTHER); IPR019740 (PROSITE_PATTERNS); IPR012349 (SUPERFAMILY)	F:GO:0004733; P:GO:0008615; F:GO:0010181; F:GO:0016638; F:GO:0048037; P:GO:0055114	F:pyridoxamine-phosphate oxidase activity; P:pyridoxine biosynthetic process; F:FMN binding; F:oxidoreductase activity, acting on the CH-NH2 group of donors; F:cofactor binding; P:oxidation-reduction process
THAR02_00581	KKP07257.1	-1.17918	0.462048	46.7809	39.07	protein pyrABCN	6834	0.0	8	F:GO:0005524; F:GO:0004070; P:GO:0006207; F:GO:0046872; C:GO:0009347; P:GO:0006531; F:GO:0016597; P:GO:0006522	F:ATP binding; F:aspartate carbamoyltransferase activity; P:'de novo' pyrimidine nucleobase biosynthetic process; F:metal ion binding; C:aspartate carbamoyltransferase complex; P:aspartate metabolic process; F:amino acid binding; P:alanine metabolic process	EC:2.1.3.2	Aspartate carbamoyltransferase	IPR005483 (PRINTS); IPR002082 (PRINTS); IPR006130 (PRINTS); PR00099 (PRINTS); IPR005480 (SMART); IPR011607 (SMART); IPR036914 (G3DSA:3.40.50.GENE3D); IPR006132 (PFAM); G3DSA:3.40.50.20 (GENE3D); IPR011607 (PFAM); IPR036901 (G3DSA:3.40.50.GENE3D); G3DSA:3.20.20.140 (GENE3D); IPR006275 (TIGRFAM); IPR013815 (G3DSA:3.30.1490.GENE3D); G3DSA:3.20.20.140 (GENE3D); G3DSA:3.40.50.20 (GENE3D); IPR002082 (T…	F:GO:0005524; F:GO:0004070; P:GO:0006207; P:GO:0006807; F:GO:0003824; F:GO:0046872; P:GO:0006520; F:GO:0016597; F:GO:0016743	F:ATP binding; F:aspartate carbamoyltransferase activity; P:'de novo' pyrimidine nucleobase biosynthetic process; P:nitrogen compound metabolic process; F:catalytic activity; F:metal ion binding; P:cellular amino acid metabolic process; F:amino acid binding; F:carboxyl- or carbamoyltransferase activity
THAR02_00582	KKP07258.1	-9.69458	0.700118	0.257796	0.0261879	hypothetical protein THAR02_00582	943	1.20851e-42	2	C:GO:0016020; C:GO:0016021	C:membrane; C:integral component of membrane			NON_CYTOPLASMIC_DOMAIN (PHOBIUS); TRANSMEMBRANE (PHOBIUS); CYTOPLASMIC_DOMAIN (PHOBIUS); TRANSMEMBRANE (PHOBIUS); CYTOPLASMIC_DOMAIN (PHOBIUS); TMhelix (TMHMM); TMhelix (TMHMM)	no GO terms	no GO terms
THAR02_00583	KKP07259.1	1.15799	0.539476	52.4053	59.763	hypothetical protein THAR02_00583	1538	5.99732e-81						mobidb-lite (MOBIDB_LITE)	no GO terms	no GO terms
THAR02_00584	KKP07260.1	-1.17973	0.777357	6.881	5.74412	carbohydrate esterase family 16	1092	0.0	1	F:GO:0016788	F:hydrolase activity, acting on ester bonds			IPR001087 (PFAM); IPR036514 (G3DSA:3.40.50.GENE3D); PTHR22835 (PANTHER); PTHR22835:SF178 (PANTHER); SIGNAL_PEPTIDE_C_REGION (PHOBIUS); SIGNAL_PEPTIDE_H_REGION (PHOBIUS); SIGNAL_PEPTIDE_N_REGION (PHOBIUS); NON_CYTOPLASMIC_DOMAIN (PHOBIUS); SIGNAL_PEPTIDE (PHOBIUS); SignalP-TM (SIGNALP_GRAM_POSITIVE); SignalP-noTM (SIGNALP_GRAM_NEGATIVE); SignalP-noTM (SIGNALP_EUK); IPR036514 (SUPERFAMILY)	F:GO:0016788	F:hydrolase activity, acting on ester bonds
THAR02_00585	KKP07261.1	-2.12437	0	955.367	442.887	dienelactone hydrolase family	987	3.08046e-174	1	F:GO:0016787	F:hydrolase activity			IPR029058 (G3DSA:3.40.50.GENE3D); IPR002925 (PFAM); PTHR17630:SF76 (PANTHER); PTHR17630 (PANTHER); IPR029058 (SUPERFAMILY)	F:GO:0016787	F:hydrolase activity
THAR02_00586	KKP07262.1	-1.39384	0.396316	18.2444	12.8905	hypothetical protein THAR02_00586	705	8.46904e-164						mobidb-lite (MOBIDB_LITE); PTHR36182 (PANTHER); PTHR36182:SF1 (PANTHER); SIGNAL_PEPTIDE_C_REGION (PHOBIUS); SIGNAL_PEPTIDE_N_REGION (PHOBIUS); SIGNAL_PEPTIDE (PHOBIUS); NON_CYTOPLASMIC_DOMAIN (PHOBIUS); SIGNAL_PEPTIDE_H_REGION (PHOBIUS); SignalP-noTM (SIGNALP_GRAM_NEGATIVE); SignalP-noTM (SIGNALP_EUK)	no GO terms	no GO terms
THAR02_00587	KKP07263.1	1.31709	0.373078	26.4828	34.3504	hypothetical protein A0O28_0012870	1064	7.46712e-166	1	C:GO:0016021	C:integral component of membrane			NON_CYTOPLASMIC_DOMAIN (PHOBIUS); CYTOPLASMIC_DOMAIN (PHOBIUS); NON_CYTOPLASMIC_DOMAIN (PHOBIUS); NON_CYTOPLASMIC_DOMAIN (PHOBIUS); CYTOPLASMIC_DOMAIN (PHOBIUS); TRANSMEMBRANE (PHOBIUS); TRANSMEMBRANE (PHOBIUS); TRANSMEMBRANE (PHOBIUS); CYTOPLASMIC_DOMAIN (PHOBIUS); TRANSMEMBRANE (PHOBIUS); TRANSMEMBRANE (PHOBIUS); TMhelix (TMHMM); TMhelix (TMHMM); TMhelix (TMHMM); TMhelix (TMHMM); TMhelix (TMHMM)	no GO terms	no GO terms
THAR02_00588	KKP07264.1	1.31801	0.332467	31.1731	40.4626	hypothetical protein THAR02_00588	816	0.0	1	C:GO:0016021	C:integral component of membrane			TRANSMEMBRANE (PHOBIUS); CYTOPLASMIC_DOMAIN (PHOBIUS); TRANSMEMBRANE (PHOBIUS); NON_CYTOPLASMIC_DOMAIN (PHOBIUS); CYTOPLASMIC_DOMAIN (PHOBIUS); TRANSMEMBRANE (PHOBIUS); NON_CYTOPLASMIC_DOMAIN (PHOBIUS); NON_CYTOPLASMIC_DOMAIN (PHOBIUS); TRANSMEMBRANE (PHOBIUS); TRANSMEMBRANE (PHOBIUS); CYTOPLASMIC_DOMAIN (PHOBIUS); TMhelix (TMHMM); TMhelix (TMHMM); TMhelix (TMHMM); TMhelix (TMHMM); TMhelix (TMHMM)	no GO terms	no GO terms
THAR02_00589	KKP07265.1	-1.06257	0.626545	109.12	101.134	histidinol-phosphate aminotransferase	1280	0.0	7	F:GO:0030170; P:GO:0006536; P:GO:0009094; P:GO:0000162; P:GO:0006571; P:GO:0000105; F:GO:0004400	F:pyridoxal phosphate binding; P:glutamate metabolic process; P:L-phenylalanine biosynthetic process; P:tryptophan biosynthetic process; P:tyrosine biosynthetic process; P:histidine biosynthetic process; F:histidinol-phosphate transaminase activity	EC:2.6.1.9	Histidinol-phosphate transaminase	IPR015421 (G3DSA:3.40.640.GENE3D); IPR004839 (PFAM); IPR005861 (TIGRFAM); IPR015422 (G3DSA:3.90.1150.GENE3D); PTHR42885 (PANTHER); PTHR42885:SF2 (PANTHER); IPR001917 (PROSITE_PATTERNS); IPR005861 (HAMAP); cd00609 (CDD); IPR015424 (SUPERFAMILY)	F:GO:0030170; F:GO:0003824; P:GO:0008152; P:GO:0009058; P:GO:0000105; F:GO:0016740; F:GO:0004400	F:pyridoxal phosphate binding; F:catalytic activity; P:metabolic process; P:biosynthetic process; P:histidine biosynthetic process; F:transferase activity; F:histidinol-phosphate transaminase activity
THAR02_00590	KKP07266.1	1.62364	0.0553312	34.1411	54.5911	glycoside hydrolase family 76	1472	0.0	2	F:GO:0008496; P:GO:0016052	F:mannan endo-1,6-alpha-mannosidase activity; P:carbohydrate catabolic process	EC:3.2.1.101; EC:3.2.1.24	Mannan endo-1,6-alpha-mannosidase; Alpha-mannosidase	IPR014480 (PIRSF); G3DSA:1.50.10.20 (GENE3D); IPR005198 (PFAM); mobidb-lite (MOBIDB_LITE); PTHR12145:SF19 (PANTHER); IPR005198 (PANTHER); IPR008928 (SUPERFAMILY)	F:GO:0008496; F:GO:0003824; P:GO:0016052	F:mannan endo-1,6-alpha-mannosidase activity; F:catalytic activity; P:carbohydrate catabolic process
THAR02_00591	KKP07267.1	-1.0857	0.701271	41.6233	37.7554	hypothetical protein THAR02_00591	849	2.28048e-137						SIGNAL_PEPTIDE_H_REGION (PHOBIUS); SIGNAL_PEPTIDE (PHOBIUS); SIGNAL_PEPTIDE_C_REGION (PHOBIUS); NON_CYTOPLASMIC_DOMAIN (PHOBIUS); SIGNAL_PEPTIDE_N_REGION (PHOBIUS)	no GO terms	no GO terms
THAR02_00592	KKP07268.1	1.18616	0.279946	114.756	134.051	hypothetical protein THAR02_00592	857	5.4266e-62						mobidb-lite (MOBIDB_LITE)	no GO terms	no GO terms
THAR02_00593	KKP07269.1	1.14285	0.4975	79.6256	89.6178	hypothetical protein THAR02_00593	884	1.46682e-43						PTHR40640 (PANTHER); NON_CYTOPLASMIC_DOMAIN (PHOBIUS); SIGNAL_PEPTIDE_C_REGION (PHOBIUS); SIGNAL_PEPTIDE_H_REGION (PHOBIUS); SIGNAL_PEPTIDE (PHOBIUS); SIGNAL_PEPTIDE_N_REGION (PHOBIUS); SignalP-noTM (SIGNALP_EUK); SignalP-noTM (SIGNALP_GRAM_NEGATIVE); SignalP-TM (SIGNALP_GRAM_POSITIVE)	no GO terms	no GO terms
THAR02_00594	KKP07270.1	1.26546	0.53409	18.3653	22.8876	hypothetical protein THAR02_00594	929	2.17656e-41						mobidb-lite (MOBIDB_LITE)	no GO terms	no GO terms
THAR02_00595	KKP07271.1	-1.68921	0.818369	0.613893	0.357901	large-conductance mechanosensitive channel	828	4.0626e-85	3	F:GO:0005216; P:GO:0006811; C:GO:0016021	F:ion channel activity; P:ion transport; C:integral component of membrane			IPR001185 (PANTHER); NON_CYTOPLASMIC_DOMAIN (PHOBIUS); TRANSMEMBRANE (PHOBIUS); CYTOPLASMIC_DOMAIN (PHOBIUS); IPR036019 (SUPERFAMILY); TMhelix (TMHMM)	F:GO:0005216; C:GO:0016021; P:GO:0006810	F:ion channel activity; C:integral component of membrane; P:transport
THAR02_00596	KKP07272.1	1.14899	0.55722	54.4068	61.5634	hypothetical protein THAR02_00596	1061	2.76362e-95	1	C:GO:0005886	C:plasma membrane			G3DSA:1.20.1250.20 (GENE3D); IPR009571 (PFAM); PTHR28019 (PANTHER); PTHR28019:SF4 (PANTHER); NON_CYTOPLASMIC_DOMAIN (PHOBIUS); TRANSMEMBRANE (PHOBIUS); TRANSMEMBRANE (PHOBIUS); CYTOPLASMIC_DOMAIN (PHOBIUS); TRANSMEMBRANE (PHOBIUS); NON_CYTOPLASMIC_DOMAIN (PHOBIUS); CYTOPLASMIC_DOMAIN (PHOBIUS); TMhelix (TMHMM); TMhelix (TMHMM); TMhelix (TMHMM)	C:GO:0005886	C:plasma membrane
THAR02_00598	KKP07274.1	1.15499	0.640738	31.5832	35.9244	secretion-related small GTPase	1093	0.0	2	F:GO:0005525; F:GO:0003924	F:GTP binding; F:GTPase activity	EC:3.6.1.15	Nucleoside-triphosphate phosphatase	SM00175 (SMART); IPR001806 (PFAM); G3DSA:3.40.50.300 (GENE3D); mobidb-lite (MOBIDB_LITE); mobidb-lite (MOBIDB_LITE); PTHR24073:SF353 (PANTHER); PTHR24073 (PANTHER); PS51419 (PROSITE_PROFILES); cd00154 (CDD); IPR027417 (SUPERFAMILY)	F:GO:0005525; F:GO:0003924	F:GTP binding; F:GTPase activity
THAR02_00599	KKP07275.1	1.10579	0.875428	8.30806	9.04744	activating signal cointegrator 1 complex subunit 3	6065	0.0	2	F:GO:0003676; F:GO:0005524	F:nucleic acid binding; F:ATP binding			IPR014001 (SMART); IPR004179 (SMART); IPR003593 (SMART); IPR001650 (SMART); IPR011545 (PFAM); IPR004179 (PFAM); G3DSA:3.40.50.300 (GENE3D); IPR001650 (PFAM); G3DSA:3.40.50.300 (GENE3D); G3DSA:1.10.3380.10 (GENE3D); IPR035892 (G3DSA:2.60.40.GENE3D); PTHR24075 (PANTHER); PTHR24075:SF6 (PANTHER); IPR001650 (PROSITE_PROFILES); IPR014001 (PROSITE_PROFILES); IPR014001 (PROSITE_PROFILES); cd00046 (CDD);…	F:GO:0003676; F:GO:0005524	F:nucleic acid binding; F:ATP binding
THAR02_00600	KKP07276.1	-1.14867	0.173811	216.153	185.318	v-SNARE trafficking to and within endocytic trafficking to vacuolar fusion [Trichoderma guizhouense]	948	7.55925e-85	2	P:GO:0016192; C:GO:0016021	P:vesicle-mediated transport; C:integral component of membrane			IPR001388 (PRINTS); G3DSA:3.30.450.50 (GENE3D); IPR001388 (PFAM); G3DSA:1.20.5.110 (GENE3D); PTHR21136:SF5 (PANTHER); PTHR21136 (PANTHER); IPR001388 (PROSITE_PROFILES); SSF58038 (SUPERFAMILY); IPR011012 (SUPERFAMILY)	P:GO:0016192; C:GO:0016021; P:GO:0006810	P:vesicle-mediated transport; C:integral component of membrane; P:transport
THAR02_00601	KKP07277.1	-1.11538	0.815646	9.56617	8.44638	hypothetical protein THAR02_00601	2301	0.0						mobidb-lite (MOBIDB_LITE); mobidb-lite (MOBIDB_LITE); mobidb-lite (MOBIDB_LITE); mobidb-lite (MOBIDB_LITE); mobidb-lite (MOBIDB_LITE); mobidb-lite (MOBIDB_LITE)	no GO terms	no GO terms
THAR02_00602	KKP07278.1	1.22653	0.735273	7.48798	9.04474	Profilin allergen	729	1.82496e-46	18	P:GO:0090338; P:GO:0042989; C:GO:0031097; P:GO:0032220; P:GO:0046907; F:GO:0005085; P:GO:0030041; P:GO:1903475; P:GO:0043547; F:GO:0003785; C:GO:0005634; F:GO:0005546; F:GO:0070064; C:GO:0005937; C:GO:0051285; P:GO:0044396; C:GO:0005829; C:GO:0019897	P:positive regulation of formin-nucleated actin cable assembly; P:sequestering of actin monomers; C:medial cortex; P:plasma membrane fusion involved in cytogamy; P:intracellular transport; F:guanyl-nucleotide exchange factor activity; P:actin filament polymerization; P:mitotic actomyosin contractile ring assembly; P:positive regulation of GTPase activity; F:actin monomer binding; C:nucleus; F:pho…			mobidb-lite (MOBIDB_LITE)	no GO terms	no GO terms
THAR02_00603	KKP07279.1	1.05262	0.901203	29.9756	31.0736	hypothetical protein THAR02_00603	724	5.63546e-46	1	P:GO:0016192	P:vesicle-mediated transport			IPR007305 (PFAM); CYTOPLASMIC_DOMAIN (PHOBIUS); TRANSMEMBRANE (PHOBIUS); CYTOPLASMIC_DOMAIN (PHOBIUS); TRANSMEMBRANE (PHOBIUS); NON_CYTOPLASMIC_DOMAIN (PHOBIUS); TMhelix (TMHMM); TMhelix (TMHMM)	P:GO:0016192	P:vesicle-mediated transport
THAR02_00604	KKP07280.1	-1.76265	0.918742	0.106507	0.0595065	hypothetical protein THAR02_00604	1245	5.4534e-68						mobidb-lite (MOBIDB_LITE)	no GO terms	no GO terms
THAR02_00607	KKP07283.1	-1.4181	0.396699	16.6818	11.5848	hypothetical protein THAR02_00607	518	1.13306e-54	6	P:GO:0030437; C:GO:0005634; P:GO:0006729; C:GO:0005829; F:GO:0008124; C:GO:0042764	P:ascospore formation; C:nucleus; P:tetrahydrobiopterin biosynthetic process; C:cytosol; F:4-alpha-hydroxytetrahydrobiopterin dehydratase activity; C:ascospore-type prospore	EC:4.2.1.96	4a-hydroxytetrahydrobiopterin dehydratase	no IPS match	no IPS match	no IPS match
THAR02_00608	KKP07284.1	1.24852	0.562122	18.2306	22.4156	amidohydrolase	1365	0.0	2	F:GO:0016810; P:GO:0006807	F:hydrolase activity, acting on carbon-nitrogen (but not peptide) bonds; P:nitrogen compound metabolic process			G3DSA:3.20.20.140 (GENE3D); IPR011059 (G3DSA:2.30.40.GENE3D); IPR006680 (PFAM); PTHR43135 (PANTHER); cd01299 (CDD); IPR032466 (SUPERFAMILY); IPR011059 (SUPERFAMILY); IPR011059 (SUPERFAMILY)	F:GO:0016810; F:GO:0016787	F:hydrolase activity, acting on carbon-nitrogen (but not peptide) bonds; F:hydrolase activity
THAR02_00609	KKP07285.1	-1.05983	0.744056	52.5708	48.8496	bZIP transcriptional regulator	1233	1.41256e-60	5	C:GO:0005667; F:GO:0003700; P:GO:0006355; F:GO:0043565; P:GO:0006355	C:transcription factor complex; F:transcription factor activity, sequence-specific DNA binding; P:regulation of transcription, DNA-templated; F:sequence-specific DNA binding; P:regulation of transcription, DNA-templated			mobidb-lite (MOBIDB_LITE); mobidb-lite (MOBIDB_LITE); NON_CYTOPLASMIC_DOMAIN (PHOBIUS); TRANSMEMBRANE (PHOBIUS); CYTOPLASMIC_DOMAIN (PHOBIUS)	no GO terms	no GO terms
THAR02_00610	KKP07286.1	1.05665	0.880958	35.5732	37.0176	actin-like protein	2449	0.0	7	C:GO:0005657; P:GO:0006281; F:GO:0043140; P:GO:0032508; P:GO:0006355; C:GO:0031011; P:GO:0042766	C:replication fork; P:DNA repair; F:ATP-dependent 3'-5' DNA helicase activity; P:DNA duplex unwinding; P:regulation of transcription, DNA-templated; C:Ino80 complex; P:nucleosome mobilization	EC:3.6.1.3; EC:3.6.1.15	Adenosinetriphosphatase; Nucleoside-triphosphate phosphatase	Coil (COILS); Coil (COILS); Coil (COILS); Coil (COILS); IPR004000 (SMART); G3DSA:3.30.420.40 (GENE3D); IPR004000 (PFAM); mobidb-lite (MOBIDB_LITE); mobidb-lite (MOBIDB_LITE); mobidb-lite (MOBIDB_LITE); IPR004000 (PANTHER); IPR027664 (PTHR11937:PANTHER); SSF53067 (SUPERFAMILY)	no GO terms	no GO terms
THAR02_00611	KKP07287.1	1.56279	0.158232	22.3268	34.3622	hypothetical protein THAR02_00611	585	4.80258e-117	2	P:GO:0006338; C:GO:0031011	P:chromatin remodeling; C:Ino80 complex			IPR013272 (SMART); IPR013272 (PFAM); mobidb-lite (MOBIDB_LITE); IPR029525 (PANTHER)	P:GO:0006338; C:GO:0031011	P:chromatin remodeling; C:Ino80 complex
THAR02_00612	KKP07288.1	-1.00323	0.928968	59.8816	58.7825	sterol desaturase	1057	0.0	4	F:GO:0005506; F:GO:0016491; P:GO:0008610; P:GO:0055114	F:iron ion binding; F:oxidoreductase activity; P:lipid biosynthetic process; P:oxidation-reduction process			Coil (COILS); IPR006694 (PFAM); PTHR11863:SF22 (PANTHER); PTHR11863 (PANTHER); CYTOPLASMIC_DOMAIN (PHOBIUS); TRANSMEMBRANE (PHOBIUS); TRANSMEMBRANE (PHOBIUS); CYTOPLASMIC_DOMAIN (PHOBIUS); TRANSMEMBRANE (PHOBIUS); NON_CYTOPLASMIC_DOMAIN (PHOBIUS); NON_CYTOPLASMIC_DOMAIN (PHOBIUS); TMhelix (TMHMM); TMhelix (TMHMM); TMhelix (TMHMM)	F:GO:0005506; F:GO:0016491; P:GO:0008610; P:GO:0055114	F:iron ion binding; F:oxidoreductase activity; P:lipid biosynthetic process; P:oxidation-reduction process
THAR02_00613	KKP07289.1	1.09008	0.772164	41.2144	44.2446	ATP synthase regulation NCA2	2102	0.0	1	C:GO:0016021	C:integral component of membrane			IPR013946 (PFAM); PTHR28234 (PANTHER); SIGNAL_PEPTIDE_H_REGION (PHOBIUS); SIGNAL_PEPTIDE (PHOBIUS); SIGNAL_PEPTIDE_C_REGION (PHOBIUS); SIGNAL_PEPTIDE_N_REGION (PHOBIUS); TRANSMEMBRANE (PHOBIUS); CYTOPLASMIC_DOMAIN (PHOBIUS); NON_CYTOPLASMIC_DOMAIN (PHOBIUS); TMhelix (TMHMM); TMhelix (TMHMM)	no GO terms	no GO terms
THAR02_00614	KKP07290.1	-1.90974	0	1362.77	702.753	C4-dicarboxylate transporter malic acid transport	1584	2.40462e-162	2	P:GO:0055085; C:GO:0016021	P:transmembrane transport; C:integral component of membrane			IPR004695 (PFAM); PTHR31686 (PANTHER); NON_CYTOPLASMIC_DOMAIN (PHOBIUS); TRANSMEMBRANE (PHOBIUS); CYTOPLASMIC_DOMAIN (PHOBIUS); TRANSMEMBRANE (PHOBIUS); NON_CYTOPLASMIC_DOMAIN (PHOBIUS); NON_CYTOPLASMIC_DOMAIN (PHOBIUS); CYTOPLASMIC_DOMAIN (PHOBIUS); TRANSMEMBRANE (PHOBIUS); TRANSMEMBRANE (PHOBIUS); CYTOPLASMIC_DOMAIN (PHOBIUS); TRANSMEMBRANE (PHOBIUS); CYTOPLASMIC_DOMAIN (PHOBIUS); TRANSMEMBRANE…	P:GO:0055085; C:GO:0016021	P:transmembrane transport; C:integral component of membrane
THAR02_00615	KKP07291.1	-1.645	5.00867e-11	547.764	327.929	cysteine dioxygenase	774	1.23622e-76	3	F:GO:0016702; F:GO:0005506; P:GO:0055114	F:oxidoreductase activity, acting on single donors with incorporation of molecular oxygen, incorporation of two atoms of oxygen; F:iron ion binding; P:oxidation-reduction process	EC:1.13.11	Acting on single donors with incorporation of molecular oxygen (oxygenases). The oxygen incorporated need not be derived from O(2)	IPR014710 (G3DSA:2.60.120.GENE3D); IPR010300 (PFAM); mobidb-lite (MOBIDB_LITE); IPR011051 (SUPERFAMILY)	F:GO:0016702; F:GO:0005506; P:GO:0055114	F:oxidoreductase activity, acting on single donors with incorporation of molecular oxygen, incorporation of two atoms of oxygen; F:iron ion binding; P:oxidation-reduction process
THAR02_00616	KKP07292.1	-1.02544	0.960583	3.90748	3.75266	SNF2 family domain-containing	3139	0.0	4	F:GO:0003676; F:GO:0005524; F:GO:0008270; F:GO:0016818	F:nucleic acid binding; F:ATP binding; F:zinc ion binding; F:hydrolase activity, acting on acid anhydrides, in phosphorus-containing anhydrides			IPR001841 (SMART); IPR001650 (SMART); IPR001650 (PFAM); G3DSA:3.40.50.300 (GENE3D); IPR013083 (G3DSA:3.30.40.GENE3D); PF13923 (PFAM); PTHR10799 (PANTHER); PTHR10799:SF821 (PANTHER); IPR017907 (PROSITE_PATTERNS); IPR001841 (PROSITE_PROFILES); IPR001650 (PROSITE_PROFILES); IPR001650 (CDD); IPR027417 (SUPERFAMILY); SSF57850 (SUPERFAMILY)	no GO terms	no GO terms
THAR02_00617	KKP07293.1	-1.38494	0.532243	10.233	7.27651	prolyl aminopeptidase	879	9.56078e-171						IPR029058 (G3DSA:3.40.50.GENE3D); PTHR37017 (PANTHER); PTHR37017:SF7 (PANTHER); IPR029058 (SUPERFAMILY)	no GO terms	no GO terms
THAR02_00618	KKP07294.1	-1.89511	0	1880.01	976.963	hypothetical protein THAR02_00618	1125	0.0	1	C:GO:0016021	C:integral component of membrane			IPR021460 (PFAM); PTHR35184 (PANTHER); CYTOPLASMIC_DOMAIN (PHOBIUS); SIGNAL_PEPTIDE_C_REGION (PHOBIUS); TRANSMEMBRANE (PHOBIUS); TRANSMEMBRANE (PHOBIUS); TRANSMEMBRANE (PHOBIUS); SIGNAL_PEPTIDE_H_REGION (PHOBIUS); SIGNAL_PEPTIDE_N_REGION (PHOBIUS); NON_CYTOPLASMIC_DOMAIN (PHOBIUS); CYTOPLASMIC_DOMAIN (PHOBIUS); NON_CYTOPLASMIC_DOMAIN (PHOBIUS); TRANSMEMBRANE (PHOBIUS); NON_CYTOPLASMIC_DOMAIN (PHO…	no GO terms	no GO terms
THAR02_00619	KKP07295.1	1.06175	0.722101	159.263	166.53	serine threonine- phosphatase PP2A catalytic subunit	1555	2.35359e-120	1	F:GO:0016787	F:hydrolase activity			IPR006186 (PRINTS); IPR006186 (SMART); IPR029052 (G3DSA:3.60.21.GENE3D); IPR004843 (PFAM); PTHR11668 (PANTHER); PTHR11668:SF375 (PANTHER); IPR006186 (PROSITE_PATTERNS); IPR029052 (SUPERFAMILY)	F:GO:0016787	F:hydrolase activity
THAR02_00620	KKP07296.1	-1.00989	0.943651	20.4938	19.9848	Exocyst component Ex084	2160	0.0	2	P:GO:0006887; C:GO:0000145	P:exocytosis; C:exocyst			Coil (COILS); Coil (COILS); IPR011993 (G3DSA:2.30.29.GENE3D); IPR032403 (PFAM); PF08700 (PFAM); mobidb-lite (MOBIDB_LITE); PTHR21426:SF12 (PANTHER); IPR033961 (PANTHER); IPR016159 (SUPERFAMILY); IPR011993 (SUPERFAMILY)	P:GO:0006887; C:GO:0000145	P:exocytosis; C:exocyst
THAR02_00621	KKP07297.1	-1.03315	0.760344	106.328	101.353	import receptor MAS20 [Trichoderma guizhouense]	768	7.55631e-69	2	P:GO:0006605; C:GO:0005742	P:protein targeting; C:mitochondrial outer membrane translocase complex			Coil (COILS); IPR002056 (PRINTS); IPR002056 (PFAM); IPR023392 (G3DSA:1.20.960.GENE3D); IPR002056 (PIRSF); PTHR12430:SF0 (PANTHER); IPR002056 (PANTHER); IPR002056 (PANTHER); PTHR12430:SF0 (PANTHER); SIGNAL_PEPTIDE_H_REGION (PHOBIUS); SIGNAL_PEPTIDE_N_REGION (PHOBIUS); SIGNAL_PEPTIDE_C_REGION (PHOBIUS); SIGNAL_PEPTIDE (PHOBIUS); NON_CYTOPLASMIC_DOMAIN (PHOBIUS); IPR023392 (SUPERFAMILY); IPR023392 (…	P:GO:0006605; P:GO:0006886; C:GO:0005742	P:protein targeting; P:intracellular protein transport; C:mitochondrial outer membrane translocase complex
THAR02_00622	KKP07298.1	-1.06176	0.778779	37.0947	34.4064	flavodoxin and radical SAM domain	2398	0.0	4	F:GO:0010181; F:GO:0003824; P:GO:0008033; F:GO:0051539	F:FMN binding; F:catalytic activity; P:tRNA processing; F:4 iron, 4 sulfur cluster binding			IPR013785 (G3DSA:3.20.20.GENE3D); IPR029039 (G3DSA:3.40.50.GENE3D); IPR008254 (PFAM); IPR013917 (PFAM); IPR007197 (PFAM); IPR007197 (mobidb-MOBIDB_LITE); mobidb-lite (MOBIDB_LITE); IPR034556 (PANTHER); PTHR13930:SF0 (PANTHER); NON_CYTOPLASMIC_DOMAIN (PHOBIUS); CYTOPLASMIC_DOMAIN (PHOBIUS); TRANSMEMBRANE (PHOBIUS); SIGNAL_PEPTIDE (PHOBIUS); SIGNAL_PEPTIDE_N_REGION (PHOBIUS); SIGNAL_PEPTIDE_H_REGIO…	F:GO:0010181; F:GO:0003824; P:GO:0008033; F:GO:0051539; F:GO:0051536	F:FMN binding; F:catalytic activity; P:tRNA processing; F:4 iron, 4 sulfur cluster binding; F:iron-sulfur cluster binding
THAR02_00623	KKP07299.1	1.73409	0.677834	1.19766	2.04531	#NAME?	978	0.0						IPR008030 (PFAM); G3DSA:3.40.50.720 (GENE3D); G3DSA:3.90.25.10 (GENE3D); PTHR15020:SF31 (PANTHER); PTHR15020 (PANTHER); IPR036291 (SUPERFAMILY)	no GO terms	no GO terms
THAR02_00624	KKP07300.1	-1.76265	0.913059	0.121988	0.068156	hypothetical protein THAR02_00624	1087	7.57791e-172	1	F:GO:0005525	F:GTP binding			G3DSA:3.40.50.300 (GENE3D); TRANSMEMBRANE (PHOBIUS); NON_CYTOPLASMIC_DOMAIN (PHOBIUS); CYTOPLASMIC_DOMAIN (PHOBIUS); cd00882 (CDD); IPR027417 (SUPERFAMILY)	no GO terms	no GO terms
THAR02_00625	KKP07301.1	#DIV/0!	0.575564	0.39856	0	hypothetical protein THAR02_00625	1109	2.73005e-112	1	C:GO:0016021	C:integral component of membrane			PTHR42109 (PANTHER); NON_CYTOPLASMIC_DOMAIN (PHOBIUS); CYTOPLASMIC_DOMAIN (PHOBIUS); NON_CYTOPLASMIC_DOMAIN (PHOBIUS); TRANSMEMBRANE (PHOBIUS); TRANSMEMBRANE (PHOBIUS); TRANSMEMBRANE (PHOBIUS); CYTOPLASMIC_DOMAIN (PHOBIUS); TMhelix (TMHMM); TMhelix (TMHMM); TMhelix (TMHMM)	no GO terms	no GO terms
THAR02_00626	KKP07302.1	1.67497	0.719392	1.04059	1.71648	hypothetical protein THAR02_00626	1338	0.0	1	P:GO:0006355	P:regulation of transcription, DNA-templated			PTHR38791 (PANTHER); PTHR38791:SF5 (PANTHER)	no GO terms	no GO terms
THAR02_00627	KKP07303.1	3.97129	0.792353	0.0516963	0.202183	hypothetical protein THAR02_00627	855	0.0	1	F:GO:0003824	F:catalytic activity			IPR000639 (PRINTS); IPR029058 (G3DSA:3.40.50.GENE3D); IPR000073 (PFAM); PTHR43689 (PANTHER); IPR029058 (SUPERFAMILY)	F:GO:0003824	F:catalytic activity
THAR02_00628	KKP07304.1	-1.45419	0.828773	0.963415	0.652449	hypothetical protein THAR02_00628	757	5.54228e-146						IPR006674 (PFAM); G3DSA:1.10.3210.10 (GENE3D); PTHR35569 (PANTHER); SSF109604 (SUPERFAMILY)	no GO terms	no GO terms
THAR02_00629	KKP07305.1	2.26931	0.772737	0.227368	0.508131	hypothetical protein THAR02_00629	486	1.02261e-111						no IPS match	no IPS match	no IPS match
THAR02_00630	KKP07306.1	1.62371	0.00553287	71.5416	114.398	glycoside hydrolase family 23	759	1.0498e-167	1	F:GO:0016787	F:hydrolase activity			G3DSA:1.10.530.10 (GENE3D); IPR008258 (PFAM); SIGNAL_PEPTIDE_N_REGION (PHOBIUS); NON_CYTOPLASMIC_DOMAIN (PHOBIUS); SIGNAL_PEPTIDE_C_REGION (PHOBIUS); SIGNAL_PEPTIDE_H_REGION (PHOBIUS); SIGNAL_PEPTIDE (PHOBIUS); cd00254 (CDD); SignalP-noTM (SIGNALP_EUK); SignalP-TM (SIGNALP_GRAM_POSITIVE); SignalP-noTM (SIGNALP_GRAM_NEGATIVE); IPR023346 (SUPERFAMILY)	no GO terms	no GO terms
THAR02_00631	KKP07307.1	-2.10058	1.54096e-08	212.834	99.7829	hypothetical protein THAR02_00631	690	7.11513e-165						no IPS match	no IPS match	no IPS match
THAR02_00632	KKP07308.1	-1.02681	0.960522	3.67502	3.52469	Adenine phosphoribosyl transferase	4414	0.0	7	F:GO:0016614; C:GO:0005737; F:GO:0050660; P:GO:0006695; P:GO:0009116; P:GO:0055114; F:GO:0004631	F:oxidoreductase activity, acting on CH-OH group of donors; C:cytoplasm; F:flavin adenine dinucleotide binding; P:cholesterol biosynthetic process; P:nucleoside metabolic process; P:oxidation-reduction process; F:phosphomevalonate kinase activity	EC:2.7.4.2	Phosphomevalonate kinase	IPR016169 (G3DSA:3.30.465.GENE3D); G3DSA:3.40.50.2020 (GENE3D); IPR005919 (PFAM); G3DSA:3.40.50.300 (GENE3D); IPR000836 (PFAM); IPR006094 (PFAM); IPR016167 (G3DSA:3.30.43.GENE3D); PTHR42973:SF25 (PANTHER); PTHR42973:SF25 (PANTHER); PTHR42973 (PANTHER); IPR016166 (PROSITE_PROFILES); IPR000836 (CDD); IPR036318 (SUPERFAMILY); IPR029057 (SUPERFAMILY)	F:GO:0016614; F:GO:0050660; C:GO:0005737; F:GO:0016491; F:GO:0003824; P:GO:0006695; P:GO:0009116; P:GO:0055114; F:GO:0004631	F:oxidoreductase activity, acting on CH-OH group of donors; F:flavin adenine dinucleotide binding; C:cytoplasm; F:oxidoreductase activity; F:catalytic activity; P:cholesterol biosynthetic process; P:nucleoside metabolic process; P:oxidation-reduction process; F:phosphomevalonate kinase activity
THAR02_00634	KKP07310.1	1.42128	0.149204	40.089	56.1122	S-(hydroxymethyl)glutathione dehydrogenase alcohol dehydrogenase	1532	0.0	3	F:GO:0008270; F:GO:0016491; P:GO:0055114	F:zinc ion binding; F:oxidoreductase activity; P:oxidation-reduction process			G3DSA:3.90.180.10 (GENE3D); G3DSA:3.40.50.720 (GENE3D); PTHR42813:SF1 (PANTHER); PTHR42813 (PANTHER); NON_CYTOPLASMIC_DOMAIN (PHOBIUS); SIGNAL_PEPTIDE_H_REGION (PHOBIUS); SIGNAL_PEPTIDE (PHOBIUS); SIGNAL_PEPTIDE_N_REGION (PHOBIUS); SIGNAL_PEPTIDE_C_REGION (PHOBIUS); IPR036291 (SUPERFAMILY)	no GO terms	no GO terms
THAR02_00635	KKP07311.1	-1.04671	0.893709	12.6939	11.9433	hypothetical protein THAR02_00635	1741	0.0	14	P:GO:0006094; P:GO:0006040; P:GO:0006096; P:GO:0006013; P:GO:0006000; F:GO:0004396; P:GO:0006012; P:GO:0046835; P:GO:0005982; P:GO:0005985; F:GO:0005536; F:GO:0005524; P:GO:0001678; P:GO:0019872	P:gluconeogenesis; P:amino sugar metabolic process; P:glycolytic process; P:mannose metabolic process; P:fructose metabolic process; F:hexokinase activity; P:galactose metabolic process; P:carbohydrate phosphorylation; P:starch metabolic process; P:sucrose metabolic process; F:glucose binding; F:ATP binding; P:cellular glucose homeostasis; P:streptomycin biosynthetic process	EC:2.7.1.1	Hexokinase	PR00475 (PRINTS); G3DSA:3.30.420.40 (GENE3D); IPR022673 (PFAM); G3DSA:3.40.367.20 (GENE3D); IPR022672 (PFAM); IPR001312 (PANTHER); PTHR19443:SF29 (PANTHER); IPR001312 (PROSITE_PROFILES); SSF53067 (SUPERFAMILY); SSF53067 (SUPERFAMILY)	F:GO:0005536; F:GO:0005524; P:GO:0005975; P:GO:0001678; F:GO:0004396; F:GO:0016773; P:GO:0046835	F:glucose binding; F:ATP binding; P:carbohydrate metabolic process; P:cellular glucose homeostasis; F:hexokinase activity; F:phosphotransferase activity, alcohol group as acceptor; P:carbohydrate phosphorylation
THAR02_00636	KKP07312.1	-1.03629	0.822614	50.8747	48.3473	hypothetical protein THAR02_00636	947	1.06717e-120	1	C:GO:0016021	C:integral component of membrane			IPR004911 (PFAM); IPR004911 (PANTHER); PTHR13234:SF8 (PANTHER)	no GO terms	no GO terms
THAR02_00637	KKP07313.1	-1.03236	0.883186	25.4697	24.2965	hypothetical protein THAR02_00637	1115	0.0	2	P:GO:0000290; F:GO:0016787	P:deadenylation-dependent decapping of nuclear-transcribed mRNA; F:hydrolase activity			IPR008594 (PFAM); G3DSA:3.30.2240.10 (GENE3D); IPR008594 (PIRSF); PF11969 (PFAM); IPR008594 (PANTHER); IPR011145 (SUPERFAMILY); IPR036265 (SUPERFAMILY)	P:GO:0000290; F:GO:0016787	P:deadenylation-dependent decapping of nuclear-transcribed mRNA; F:hydrolase activity
THAR02_00638	KKP07314.1	1.06723	0.860034	31.3912	32.9929	SH3 domain-containing	1872	0.0	1	F:GO:0005515	F:protein binding			G3DSA:2.30.30.40 (GENE3D); IPR021157 (G3DSA:1.20.5.GENE3D); mobidb-lite (MOBIDB_LITE); mobidb-lite (MOBIDB_LITE); TRANSMEMBRANE (PHOBIUS); CYTOPLASMIC_DOMAIN (PHOBIUS); NON_CYTOPLASMIC_DOMAIN (PHOBIUS); cd12087 (CDD); IPR036028 (SUPERFAMILY); TMhelix (TMHMM)	F:GO:0005515	F:protein binding
THAR02_00639	KKP07315.1	1.02659	0.976531	18.4295	18.6322	hypothetical protein THAR02_00639	2896	0.0	2	F:GO:0003824; P:GO:0009116	F:catalytic activity; P:nucleoside metabolic process			IPR000845 (PFAM); G3DSA:3.40.50.1580 (GENE3D); mobidb-lite (MOBIDB_LITE); PTHR21234 (PANTHER); PTHR21234:SF16 (PANTHER); SIGNAL_PEPTIDE_C_REGION (PHOBIUS); SIGNAL_PEPTIDE_H_REGION (PHOBIUS); SIGNAL_PEPTIDE_N_REGION (PHOBIUS); NON_CYTOPLASMIC_DOMAIN (PHOBIUS); SIGNAL_PEPTIDE (PHOBIUS); IPR035994 (SUPERFAMILY)	F:GO:0003824; P:GO:0009116	F:catalytic activity; P:nucleoside metabolic process
THAR02_00640	KKP07316.1	-1.38391	0.458425	14.4777	10.3025	Ca calmodulin-binding CMK2	1757	0.0	1	F:GO:0005515	F:protein binding			Coil (COILS); IPR000253 (SMART); G3DSA:2.60.200.20 (GENE3D); IPR000253 (PFAM); mobidb-lite (MOBIDB_LITE); mobidb-lite (MOBIDB_LITE); IPR000253 (PROSITE_PROFILES); IPR000253 (CDD); IPR008984 (SUPERFAMILY)	F:GO:0005515	F:protein binding
THAR02_00641	KKP07211.1	1.1625	0.817356	6.99028	8.00277	UDP-N-acetylglucosamine:dolichyl phosphate N-acetylglucosamine-1-phosphate transferase	1546	0.0	6	F:GO:0003975; P:GO:0009252; C:GO:0016021; P:GO:0006487; P:GO:0006488; F:GO:0008963	F:UDP-N-acetylglucosamine-dolichyl-phosphate N-acetylglucosaminephosphotransferase activity; P:peptidoglycan biosynthetic process; C:integral component of membrane; P:protein N-linked glycosylation; P:dolichol-linked oligosaccharide biosynthetic process; F:phospho-N-acetylmuramoyl-pentapeptide-transferase activity	EC:2.7.8.13; EC:2.7.8.15	Phospho-N-acetylmuramoyl-pentapeptide-transferase; UDP-N-acetylglucosamine--dolichyl-phosphate	IPR000715 (PFAM); IPR033895 (PANTHER); NON_CYTOPLASMIC_DOMAIN (PHOBIUS); TRANSMEMBRANE (PHOBIUS); TRANSMEMBRANE (PHOBIUS); CYTOPLASMIC_DOMAIN (PHOBIUS); NON_CYTOPLASMIC_DOMAIN (PHOBIUS); TRANSMEMBRANE (PHOBIUS); TRANSMEMBRANE (PHOBIUS); CYTOPLASMIC_DOMAIN (PHOBIUS); CYTOPLASMIC_DOMAIN (PHOBIUS); IPR033895 (CDD); TMhelix (TMHMM); TMhelix (TMHMM); TMhelix (TMHMM)	F:GO:0003975; C:GO:0016021; P:GO:0006487; P:GO:0006488; F:GO:0008963	F:UDP-N-acetylglucosamine-dolichyl-phosphate N-acetylglucosaminephosphotransferase activity; C:integral component of membrane; P:protein N-linked glycosylation; P:dolichol-linked oligosaccharide biosynthetic process; F:phospho-N-acetylmuramoyl-pentapeptide-transferase activity
THAR02_00642	KKP07212.1	-1.14485	0.373283	96.6245	83.1174	hypothetical protein THAR02_00642	2037	0.0						IPR002931 (SMART); IPR002931 (PFAM); mobidb-lite (MOBIDB_LITE); PTHR11039 (PANTHER); PTHR11039:SF63 (PANTHER); SSF54001 (SUPERFAMILY)	no GO terms	no GO terms
THAR02_00643	KKP07213.1	1.221	0.490407	32.7671	39.4011	hypothetical protein THAR02_00643	3288	0.0						Coil (COILS); G3DSA:1.20.120.330 (GENE3D); mobidb-lite (MOBIDB_LITE); mobidb-lite (MOBIDB_LITE); mobidb-lite (MOBIDB_LITE); mobidb-lite (MOBIDB_LITE); mobidb-lite (MOBIDB_LITE)	no GO terms	no GO terms
THAR02_00644	KKP07214.1	-1.12832	0.824178	7.31817	6.38739	hypothetical protein THAR02_00644	607	4.73751e-119						IPR025332 (PFAM)	no GO terms	no GO terms
THAR02_00645	KKP07215.1	1.15456	0.878427	3.41385	3.88163	hypothetical protein THAR02_00645	1107	0.0	1	F:GO:0005515	F:protein binding			IPR032675 (G3DSA:3.80.10.GENE3D); IPR001810 (PROSITE_PROFILES)	F:GO:0005515	F:protein binding
THAR02_00646	KKP07216.1	-1.01824	0.689622	372.749	360.511	Isocitrate subunit NAD- mitochondrial	1534	0.0	4	F:GO:0000287; F:GO:0016616; F:GO:0051287; P:GO:0055114	F:magnesium ion binding; F:oxidoreductase activity, acting on the CH-OH group of donors, NAD or NADP as acceptor; F:NAD binding; P:oxidation-reduction process			IPR024084 (SMART); IPR024084 (PFAM); G3DSA:3.40.718.10 (GENE3D); PTHR11835 (PANTHER); PTHR11835:SF34 (PANTHER); IPR019818 (PROSITE_PATTERNS); SSF53659 (SUPERFAMILY)	F:GO:0000287; F:GO:0016616; F:GO:0051287; P:GO:0055114	F:magnesium ion binding; F:oxidoreductase activity, acting on the CH-OH group of donors, NAD or NADP as acceptor; F:NAD binding; P:oxidation-reduction process
THAR02_00647	KKP07217.1	1.23949	0.596787	16.3664	19.9779	exocyst complex component Sec5	3230	0.0	2	P:GO:0006893; C:GO:0000145	P:Golgi to plasma membrane transport; C:exocyst			Coil (COILS); PF15469 (PFAM); mobidb-lite (MOBIDB_LITE); mobidb-lite (MOBIDB_LITE); mobidb-lite (MOBIDB_LITE); IPR029175 (PANTHER)	P:GO:0006893; C:GO:0000145	P:Golgi to plasma membrane transport; C:exocyst
THAR02_00648	KKP07218.1	1.113	0.813578	16.1772	17.7318	hypothetical protein THAR02_00648	2291	0.0	4	C:GO:0005634; F:GO:0008270; P:GO:0006355; F:GO:0000981	C:nucleus; F:zinc ion binding; P:regulation of transcription, DNA-templated; F:RNA polymerase II transcription factor activity, sequence-specific DNA binding			mobidb-lite (MOBIDB_LITE); mobidb-lite (MOBIDB_LITE); mobidb-lite (MOBIDB_LITE); PTHR35392:SF2 (PANTHER); PTHR35392 (PANTHER); IPR001138 (CDD)	C:GO:0005634; F:GO:0008270; P:GO:0006355; F:GO:0000981	C:nucleus; F:zinc ion binding; P:regulation of transcription, DNA-templated; F:RNA polymerase II transcription factor activity, sequence-specific DNA binding
THAR02_00649	KKP07219.1	1.15243	0.71782	19.6313	22.2801	glycoside hydrolase family 92	2587	0.0	1	F:GO:0003824	F:catalytic activity			IPR012939 (PFAM); G3DSA:1.20.1610.10 (GENE3D); G3DSA:3.30.2080.10 (GENE3D); PTHR12143 (PANTHER); PTHR12143:SF36 (PANTHER); SIGNAL_PEPTIDE_N_REGION (PHOBIUS); SIGNAL_PEPTIDE (PHOBIUS); SIGNAL_PEPTIDE_H_REGION (PHOBIUS); SIGNAL_PEPTIDE_C_REGION (PHOBIUS); NON_CYTOPLASMIC_DOMAIN (PHOBIUS); SignalP-TM (SIGNALP_GRAM_POSITIVE); IPR008928 (SUPERFAMILY)	F:GO:0003824	F:catalytic activity
THAR02_00650	KKP07220.1	1.04903	0.928395	19.2022	19.8378	hypothetical protein THAR02_00650	1815	0.0	1	C:GO:0016021	C:integral component of membrane			IPR005178 (PFAM); mobidb-lite (MOBIDB_LITE); IPR005178 (PANTHER); PTHR23423:SF10 (PANTHER); TRANSMEMBRANE (PHOBIUS); TRANSMEMBRANE (PHOBIUS); CYTOPLASMIC_DOMAIN (PHOBIUS); TRANSMEMBRANE (PHOBIUS); NON_CYTOPLASMIC_DOMAIN (PHOBIUS); TRANSMEMBRANE (PHOBIUS); CYTOPLASMIC_DOMAIN (PHOBIUS); TRANSMEMBRANE (PHOBIUS); NON_CYTOPLASMIC_DOMAIN (PHOBIUS); NON_CYTOPLASMIC_DOMAIN (PHOBIUS); TRANSMEMBRANE (PHOBI…	no GO terms	no GO terms
THAR02_00651	KKP07221.1	-1.30168	0.56849	12.339	9.33532	hypothetical protein THAR02_00651	9928	0.0	2	C:GO:0016021; P:GO:0006113	C:integral component of membrane; P:fermentation			mobidb-lite (MOBIDB_LITE); mobidb-lite (MOBIDB_LITE); mobidb-lite (MOBIDB_LITE); mobidb-lite (MOBIDB_LITE); mobidb-lite (MOBIDB_LITE); mobidb-lite (MOBIDB_LITE); mobidb-lite (MOBIDB_LITE); mobidb-lite (MOBIDB_LITE); IPR029636 (PANTHER); SIGNAL_PEPTIDE_N_REGION (PHOBIUS); NON_CYTOPLASMIC_DOMAIN (PHOBIUS); SIGNAL_PEPTIDE_H_REGION (PHOBIUS); SIGNAL_PEPTIDE (PHOBIUS); SIGNAL_PEPTIDE_C_REGION (PHOBIUS)	C:GO:0016021; P:GO:0006113	C:integral component of membrane; P:fermentation
THAR02_00652	KKP07222.1	1.02849	0.871602	406.789	412.023	elongation factor 2	2902	0.0	2	F:GO:0005525; F:GO:0003924	F:GTP binding; F:GTPase activity	EC:3.6.1.15	Nucleoside-triphosphate phosphatase	IPR000795 (PRINTS); IPR005517 (SMART); IPR000640 (SMART); IPR005517 (PFAM); G3DSA:3.30.70.240 (GENE3D); G3DSA:3.40.50.300 (GENE3D); IPR000640 (PFAM); IPR014721 (G3DSA:3.30.230.GENE3D); G3DSA:3.90.1430.10 (GENE3D); IPR004161 (PFAM); IPR000795 (PFAM); PF14492 (PFAM); G3DSA:2.40.30.10 (GENE3D); IPR005225 (TIGRFAM); G3DSA:3.30.70.870 (GENE3D); PTHR42908 (PANTHER); PTHR42908:SF10 (PANTHER); IPR031157 …	F:GO:0005525; F:GO:0003924	F:GTP binding; F:GTPase activity
THAR02_00653	KKP07223.1	-1.02844	0.90495	19.866	19.0232	hypothetical protein THAR02_00653	2473	0.0	1	F:GO:0003676	F:nucleic acid binding			Coil (COILS); IPR000504 (SMART); G3DSA:1.20.140.50 (GENE3D); IPR000504 (PFAM); G3DSA:3.30.70.330 (GENE3D); mobidb-lite (MOBIDB_LITE); mobidb-lite (MOBIDB_LITE); mobidb-lite (MOBIDB_LITE); PTHR14398 (PANTHER); PTHR14398:SF0 (PANTHER); IPR000504 (PROSITE_PROFILES); cd12257 (CDD); IPR035979 (SUPERFAMILY)	F:GO:0003676	F:nucleic acid binding
THAR02_00654	KKP07224.1	-1.22695	0.164502	114.492	91.8972	methylenetetrahydrofolate reductase (NADPH)	1844	0.0	4	P:GO:0055114; P:GO:0046653; F:GO:0004489; P:GO:0006555	P:oxidation-reduction process; P:tetrahydrofolate metabolic process; F:methylenetetrahydrofolate reductase (NAD(P)H) activity; P:methionine metabolic process	EC:1.5.1.20	Methylenetetrahydrofolate reductase (NAD(P)H)	IPR029041 (G3DSA:3.20.20.GENE3D); IPR004621 (TIGRFAM); IPR003171 (PFAM); PTHR21091:SF31 (PANTHER); PTHR21091 (PANTHER); IPR003171 (CDD); IPR029041 (SUPERFAMILY)	P:GO:0055114; F:GO:0004489; P:GO:0006555	P:oxidation-reduction process; F:methylenetetrahydrofolate reductase (NAD(P)H) activity; P:methionine metabolic process
THAR02_00655	KKP07225.1	1.23618	0.729665	7.18397	8.74577	hypothetical protein THAR02_00655	1169	0.0						Coil (COILS); IPR021833 (PFAM); mobidb-lite (MOBIDB_LITE); PTHR38116:SF3 (PANTHER); PTHR38116 (PANTHER)	no GO terms	no GO terms
THAR02_00656	KKP07226.1	2.38671	0.0058656	17.9234	42.1282	glycoside hydrolase family 3	2598	0.0	2	P:GO:0005975; F:GO:0004553	P:carbohydrate metabolic process; F:hydrolase activity, hydrolyzing O-glycosyl compounds			IPR026891 (SMART); IPR013783 (G3DSA:2.60.40.GENE3D); IPR036881 (G3DSA:3.40.50.GENE3D); IPR002772 (PFAM); IPR026891 (PFAM); PTHR30620:SF37 (PANTHER); PTHR30620 (PANTHER); IPR036881 (SUPERFAMILY)	P:GO:0005975; F:GO:0004553	P:carbohydrate metabolic process; F:hydrolase activity, hydrolyzing O-glycosyl compounds
THAR02_00657	KKP07227.1	1.36256	0.105559	67.324	90.3396	glycoside hydrolase family 54	1533	0.0	4	P:GO:0046373; F:GO:0046556; P:GO:0031221; P:GO:0009117	P:L-arabinose metabolic process; F:alpha-L-arabinofuranosidase activity; P:arabinan metabolic process; P:nucleotide metabolic process	EC:3.2.1.55	Non-reducing end alpha-L-arabinofuranosidase	G3DSA:2.80.10.50 (GENE3D); IPR015289 (PFAM); G3DSA:2.60.120.200 (GENE3D); IPR007934 (PFAM); PTHR39447 (PANTHER); SIGNAL_PEPTIDE_N_REGION (PHOBIUS); NON_CYTOPLASMIC_DOMAIN (PHOBIUS); SIGNAL_PEPTIDE_C_REGION (PHOBIUS); SIGNAL_PEPTIDE_H_REGION (PHOBIUS); SIGNAL_PEPTIDE (PHOBIUS); SignalP-noTM (SIGNALP_EUK); SignalP-TM (SIGNALP_GRAM_POSITIVE); SignalP-noTM (SIGNALP_GRAM_NEGATIVE); IPR036195 (SUPERFAM…	P:GO:0046373; F:GO:0046556; P:GO:0031221	P:L-arabinose metabolic process; F:alpha-L-arabinofuranosidase activity; P:arabinan metabolic process
THAR02_00658	KKP07228.1	1.04107	0.982072	2.05337	2.10524	hypothetical protein THAR02_00658	3132	0.0						mobidb-lite (MOBIDB_LITE); mobidb-lite (MOBIDB_LITE)	no GO terms	no GO terms
THAR02_00659	KKP07229.1	-1.11215	0.893005	3.33231	2.95078	hypothetical protein THAR02_00659	2109	0.0						Coil (COILS); mobidb-lite (MOBIDB_LITE); mobidb-lite (MOBIDB_LITE); mobidb-lite (MOBIDB_LITE)	no GO terms	no GO terms
THAR02_00660	KKP07230.1	-4.40663	0.748503	0.265947	0.0594349	D-3-phosphoglycerate dehydrogenase	831	0.0	3	F:GO:0016616; F:GO:0051287; P:GO:0055114	F:oxidoreductase activity, acting on the CH-OH group of donors, NAD or NADP as acceptor; F:NAD binding; P:oxidation-reduction process			IPR006139 (PFAM); G3DSA:3.40.50.720 (GENE3D); IPR006140 (PFAM); G3DSA:3.40.50.720 (GENE3D); PTHR10996 (PANTHER); PTHR10996:SF129 (PANTHER); IPR029752 (PROSITE_PATTERNS); IPR029753 (PROSITE_PATTERNS); IPR029753 (PROSITE_PATTERNS); cd12168 (CDD); SSF52283 (SUPERFAMILY); IPR036291 (SUPERFAMILY)	F:GO:0016616; F:GO:0051287; P:GO:0008152; P:GO:0055114	F:oxidoreductase activity, acting on the CH-OH group of donors, NAD or NADP as acceptor; F:NAD binding; P:metabolic process; P:oxidation-reduction process
THAR02_00661	KKP07231.1	-1.02199	0.901535	29.0961	28.0376	hypothetical protein THAR02_00661	894	0.0						no IPS match	no IPS match	no IPS match
THAR02_00662	KKP07232.1	-1.21806	0.870154	1.68717	1.36409	hypothetical protein THAR02_00662	3838	0.0	1	F:GO:0005515	F:protein binding			IPR011990 (G3DSA:1.25.40.GENE3D); G3DSA:3.40.50.1460 (GENE3D); IPR024983 (PFAM); NON_CYTOPLASMIC_DOMAIN (PHOBIUS); SIGNAL_PEPTIDE_N_REGION (PHOBIUS); SIGNAL_PEPTIDE_H_REGION (PHOBIUS); SIGNAL_PEPTIDE (PHOBIUS); SIGNAL_PEPTIDE_C_REGION (PHOBIUS); SignalP-noTM (SIGNALP_EUK)	F:GO:0005515	F:protein binding
THAR02_00663	KKP07233.1	-1.76265	0.904492	0.147334	0.0823173	hypothetical protein THAR02_00663	600	1.06862e-128	1	F:GO:0016787	F:hydrolase activity			G3DSA:3.90.79.10 (GENE3D); IPR000086 (PFAM); IPR000086 (PROSITE_PROFILES); IPR015797 (SUPERFAMILY)	F:GO:0016787	F:hydrolase activity
THAR02_00664	KKP07234.1	2.26931	0.842277	0.107937	0.241223	hypothetical protein THAR02_00664	819	0.0						Coil (COILS)	no GO terms	no GO terms
THAR02_00665	KKP07235.1	-1.0952	0.940501	1.33382	1.19938	hypothetical protein THAR02_00665	4921	0.0	1	F:GO:0005515	F:protein binding			IPR020472 (PRINTS); IPR001680 (SMART); G3DSA:2.40.50.140 (GENE3D); IPR015943 (G3DSA:2.130.10.GENE3D); IPR036426 (G3DSA:2.90.10.GENE3D); IPR001680 (PFAM); G3DSA:2.80.10.50 (GENE3D); IPR015943 (G3DSA:2.130.10.GENE3D); G3DSA:1.10.10.670 (GENE3D); IPR015943 (G3DSA:2.130.10.GENE3D); PTHR22847:SF603 (PANTHER); PTHR22847 (PANTHER); PTHR22847 (PANTHER); PTHR22847:SF603 (PANTHER); PTHR22847 (PANTHER); PTH…	F:GO:0005515	F:protein binding
THAR02_00666	KKP07236.1	1.02283	0.946404	218.62	220.213	CTP synthase	2236	0.0	3	P:GO:0006206; P:GO:0006241; F:GO:0003883	P:pyrimidine nucleobase metabolic process; P:CTP biosynthetic process; F:CTP synthase activity	EC:6.3.4.2	CTP synthase (glutamine hydrolyzing)	IPR029062 (G3DSA:3.40.50.GENE3D); IPR017926 (PFAM); G3DSA:3.40.50.300 (GENE3D); IPR004468 (PANTHER); IPR017926 (PROSITE_PROFILES); IPR033828 (CDD); IPR029062 (SUPERFAMILY)	P:GO:0006241; P:GO:0006221; F:GO:0003883	P:CTP biosynthetic process; P:pyrimidine nucleotide biosynthetic process; F:CTP synthase activity
THAR02_00667	KKP07237.1	1.09331	0.828167	21.3099	22.9445	ABC transporter	4782	0.0	4	F:GO:0005524; F:GO:0042626; P:GO:0055085; C:GO:0016021	F:ATP binding; F:ATPase activity, coupled to transmembrane movement of substances; P:transmembrane transport; C:integral component of membrane	EC:3.6.1.3; EC:3.6.1.15	Adenosinetriphosphatase; Nucleoside-triphosphate phosphatase	IPR003593 (SMART); G3DSA:3.40.50.300 (GENE3D); IPR036640 (G3DSA:1.20.1560.GENE3D); G3DSA:3.40.50.300 (GENE3D); IPR036640 (G3DSA:1.20.1560.GENE3D); IPR003439 (PFAM); IPR011527 (PFAM); mobidb-lite (MOBIDB_LITE); PTHR24223 (PANTHER); IPR017871 (PROSITE_PATTERNS); IPR017871 (PROSITE_PATTERNS); CYTOPLASMIC_DOMAIN (PHOBIUS); CYTOPLASMIC_DOMAIN (PHOBIUS); NON_CYTOPLASMIC_DOMAIN (PHOBIUS); TRANSMEMBRANE …	F:GO:0016887; F:GO:0005524; F:GO:0042626; P:GO:0055085; C:GO:0016021; P:GO:0006810	F:ATPase activity; F:ATP binding; F:ATPase activity, coupled to transmembrane movement of substances; P:transmembrane transport; C:integral component of membrane; P:transport
THAR02_00668	KKP07238.1	1.06244	0.8609	37.5539	39.2928	hypothetical protein THAR02_00668	675	3.30772e-126	4	F:GO:0000287; P:GO:0015940; P:GO:0006633; F:GO:0008897	F:magnesium ion binding; P:pantothenate biosynthetic process; P:fatty acid biosynthetic process; F:holo-[acyl-carrier-protein] synthase activity	EC:2.7.8.7	Holo-[acyl-carrier-protein] synthase	no IPS match	no IPS match	no IPS match
THAR02_00669	KKP07239.1	-1.28654	2.42379e-05	731.786	560.161	ATP synthase F0	1060	8.67603e-120	1	C:GO:0016021	C:integral component of membrane			mobidb-lite (MOBIDB_LITE); PTHR37992 (PANTHER); SIGNAL_PEPTIDE_C_REGION (PHOBIUS); NON_CYTOPLASMIC_DOMAIN (PHOBIUS); SIGNAL_PEPTIDE (PHOBIUS); TRANSMEMBRANE (PHOBIUS); TRANSMEMBRANE (PHOBIUS); SIGNAL_PEPTIDE_H_REGION (PHOBIUS); CYTOPLASMIC_DOMAIN (PHOBIUS); CYTOPLASMIC_DOMAIN (PHOBIUS); TRANSMEMBRANE (PHOBIUS); SIGNAL_PEPTIDE_N_REGION (PHOBIUS); NON_CYTOPLASMIC_DOMAIN (PHOBIUS); SignalP-TM (SIGNA…	no GO terms	no GO terms
THAR02_00670	KKP07240.1	-1.32199	0.960616	0.0837127	0.0623616	hypothetical protein THAR02_00670	792	0.0	1	F:GO:0005515	F:protein binding			IPR001810 (PFAM); IPR032675 (G3DSA:3.80.10.GENE3D); IPR001810 (PROSITE_PROFILES); IPR036047 (SUPERFAMILY)	F:GO:0005515	F:protein binding
THAR02_00671	KKP07241.1	-1.29655	0.368094	31.5586	23.9708	dynein heavy chain	13295	0.0	6	F:GO:0016887; F:GO:0005524; F:GO:0003777; C:GO:0030286; P:GO:0007018; C:GO:0005874	F:ATPase activity; F:ATP binding; F:microtubule motor activity; C:dynein complex; P:microtubule-based movement; C:microtubule	EC:3.6.1.3; EC:3.6.1.15	Adenosinetriphosphatase; Nucleoside-triphosphate phosphatase	Coil (COILS); Coil (COILS); Coil (COILS); Coil (COILS); Coil (COILS); IPR003593 (SMART); IPR004273 (PFAM); PF12775 (PFAM); G3DSA:3.40.50.300 (GENE3D); IPR011704 (PFAM); IPR035706 (PFAM); IPR035699 (PFAM); IPR024317 (PFAM); G3DSA:3.40.50.300 (GENE3D); G3DSA:3.40.50.300 (GENE3D); IPR013602 (PFAM); G3DSA:3.40.50.300 (GENE3D); G3DSA:3.40.50.300 (GENE3D); IPR013594 (PFAM); IPR024743 (PFAM); G3DSA:1.20…	F:GO:0016887; F:GO:0005524; F:GO:0003777; C:GO:0030286; P:GO:0007018	F:ATPase activity; F:ATP binding; F:microtubule motor activity; C:dynein complex; P:microtubule-based movement
THAR02_00672	KKP07242.1	-1.14706	0.361255	99.1477	85.1239	hypothetical protein THAR02_00672	2188	1.99063e-131						Coil (COILS); Coil (COILS); Coil (COILS); IPR013083 (G3DSA:3.30.40.GENE3D); mobidb-lite (MOBIDB_LITE); mobidb-lite (MOBIDB_LITE); mobidb-lite (MOBIDB_LITE)	no GO terms	no GO terms
THAR02_00673	KKP07243.1	1.11622	0.881519	6.06538	6.66749	C2H2 transcriptional regulator	3589	0.0	1	F:GO:0003676	F:nucleic acid binding			mobidb-lite (MOBIDB_LITE); mobidb-lite (MOBIDB_LITE); mobidb-lite (MOBIDB_LITE); IPR013087 (PROSITE_PATTERNS)	F:GO:0003676	F:nucleic acid binding
THAR02_00674	KKP07244.1	-1.0221	0.878498	44.1716	42.5602	hypothetical protein THAR02_00674	3847	0.0	1	C:GO:0016021	C:integral component of membrane			IPR004182 (SMART); IPR004182 (PFAM); IPR031968 (PFAM); mobidb-lite (MOBIDB_LITE); mobidb-lite (MOBIDB_LITE); mobidb-lite (MOBIDB_LITE); PTHR23319 (PANTHER); PTHR23319:SF4 (PANTHER); CYTOPLASMIC_DOMAIN (PHOBIUS); TRANSMEMBRANE (PHOBIUS); NON_CYTOPLASMIC_DOMAIN (PHOBIUS); IPR031968 (PROSITE_PROFILES); cd13220 (CDD)	no GO terms	no GO terms
THAR02_00675	KKP07245.1	-1.10153	0.598129	60.0273	53.667	hypothetical protein THAR02_00675	1536	0.0						Coil (COILS); Coil (COILS); G3DSA:1.20.5.340 (GENE3D); mobidb-lite (MOBIDB_LITE); mobidb-lite (MOBIDB_LITE); mobidb-lite (MOBIDB_LITE); mobidb-lite (MOBIDB_LITE); mobidb-lite (MOBIDB_LITE); PTHR40130 (PANTHER)	no GO terms	no GO terms
THAR02_00676	KKP07246.1	-1.05081	0.947322	2.74591	2.57345	hypothetical protein THAR02_00676	1497	0.0						IPR003347 (SMART); G3DSA:2.60.120.650 (GENE3D); PF13621 (PFAM); PTHR12461:SF55 (PANTHER); PTHR12461 (PANTHER); IPR003347 (PROSITE_PROFILES); SSF51197 (SUPERFAMILY)	no GO terms	no GO terms
THAR02_00677	KKP07247.1	1.21304	0.335156	69.0037	82.4328	hypothetical protein THAR02_00677	2281	0.0	1	F:GO:0005515	F:protein binding			Coil (COILS); IPR020472 (PRINTS); IPR001680 (SMART); IPR015943 (G3DSA:2.130.10.GENE3D); G3DSA:1.10.10.670 (GENE3D); IPR001680 (PFAM); G3DSA:2.40.50.140 (GENE3D); PTHR45525 (PANTHER); IPR019775 (PROSITE_PATTERNS); IPR019775 (PROSITE_PATTERNS); IPR001680 (PROSITE_PROFILES); IPR017986 (PROSITE_PROFILES); IPR001680 (PROSITE_PROFILES); IPR001680 (PROSITE_PROFILES); IPR001680 (PROSITE_PROFILES); cd0020…	F:GO:0005515	F:protein binding
THAR02_00678	KKP07248.1	1.08701	0.566275	175.611	187.991	chorismate mutase	947	3.18423e-168	5	F:GO:0004106; P:GO:0009094; P:GO:0000162; P:GO:0006571; P:GO:0046417	F:chorismate mutase activity; P:L-phenylalanine biosynthetic process; P:tryptophan biosynthetic process; P:tyrosine biosynthetic process; P:chorismate metabolic process	EC:5.4.99.5	Chorismate mutase	IPR008238 (TIGRFAM); IPR037039 (G3DSA:1.10.590.GENE3D); IPR008238 (PANTHER); PTHR21145:SF0 (PANTHER); IPR008238 (PROSITE_PROFILES); IPR036263 (SUPERFAMILY)	F:GO:0004106; P:GO:0009073; P:GO:0046417	F:chorismate mutase activity; P:aromatic amino acid family biosynthetic process; P:chorismate metabolic process
THAR02_00679	KKP07249.1	1.14136	0.570829	56.8701	63.9233	protein BCP1	921	0.0	3	C:GO:0005635; P:GO:0000055; C:GO:0005783	C:nuclear envelope; P:ribosomal large subunit export from nucleus; C:endoplasmic reticulum			Coil (COILS); IPR025602 (PFAM); IPR025602 (PIRSF); IPR025602 (PANTHER)	no GO terms	no GO terms
THAR02_00680	KKP07250.1	1.06982	0.77798	72.9023	76.8075	vacuolar sorting vps17	1878	0.0	10	C:GO:0005634; C:GO:0005768; C:GO:0005628; P:GO:0032120; C:GO:0030905; C:GO:0005829; F:GO:0008565; F:GO:0032266; P:GO:0006886; P:GO:0042147	C:nucleus; C:endosome; C:prospore membrane; P:ascospore-type prospore membrane assembly; C:retromer, tubulation complex; C:cytosol; F:protein transporter activity; F:phosphatidylinositol-3-phosphate binding; P:intracellular protein transport; P:retrograde transport, endosome to Golgi			IPR027267 (G3DSA:1.20.1270.GENE3D); IPR015404 (PFAM); mobidb-lite (MOBIDB_LITE); PTHR10555 (PANTHER); PTHR10555:SF136 (PANTHER)	no GO terms	no GO terms
THAR02_00681	KKP07251.1	-1.20969	0.436573	40.6771	33.1153	hypothetical protein THAR02_00681	1311	0.0	2	P:GO:0000338; C:GO:0008180	P:protein deneddylation; C:COP9 signalosome			IPR024969 (PFAM); mobidb-lite (MOBIDB_LITE); IPR033859 (PTHR10540:PANTHER); PTHR10540 (PANTHER)	P:GO:0000338; C:GO:0008180	P:protein deneddylation; C:COP9 signalosome
THAR02_00682	KKP07252.1	1.09263	0.954197	1.51833	1.63378	hypothetical protein THAR02_00682	393	2.2895e-87						no IPS match	no IPS match	no IPS match
THAR02_00683	KKP07253.1	1.00041	0.921272	113.699	112.019	MFS permease	1914	0.0	2	P:GO:0055085; C:GO:0016021	P:transmembrane transport; C:integral component of membrane			G3DSA:1.20.1250.20 (GENE3D); PTHR23501:SF103 (PANTHER); PTHR23501 (PANTHER); CYTOPLASMIC_DOMAIN (PHOBIUS); TRANSMEMBRANE (PHOBIUS); NON_CYTOPLASMIC_DOMAIN (PHOBIUS); TRANSMEMBRANE (PHOBIUS); NON_CYTOPLASMIC_DOMAIN (PHOBIUS); TRANSMEMBRANE (PHOBIUS); TRANSMEMBRANE (PHOBIUS); TRANSMEMBRANE (PHOBIUS); NON_CYTOPLASMIC_DOMAIN (PHOBIUS); CYTOPLASMIC_DOMAIN (PHOBIUS); CYTOPLASMIC_DOMAIN (PHOBIUS); IPR02…	no GO terms	no GO terms
THAR02_00684	KKP07254.1	1.1272	0.821995	11.2975	12.5411	Zn2Cys6 transcriptional regulator	2680	0.0	4	C:GO:0005634; F:GO:0003677; F:GO:0008270; P:GO:0006351	C:nucleus; F:DNA binding; F:zinc ion binding; P:transcription, DNA-templated			IPR007219 (SMART); IPR007219 (PFAM); mobidb-lite (MOBIDB_LITE); mobidb-lite (MOBIDB_LITE); mobidb-lite (MOBIDB_LITE); PTHR45582 (PANTHER); cd12148 (CDD)	F:GO:0003677; C:GO:0005634; F:GO:0008270; P:GO:0006351	F:DNA binding; C:nucleus; F:zinc ion binding; P:transcription, DNA-templated
THAR02_00685	KKP07255.1	-1.243	0.763119	4.83037	3.82703	hypothetical protein THAR02_00685	1368	2.30725e-116						G3DSA:3.40.50.150 (GENE3D); PTHR43591 (PANTHER); PTHR43591:SF12 (PANTHER); IPR029063 (SUPERFAMILY)	no GO terms	no GO terms
THAR02_00686	KKP07150.1	-1.06975	0.763071	35.459	32.6436	hypothetical protein THAR02_00686	1656	0.0						Coil (COILS); Coil (COILS); mobidb-lite (MOBIDB_LITE); mobidb-lite (MOBIDB_LITE); mobidb-lite (MOBIDB_LITE); PTHR38887 (PANTHER)	no GO terms	no GO terms
THAR02_00687	KKP07151.1	1.10382	0.905222	5.00381	5.43942	hypothetical protein THAR02_00687	2438	0.0	4	C:GO:0005634; F:GO:0008270; F:GO:0000981; P:GO:0006357	C:nucleus; F:zinc ion binding; F:RNA polymerase II transcription factor activity, sequence-specific DNA binding; P:regulation of transcription from RNA polymerase II promoter			NON_CYTOPLASMIC_DOMAIN (PHOBIUS); SIGNAL_PEPTIDE_N_REGION (PHOBIUS); SIGNAL_PEPTIDE_C_REGION (PHOBIUS); SIGNAL_PEPTIDE_H_REGION (PHOBIUS); SIGNAL_PEPTIDE (PHOBIUS); SignalP-noTM (SIGNALP_EUK)	no GO terms	no GO terms
THAR02_00688	KKP07152.1	-1.37095	0.839755	1.13334	0.814127	lipocalin related	1092	0.0						IPR029058 (G3DSA:3.40.50.GENE3D); IPR000073 (PFAM); PTHR43329 (PANTHER); IPR029058 (SUPERFAMILY)	no GO terms	no GO terms
THAR02_00689	KKP07153.1	1.11558	0.951951	1.00379	1.1028	hypothetical protein THAR02_00689	2620	0.0						mobidb-lite (MOBIDB_LITE)	no GO terms	no GO terms
THAR02_00690	KKP07154.1	-1.2001	0.799436	4.67574	3.83694	cytochrome P450	1815	0.0	4	F:GO:0005506; F:GO:0016705; P:GO:0055114; F:GO:0020037	F:iron ion binding; F:oxidoreductase activity, acting on paired donors, with incorporation or reduction of molecular oxygen; P:oxidation-reduction process; F:heme binding			Coil (COILS); IPR001128 (PFAM); IPR036396 (G3DSA:1.10.630.GENE3D); PTHR24305:SF92 (PANTHER); PTHR24305 (PANTHER); IPR036396 (SUPERFAMILY)	F:GO:0005506; F:GO:0016705; P:GO:0055114; F:GO:0020037	F:iron ion binding; F:oxidoreductase activity, acting on paired donors, with incorporation or reduction of molecular oxygen; P:oxidation-reduction process; F:heme binding
THAR02_00691	KKP07155.1	1.02333	0.986581	11.9851	12.0785	SAM-dependent methyltransferase	1560	1.33295e-162						G3DSA:3.40.50.150 (GENE3D); mobidb-lite (MOBIDB_LITE); PTHR43591 (PANTHER); PTHR43591:SF14 (PANTHER); PTHR43591:SF14 (PANTHER); PTHR43591 (PANTHER); IPR029063 (SUPERFAMILY)	no GO terms	no GO terms
THAR02_00692	KKP07156.1	1.13465	0.985137	0.0683158	0.0763375	pfs domain-containing	4529	0.0	2	F:GO:0003824; P:GO:0009116	F:catalytic activity; P:nucleoside metabolic process			G3DSA:3.40.50.1580 (GENE3D); IPR000845 (PFAM); PTHR21234 (PANTHER); PTHR21234:SF16 (PANTHER); CYTOPLASMIC_DOMAIN (PHOBIUS); TRANSMEMBRANE (PHOBIUS); NON_CYTOPLASMIC_DOMAIN (PHOBIUS); IPR035994 (SUPERFAMILY)	F:GO:0003824; P:GO:0009116	F:catalytic activity; P:nucleoside metabolic process
THAR02_00693	KKP07157.1	1.66564	0.188538	14.2913	23.4427	Aspartic endopeptidase	1183	0.0	2	F:GO:0004190; P:GO:0006508	F:aspartic-type endopeptidase activity; P:proteolysis	EC:3.4.23	Acting on peptide bonds (peptidases)	IPR021109 (G3DSA:2.40.70.GENE3D); IPR033121 (PFAM); IPR021109 (G3DSA:2.40.70.GENE3D); PTHR13683:SF533 (PANTHER); IPR001461 (PANTHER); IPR033121 (PROSITE_PROFILES); IPR034164 (CDD); IPR021109 (SUPERFAMILY)	F:GO:0004190; P:GO:0006508	F:aspartic-type endopeptidase activity; P:proteolysis
THAR02_00694	KKP07158.1	2.83664	0.768354	0.131549	0.367488	alpha beta-hydrolase	672	1.38736e-157						IPR029058 (G3DSA:3.40.50.GENE3D); IPR000073 (PFAM); IPR029058 (SUPERFAMILY)	no GO terms	no GO terms
THAR02_00695	KKP07159.1	1.51287	0.910672	0.167567	0.249656	hypothetical protein THAR02_00695	2374	0.0	1	C:GO:0016021	C:integral component of membrane			PTHR42101 (PANTHER); TRANSMEMBRANE (PHOBIUS); NON_CYTOPLASMIC_DOMAIN (PHOBIUS); CYTOPLASMIC_DOMAIN (PHOBIUS); TRANSMEMBRANE (PHOBIUS); NON_CYTOPLASMIC_DOMAIN (PHOBIUS); TMhelix (TMHMM); TMhelix (TMHMM)	no GO terms	no GO terms
THAR02_00696	KKP07160.1	1.70198	0.917687	0.0802669	0.134538	serine peptidase S28	1652	0.0	2	P:GO:0006508; F:GO:0008236	P:proteolysis; F:serine-type peptidase activity			mobidb-lite (MOBIDB_LITE)	no GO terms	no GO terms
THAR02_00697	KKP07161.1	-4.62696	0.763322	0.226281	0.0481622	hypothetical protein THAR02_00697	2051	8.3117e-128	1	F:GO:0016884	F:carbon-nitrogen ligase activity, with glutamine as amido-N-donor			IPR023631 (PFAM); IPR036928 (G3DSA:3.90.1300.GENE3D); PTHR42678 (PANTHER); PTHR42678:SF4 (PANTHER); IPR036928 (SUPERFAMILY)	no GO terms	no GO terms
THAR02_00698	KKP07162.1	#DIV/0!	0.663524	0.240655	0	major facilitator superfamily transporter	551	3.82154e-47	1	C:GO:0016021	C:integral component of membrane			TRANSMEMBRANE (PHOBIUS); NON_CYTOPLASMIC_DOMAIN (PHOBIUS); CYTOPLASMIC_DOMAIN (PHOBIUS)	no GO terms	no GO terms
THAR02_00699	KKP07163.1	#DIV/0!	0.717946	0.165889	0	alcohol dehydrogenase	1199	0.0	3	F:GO:0008270; F:GO:0016491; P:GO:0055114	F:zinc ion binding; F:oxidoreductase activity; P:oxidation-reduction process			G3DSA:3.40.50.720 (GENE3D); PTHR45348 (PANTHER); IPR036291 (SUPERFAMILY)	no GO terms	no GO terms
THAR02_00700	KKP07164.1	3.40396	0.763636	0.091512	0.306772	hypothetical protein THAR02_00700	483	1.18215e-70						mobidb-lite (MOBIDB_LITE); NON_CYTOPLASMIC_DOMAIN (PHOBIUS); TRANSMEMBRANE (PHOBIUS); TRANSMEMBRANE (PHOBIUS); NON_CYTOPLASMIC_DOMAIN (PHOBIUS); CYTOPLASMIC_DOMAIN (PHOBIUS); TRANSMEMBRANE (PHOBIUS); CYTOPLASMIC_DOMAIN (PHOBIUS); TMhelix (TMHMM); TMhelix (TMHMM); TMhelix (TMHMM)	no GO terms	no GO terms
THAR02_00701	KKP07165.1	-3.08464	0.804233	0.223234	0.0712704	hypothetical protein THAR02_00701	693	6.38582e-146	1	P:GO:0043386	P:mycotoxin biosynthetic process			IPR021765 (PFAM); IPR021765 (PANTHER); PTHR33365:SF4 (PANTHER)	P:GO:0043386	P:mycotoxin biosynthetic process
THAR02_00702	KKP07166.1	-1.90954	0.845175	0.315024	0.162468	kinase subdomain-containing	1824	0.0						IPR032675 (G3DSA:3.80.10.GENE3D); SSF52047 (SUPERFAMILY)	no GO terms	no GO terms
THAR02_00703	KKP07167.1	-1.48329	0.0533618	70.3481	46.7068	amino acid permease	1638	0.0	3	C:GO:0016021; F:GO:0015171; P:GO:0003333	C:integral component of membrane; F:amino acid transmembrane transporter activity; P:amino acid transmembrane transport			IPR002293 (PIRSF); IPR002293 (PFAM); PTHR11785 (PANTHER); PTHR11785:SF369 (PANTHER); IPR004840 (PROSITE_PATTERNS); CYTOPLASMIC_DOMAIN (PHOBIUS); TRANSMEMBRANE (PHOBIUS); TRANSMEMBRANE (PHOBIUS); NON_CYTOPLASMIC_DOMAIN (PHOBIUS); TRANSMEMBRANE (PHOBIUS); CYTOPLASMIC_DOMAIN (PHOBIUS); TRANSMEMBRANE (PHOBIUS); TRANSMEMBRANE (PHOBIUS); TRANSMEMBRANE (PHOBIUS); NON_CYTOPLASMIC_DOMAIN (PHOBIUS); NON_CY…	P:GO:0055085; C:GO:0016020; C:GO:0016021; F:GO:0015171; P:GO:0006865; P:GO:0003333	P:transmembrane transport; C:membrane; C:integral component of membrane; F:amino acid transmembrane transporter activity; P:amino acid transport; P:amino acid transmembrane transport
THAR02_00704	KKP07168.1	1.05766	0.90598	21.0959	21.9734	phosphatidylinositol-glycan biosynthesis class S	3103	0.0	2	P:GO:0016255; C:GO:0042765	P:attachment of GPI anchor to protein; C:GPI-anchor transamidase complex			Coil (COILS); IPR019540 (PFAM); mobidb-lite (MOBIDB_LITE); IPR019540 (PANTHER); CYTOPLASMIC_DOMAIN (PHOBIUS); TRANSMEMBRANE (PHOBIUS); CYTOPLASMIC_DOMAIN (PHOBIUS); TRANSMEMBRANE (PHOBIUS); NON_CYTOPLASMIC_DOMAIN (PHOBIUS); TMhelix (TMHMM); TMhelix (TMHMM)	P:GO:0016255; C:GO:0042765	P:attachment of GPI anchor to protein; C:GPI-anchor transamidase complex
THAR02_00705	KKP07169.1	1.05945	0.935896	9.01146	9.40216	hypothetical protein THAR02_00705	851	1.96214e-95						mobidb-lite (MOBIDB_LITE)	no GO terms	no GO terms
THAR02_00706	KKP07170.1	-1.17228	0.818528	4.85011	4.07451	hypothetical protein A0O28_0029520	1891	0.0						PTHR37590 (PANTHER)	no GO terms	no GO terms
THAR02_00707	KKP07171.1	1.09494	0.794388	29.5031	31.8134	long-chain fatty acid transporter	2033	0.0	2	F:GO:0003824; P:GO:0008152	F:catalytic activity; P:metabolic process			G3DSA:3.30.300.30 (GENE3D); IPR025110 (PFAM); IPR000873 (PFAM); G3DSA:3.40.50.980 (GENE3D); G3DSA:2.30.38.10 (GENE3D); mobidb-lite (MOBIDB_LITE); PTHR43107 (PANTHER); PTHR43107:SF8 (PANTHER); SIGNAL_PEPTIDE_H_REGION (PHOBIUS); SIGNAL_PEPTIDE_C_REGION (PHOBIUS); NON_CYTOPLASMIC_DOMAIN (PHOBIUS); SIGNAL_PEPTIDE (PHOBIUS); SIGNAL_PEPTIDE_N_REGION (PHOBIUS); SignalP-noTM (SIGNALP_GRAM_NEGATIVE); Sign…	F:GO:0003824; P:GO:0008152	F:catalytic activity; P:metabolic process
THAR02_00708	KKP07172.1	1.09972	0.737023	43.6814	47.3076	hypothetical protein THAR02_00708	3237	0.0	1	F:GO:0005515	F:protein binding			IPR015915 (G3DSA:2.120.10.GENE3D); IPR015915 (G3DSA:2.120.10.GENE3D); PF13415 (PFAM); G3DSA:3.30.710.10 (GENE3D); mobidb-lite (MOBIDB_LITE); mobidb-lite (MOBIDB_LITE); mobidb-lite (MOBIDB_LITE); PTHR43503 (PANTHER); PTHR43503:SF2 (PANTHER); IPR015915 (SUPERFAMILY)	F:GO:0005515	F:protein binding
THAR02_00709	KKP07173.1	1.24645	0.0389307	235.217	288.733	mitochondrial peroxiredoxin PRX1 [Trichoderma guizhouense]	740	1.87778e-116	4	F:GO:0016209; F:GO:0016491; P:GO:0045454; P:GO:0055114	F:antioxidant activity; F:oxidoreductase activity; P:cell redox homeostasis; P:oxidation-reduction process			IPR000866 (PFAM); G3DSA:3.40.30.10 (GENE3D); mobidb-lite (MOBIDB_LITE); PTHR43503 (PANTHER); PTHR43503:SF4 (PANTHER); IPR013766 (PROSITE_PROFILES); IPR036249 (SUPERFAMILY)	F:GO:0016209; F:GO:0016491; P:GO:0055114; P:GO:0045454	F:antioxidant activity; F:oxidoreductase activity; P:oxidation-reduction process; P:cell redox homeostasis
THAR02_00710	KKP07174.1	-1.20103	0.446591	41.6455	34.148	NTE family	2474	0.0	3	P:GO:0046486; P:GO:0016042; F:GO:0004806	P:glycerolipid metabolic process; P:lipid catabolic process; F:triglyceride lipase activity	EC:3.1.1.1; EC:3.1.1.3	Carboxylesterase; Triacylglycerol lipase	IPR021771 (PFAM); IPR002641 (PFAM); G3DSA:3.40.1090.10 (GENE3D); mobidb-lite (MOBIDB_LITE); mobidb-lite (MOBIDB_LITE); PTHR14226:SF10 (PANTHER); PTHR14226 (PANTHER); IPR002641 (PROSITE_PROFILES); cd07230 (CDD); IPR016035 (SUPERFAMILY)	P:GO:0006629; P:GO:0008152; F:GO:0004806	P:lipid metabolic process; P:metabolic process; F:triglyceride lipase activity
THAR02_00711	KKP07175.1	1.44107	0.324972	17.1128	24.2862	hypothetical protein THAR02_00711	483	3.36371e-109						mobidb-lite (MOBIDB_LITE)	no GO terms	no GO terms
THAR02_00712	KKP07176.1	1.33764	0.603473	7.96336	10.4904	oxidoreductase family	1210	0.0	1	F:GO:0016491	F:oxidoreductase activity			G3DSA:3.30.360.10 (GENE3D); IPR000683 (PFAM); G3DSA:3.40.50.720 (GENE3D); PTHR43708:SF1 (PANTHER); PTHR43708 (PANTHER); SIGNAL_PEPTIDE_C_REGION (PHOBIUS); SIGNAL_PEPTIDE_H_REGION (PHOBIUS); SIGNAL_PEPTIDE (PHOBIUS); NON_CYTOPLASMIC_DOMAIN (PHOBIUS); SIGNAL_PEPTIDE_N_REGION (PHOBIUS); SignalP-TM (SIGNALP_GRAM_POSITIVE); IPR036291 (SUPERFAMILY)	F:GO:0016491	F:oxidoreductase activity
THAR02_00713	KKP07177.1	1.22997	0.829729	2.93729	3.55789	hypothetical protein THAR02_00713	1881	0.0	2	F:GO:0003824; P:GO:0008152	F:catalytic activity; P:metabolic process			IPR000073 (PRINTS); IPR022742 (PFAM); IPR029058 (G3DSA:3.40.50.GENE3D); PTHR43039 (PANTHER); IPR029058 (SUPERFAMILY)	no GO terms	no GO terms
THAR02_00714	KKP07178.1	-1.15806	0.705814	15.0861	12.8292	hypothetical protein TRIATDRAFT_230450	1128	7.97909e-107						G3DSA:3.40.50.720 (GENE3D); IPR008030 (PFAM); mobidb-lite (MOBIDB_LITE); PTHR42748 (PANTHER); PTHR42748:SF7 (PANTHER); IPR036291 (SUPERFAMILY)	no GO terms	no GO terms
THAR02_00715	KKP07179.1	-1.21697	0.117167	156.222	126.42	fasciclin domain-containing	1468	0.0						IPR000782 (SMART); IPR000782 (PFAM); IPR036378 (G3DSA:2.30.180.GENE3D); PTHR10900 (PANTHER); IPR000782 (PROSITE_PROFILES); IPR036378 (SUPERFAMILY)	no GO terms	no GO terms
THAR02_00716	KKP07180.1	1.08599	0.620451	134.674	144.033	hypothetical protein THAR02_00716	1098	0.0						mobidb-lite (MOBIDB_LITE); PTHR38117 (PANTHER); PTHR38117:SF2 (PANTHER); NON_CYTOPLASMIC_DOMAIN (PHOBIUS); SIGNAL_PEPTIDE_C_REGION (PHOBIUS); SIGNAL_PEPTIDE_N_REGION (PHOBIUS); SIGNAL_PEPTIDE_H_REGION (PHOBIUS); SIGNAL_PEPTIDE (PHOBIUS)	no GO terms	no GO terms
THAR02_00717	KKP07181.1	1.08423	0.939591	3.31502	3.53964	hypothetical protein THAR02_00717	300	2.88619e-18						TMhelix (TMHMM)	no GO terms	no GO terms
THAR02_00718	KKP07182.1	1.07792	0.92337	6.4526	6.84976	hypothetical protein TRIVIDRAFT_69322	411	3.39571e-60						SIGNAL_PEPTIDE_N_REGION (PHOBIUS); SIGNAL_PEPTIDE (PHOBIUS); NON_CYTOPLASMIC_DOMAIN (PHOBIUS); SIGNAL_PEPTIDE_H_REGION (PHOBIUS); SIGNAL_PEPTIDE_C_REGION (PHOBIUS)	no GO terms	no GO terms
THAR02_00719	KKP07183.1	-1.02263	0.91196	22.4772	21.6459	myb transcriptional regulator	1231	2.29505e-100	1	F:GO:0003677	F:DNA binding			IPR001005 (SMART); PF13921 (PFAM); G3DSA:1.10.10.60 (GENE3D); mobidb-lite (MOBIDB_LITE); mobidb-lite (MOBIDB_LITE); PTHR23246:SF12 (PANTHER); PTHR23246 (PANTHER); IPR017877 (PROSITE_PROFILES); IPR001005 (CDD); IPR009057 (SUPERFAMILY)	F:GO:0003677	F:DNA binding
THAR02_00720	KKP07184.1	1.31052	0.38038	26.7653	34.5436	protoheme IX mitochondrial	1497	0.0	4	P:GO:0048034; C:GO:0031966; F:GO:0008495; C:GO:0016021	P:heme O biosynthetic process; C:mitochondrial membrane; F:protoheme IX farnesyltransferase activity; C:integral component of membrane	EC:2.5.1.29	Geranylgeranyl diphosphate synthase	IPR000537 (PFAM); IPR016315 (PIRSF); mobidb-lite (MOBIDB_LITE); PTHR43448 (PANTHER); PTHR43448:SF2 (PANTHER); IPR030470 (PROSITE_PATTERNS); CYTOPLASMIC_DOMAIN (PHOBIUS); TRANSMEMBRANE (PHOBIUS); TRANSMEMBRANE (PHOBIUS); CYTOPLASMIC_DOMAIN (PHOBIUS); CYTOPLASMIC_DOMAIN (PHOBIUS); TRANSMEMBRANE (PHOBIUS); TRANSMEMBRANE (PHOBIUS); CYTOPLASMIC_DOMAIN (PHOBIUS); TRANSMEMBRANE (PHOBIUS); NON_CYTOPLASMI…	P:GO:0048034; C:GO:0031966; F:GO:0008495; C:GO:0016021; P:GO:0006783; F:GO:0016765	P:heme O biosynthetic process; C:mitochondrial membrane; F:protoheme IX farnesyltransferase activity; C:integral component of membrane; P:heme biosynthetic process; F:transferase activity, transferring alkyl or aryl (other than methyl) groups
THAR02_00721	KKP07185.1	1.14324	0.728696	20.6906	23.2951	hypothetical protein THAR02_00721	1270	9.14459e-114	3	P:GO:0005975; F:GO:0004801; P:GO:0006098	P:carbohydrate metabolic process; F:sedoheptulose-7-phosphate:D-glyceraldehyde-3-phosphate glyceronetransferase activity; P:pentose-phosphate shunt	EC:2.2.1.2	Transaldolase	no IPS match	no IPS match	no IPS match
THAR02_00722	KKP07186.1	-1.03328	0.987108	0.29694	0.283011	hypothetical protein THAR02_00722	5061	0.0						mobidb-lite (MOBIDB_LITE); mobidb-lite (MOBIDB_LITE); mobidb-lite (MOBIDB_LITE); mobidb-lite (MOBIDB_LITE)	no GO terms	no GO terms
THAR02_00723	KKP07187.1	-1.03758	0.900578	15.0672	14.301	DNA mismatch repair MSH6	3818	0.0	3	F:GO:0005524; P:GO:0006298; F:GO:0030983	F:ATP binding; P:mismatch repair; F:mismatched DNA binding			Coil (COILS); Coil (COILS); IPR007696 (SMART); G3DSA:3.40.50.300 (GENE3D); IPR036678 (G3DSA:3.30.420.GENE3D); G3DSA:1.10.1420.10 (GENE3D); IPR007696 (PFAM); G3DSA:1.10.1420.10 (GENE3D); IPR007861 (PFAM); IPR007695 (PFAM); IPR007860 (PFAM); IPR016151 (G3DSA:3.40.1170.GENE3D); IPR017261 (PIRSF); mobidb-lite (MOBIDB_LITE); IPR015536 (PTHR11361:PANTHER); PTHR11361 (PANTHER); IPR027417 (SUPERFAMILY); …	F:GO:0005524; P:GO:0006298; F:GO:0030983	F:ATP binding; P:mismatch repair; F:mismatched DNA binding
THAR02_00724	KKP07188.1	-1.0429	0.788609	57.706	54.4917	FAD binding domain containing	1278	0.0	1	F:GO:0071949	F:FAD binding			PR00420 (PRINTS); IPR036188 (G3DSA:3.50.50.GENE3D); IPR002938 (PFAM); PTHR13789 (PANTHER); TRANSMEMBRANE (PHOBIUS); CYTOPLASMIC_DOMAIN (PHOBIUS); NON_CYTOPLASMIC_DOMAIN (PHOBIUS); IPR036188 (SUPERFAMILY); TMhelix (TMHMM)	F:GO:0071949	F:FAD binding
THAR02_00725	KKP07189.1	-1.06915	0.795391	26.5921	24.4944	diphthamide biosynthesis 2	1599	0.0	1	P:GO:0017183	P:peptidyl-diphthamide biosynthetic process from peptidyl-histidine			IPR016435 (TIGRFAM); IPR010014 (TIGRFAM); IPR016435 (PFAM); IPR016435 (mobidb-MOBIDB_LITE); IPR010014 (PTHR10762:PANTHER); IPR016435 (PANTHER); CYTOPLASMIC_DOMAIN (PHOBIUS); NON_CYTOPLASMIC_DOMAIN (PHOBIUS); TRANSMEMBRANE (PHOBIUS)	P:GO:0017183	P:peptidyl-diphthamide biosynthetic process from peptidyl-histidine
THAR02_00726	KKP07190.1	1.0432	0.883248	74.8828	76.9309	hypothetical protein THAR02_00726	703	5.92186e-84	1	C:GO:0016021	C:integral component of membrane			mobidb-lite (MOBIDB_LITE); TRANSMEMBRANE (PHOBIUS); CYTOPLASMIC_DOMAIN (PHOBIUS); TRANSMEMBRANE (PHOBIUS); TRANSMEMBRANE (PHOBIUS); NON_CYTOPLASMIC_DOMAIN (PHOBIUS); CYTOPLASMIC_DOMAIN (PHOBIUS); NON_CYTOPLASMIC_DOMAIN (PHOBIUS); TMhelix (TMHMM); TMhelix (TMHMM); TMhelix (TMHMM); TMhelix (TMHMM)	no GO terms	no GO terms
THAR02_00727	KKP07191.1	-1.37505	4.94259e-09	932.109	667.576	hypothetical protein THAR02_00727	521	1.79782e-44	1	C:GO:0016020	C:membrane			IPR008253 (PFAM); PTHR37451:SF1 (PANTHER); PTHR37451 (PANTHER); CYTOPLASMIC_DOMAIN (PHOBIUS); TRANSMEMBRANE (PHOBIUS); NON_CYTOPLASMIC_DOMAIN (PHOBIUS); SIGNAL_PEPTIDE_H_REGION (PHOBIUS); CYTOPLASMIC_DOMAIN (PHOBIUS); SIGNAL_PEPTIDE_C_REGION (PHOBIUS); TRANSMEMBRANE (PHOBIUS); TRANSMEMBRANE (PHOBIUS); NON_CYTOPLASMIC_DOMAIN (PHOBIUS); SIGNAL_PEPTIDE_N_REGION (PHOBIUS); SIGNAL_PEPTIDE (PHOBIUS); T…	C:GO:0016020	C:membrane
THAR02_00728	KKP07192.1	-1.06043	0.906906	6.64449	6.17069	hypothetical protein THAR02_00728	1989	0.0	4	C:GO:0005634; F:GO:0003677; F:GO:0008270; P:GO:0006351	C:nucleus; F:DNA binding; F:zinc ion binding; P:transcription, DNA-templated			IPR007219 (PFAM); PTHR31313 (PANTHER); PTHR31313:SF43 (PANTHER); cd12148 (CDD)	C:GO:0005634; F:GO:0003677; F:GO:0008270; P:GO:0006351	C:nucleus; F:DNA binding; F:zinc ion binding; P:transcription, DNA-templated
THAR02_00729	KKP07193.1	6.80793	0.775538	0.0248038	0.166298	Isoflavone reductase	891	0.0						G3DSA:3.40.50.720 (GENE3D); G3DSA:3.90.25.10 (GENE3D); IPR008030 (PFAM); PTHR14194 (PANTHER); PTHR14194:SF87 (PANTHER); cd05259 (CDD); IPR036291 (SUPERFAMILY)	no GO terms	no GO terms
THAR02_00730	KKP07194.1	2.58843	0.611285	0.491115	1.25191	hypothetical protein THAR02_00730	1440	0.0						mobidb-lite (MOBIDB_LITE); mobidb-lite (MOBIDB_LITE)	no GO terms	no GO terms
THAR02_00731	KKP07195.1	1.03296	0.843262	338.779	344.629	threonine synthase	2126	5.16537e-142						G3DSA:3.40.50.1100 (GENE3D); PTHR42690 (PANTHER); IPR036052 (SUPERFAMILY)	no GO terms	no GO terms
THAR02_00732	KKP07196.1	-1.04737	0.969411	1.02443	0.963238	hypothetical protein THAR02_00732	1769	0.0	4	C:GO:0005634; F:GO:0008270; F:GO:0000981; P:GO:0006357	C:nucleus; F:zinc ion binding; F:RNA polymerase II transcription factor activity, sequence-specific DNA binding; P:regulation of transcription from RNA polymerase II promoter			IPR021858 (PFAM); mobidb-lite (MOBIDB_LITE)	no GO terms	no GO terms
THAR02_00733	KKP07197.1	1.09299	0.841483	18.2395	19.6329	hypothetical protein THAR02_00733	561	1.86529e-109						IPR004330 (PFAM)	no GO terms	no GO terms
THAR02_00734	KKP07198.1	1.06933	0.88219	20.5021	21.5905	hypothetical protein THAR02_00734	1217	0.0	4	P:GO:0046486; F:GO:0003847; P:GO:0016042; C:GO:0008247	P:glycerolipid metabolic process; F:1-alkyl-2-acetylglycerophosphocholine esterase activity; P:lipid catabolic process; C:1-alkyl-2-acetylglycerophosphocholine esterase complex	EC:3.1.1.47; EC:3.1.1.1	1-alkyl-2-acetylglycerophosphocholine esterase; Carboxylesterase	IPR005065 (PFAM); IPR029058 (G3DSA:3.40.50.GENE3D); IPR005065 (PANTHER); PTHR10272:SF15 (PANTHER); SIGNAL_PEPTIDE_N_REGION (PHOBIUS); SIGNAL_PEPTIDE (PHOBIUS); NON_CYTOPLASMIC_DOMAIN (PHOBIUS); SIGNAL_PEPTIDE_C_REGION (PHOBIUS); SIGNAL_PEPTIDE_H_REGION (PHOBIUS); SignalP-TM (SIGNALP_GRAM_POSITIVE); SignalP-noTM (SIGNALP_EUK); IPR029058 (SUPERFAMILY)	F:GO:0003847; P:GO:0016042	F:1-alkyl-2-acetylglycerophosphocholine esterase activity; P:lipid catabolic process
THAR02_00735	KKP07199.1	1.46422	0.363283	13.2566	19.1157	glycerophosphoryl diester phosphodiesterase	1257	0.0	2	P:GO:0006629; F:GO:0008081	P:lipid metabolic process; F:phosphoric diester hydrolase activity			IPR017946 (G3DSA:3.20.20.GENE3D); IPR030395 (PFAM); PTHR43620 (PANTHER); PTHR43620:SF7 (PANTHER); SIGNAL_PEPTIDE_H_REGION (PHOBIUS); SIGNAL_PEPTIDE_C_REGION (PHOBIUS); SIGNAL_PEPTIDE_N_REGION (PHOBIUS); NON_CYTOPLASMIC_DOMAIN (PHOBIUS); SIGNAL_PEPTIDE (PHOBIUS); IPR030395 (PROSITE_PROFILES); SignalP-noTM (SIGNALP_EUK); IPR017946 (SUPERFAMILY)	P:GO:0006629; F:GO:0008081	P:lipid metabolic process; F:phosphoric diester hydrolase activity
THAR02_00736	KKP07200.1	1.03257	0.981354	4.94729	5.03085	glycoside hydrolase family 18	1291	0.0	1	P:GO:0005975	P:carbohydrate metabolic process			G3DSA:3.20.20.80 (GENE3D); IPR001223 (PFAM); PTHR11177:SF182 (PANTHER); PTHR11177 (PANTHER); IPR017853 (SUPERFAMILY)	P:GO:0005975	P:carbohydrate metabolic process
THAR02_00737	KKP07201.1	1.27931	0.398475	30.5903	38.5403	hypothetical protein THAR02_00737	1377	0.0	1	F:GO:0005515	F:protein binding			IPR015943 (G3DSA:2.130.10.GENE3D); mobidb-lite (MOBIDB_LITE); PTHR44271 (PANTHER); IPR011047 (SUPERFAMILY)	F:GO:0005515	F:protein binding
THAR02_00738	KKP07202.1	1.36981	0.166507	47.3495	63.8744	hypothetical protein THAR02_00738	786	1.555e-155						G3DSA:3.40.50.1970 (GENE3D); mobidb-lite (MOBIDB_LITE); mobidb-lite (MOBIDB_LITE); SSF56796 (SUPERFAMILY)	no GO terms	no GO terms
THAR02_00739	KKP07203.1	1.21911	0.818816	3.67939	4.41746	NCS2 family nucleobase:cation symporter-2	1856	0.0	3	P:GO:0055085; C:GO:0016020; F:GO:0005215	P:transmembrane transport; C:membrane; F:transporter activity			IPR006043 (PFAM); IPR006042 (TIGRFAM); mobidb-lite (MOBIDB_LITE); PTHR42810 (PANTHER); PTHR42810:SF2 (PANTHER); TRANSMEMBRANE (PHOBIUS); TRANSMEMBRANE (PHOBIUS); TRANSMEMBRANE (PHOBIUS); CYTOPLASMIC_DOMAIN (PHOBIUS); TRANSMEMBRANE (PHOBIUS); CYTOPLASMIC_DOMAIN (PHOBIUS); NON_CYTOPLASMIC_DOMAIN (PHOBIUS); TRANSMEMBRANE (PHOBIUS); TRANSMEMBRANE (PHOBIUS); NON_CYTOPLASMIC_DOMAIN (PHOBIUS); CYTOPLASM…	P:GO:0055085; C:GO:0016020; P:GO:0006810; F:GO:0005215	P:transmembrane transport; C:membrane; P:transport; F:transporter activity
THAR02_00740	KKP07204.1	-1.01921	0.948522	9.21804	8.90693	mRNA-capping enzyme subunit beta	3438	0.0	1	F:GO:0004651	F:polynucleotide 5'-phosphatase activity	EC:3.1.3.33; EC:3.1.3.41	Polynucleotide 5'-phosphatase; 4-nitrophenylphosphatase	Coil (COILS); IPR037009 (G3DSA:3.20.100.GENE3D); IPR004206 (PFAM); mobidb-lite (MOBIDB_LITE); mobidb-lite (MOBIDB_LITE); PTHR28118 (PANTHER); IPR033469 (SUPERFAMILY)	F:GO:0004651	F:polynucleotide 5'-phosphatase activity
THAR02_00741	KKP07205.1	1.22906	0.460269	34.9095	42.2542	26S proteasome regulatory subunit N2	3599	0.0	4	P:GO:0042176; C:GO:0000502; F:GO:0005488; F:GO:0030234	P:regulation of protein catabolic process; C:proteasome complex; F:binding; F:enzyme regulator activity			IPR002015 (PFAM); PF13646 (PFAM); IPR016642 (PIRSF); IPR011989 (G3DSA:1.25.10.GENE3D); mobidb-lite (MOBIDB_LITE); mobidb-lite (MOBIDB_LITE); IPR035266 (PTHR10943:PANTHER); PTHR10943 (PANTHER); IPR016024 (SUPERFAMILY)	P:GO:0042176; C:GO:0000502; F:GO:0005488; F:GO:0030234	P:regulation of protein catabolic process; C:proteasome complex; F:binding; F:enzyme regulator activity
THAR02_00742	KKP07206.1	-1.38883	0.00333083	222.645	157.877	Sulfite molybdopterin-binding component	1977	0.0	4	F:GO:0016491; F:GO:0030151; P:GO:0055114; P:GO:0042128	F:oxidoreductase activity; F:molybdenum ion binding; P:oxidation-reduction process; P:nitrate assimilation			IPR008335 (PRINTS); IPR001199 (SMART); G3DSA:2.60.40.650 (GENE3D); IPR036374 (G3DSA:3.90.420.GENE3D); IPR001199 (PFAM); IPR000572 (PFAM); IPR036400 (G3DSA:3.10.120.GENE3D); IPR005066 (PFAM); mobidb-lite (MOBIDB_LITE); mobidb-lite (MOBIDB_LITE); PTHR19372:SF7 (PANTHER); PTHR19372 (PANTHER); IPR001199 (PROSITE_PROFILES); IPR036374 (SUPERFAMILY); IPR036400 (SUPERFAMILY); IPR014756 (SUPERFAMILY); IPR…	F:GO:0016491; F:GO:0030151; P:GO:0055114; P:GO:0042128	F:oxidoreductase activity; F:molybdenum ion binding; P:oxidation-reduction process; P:nitrate assimilation
THAR02_00743	KKP07207.1	-1.19732	0.586453	21.9194	18.029	hypothetical protein THAR02_00743	489	5.5372e-80	1	C:GO:0016021	C:integral component of membrane			CYTOPLASMIC_DOMAIN (PHOBIUS); TRANSMEMBRANE (PHOBIUS); NON_CYTOPLASMIC_DOMAIN (PHOBIUS); TMhelix (TMHMM)	no GO terms	no GO terms
THAR02_00744	KKP07208.1	1.08234	0.914298	7.06147	7.5268	hypothetical protein THAR02_00744	1086	0.0						mobidb-lite (MOBIDB_LITE)	no GO terms	no GO terms
THAR02_00745	KKP07209.1	1.13869	0.257965	236.058	264.715	hypothetical protein THAR02_00745	342	2.69969e-71						NON_CYTOPLASMIC_DOMAIN (PHOBIUS); CYTOPLASMIC_DOMAIN (PHOBIUS); TRANSMEMBRANE (PHOBIUS)	no GO terms	no GO terms
THAR02_00746	KKP07210.1	9.35367	6.49322e-10	7.45115	68.637	3-oxoacyl-(acyl-carrier- ) reductase	1047	1.11061e-134						no IPS match	no IPS match	no IPS match
THAR02_00747	KKP07097.1	-1.05668	0.804936	32.6323	30.413	cell differentiation family	1408	4.75567e-175	2	P:GO:0006402; C:GO:0030014	P:mRNA catabolic process; C:CCR4-NOT complex			PF04078 (PFAM); IPR007216 (PTHR12262:PANTHER); PTHR12262 (PANTHER)	P:GO:0006402; C:GO:0030014	P:mRNA catabolic process; C:CCR4-NOT complex
THAR02_00749	KKP07099.1	1.06817	0.904824	13.9346	14.6584	regulator of G- signaling	3735	0.0	1	F:GO:0035091	F:phosphatidylinositol binding			Coil (COILS); IPR003114 (SMART); IPR001683 (SMART); IPR016137 (SMART); IPR036871 (G3DSA:3.30.1520.GENE3D); IPR013937 (PFAM); IPR001683 (PFAM); IPR016137 (PFAM); IPR003114 (PFAM); IPR024066 (G3DSA:1.10.196.GENE3D); mobidb-lite (MOBIDB_LITE); mobidb-lite (MOBIDB_LITE); PTHR22775:SF30 (PANTHER); PTHR22775 (PANTHER); NON_CYTOPLASMIC_DOMAIN (PHOBIUS); TRANSMEMBRANE (PHOBIUS); CYTOPLASMIC_DOMAIN (PHOBI…	F:GO:0035091	F:phosphatidylinositol binding
THAR02_00750	KKP07100.1	1.05189	0.920225	20.2863	21.0149	tRNA (guanine-N(7)-)-methyltransferase	926	1.01701e-138	2	F:GO:0008176; P:GO:0006400	F:tRNA (guanine-N7-)-methyltransferase activity; P:tRNA modification	EC:2.1.1.33	tRNA (guanine(46)-N(7))-methyltransferase	G3DSA:3.40.50.150 (GENE3D); IPR003358 (PFAM); IPR003358 (TIGRFAM); IPR003358 (PANTHER); IPR025763 (PTHR23417:PANTHER); IPR003358 (PROSITE_PROFILES); IPR029063 (SUPERFAMILY)	F:GO:0008176; P:GO:0006400	F:tRNA (guanine-N7-)-methyltransferase activity; P:tRNA modification
THAR02_00751	KKP07101.1	1.37867	0.618656	5.8556	7.9503	hypothetical protein THAR02_00751	351	1.59967e-32	1	C:GO:0016021	C:integral component of membrane			NON_CYTOPLASMIC_DOMAIN (PHOBIUS); TRANSMEMBRANE (PHOBIUS); CYTOPLASMIC_DOMAIN (PHOBIUS); TMhelix (TMHMM)	no GO terms	no GO terms
THAR02_00752	KKP07102.1	1.13282	0.428435	127.192	141.898	homoserine dehydrogenase	1185	0.0	7	P:GO:0009085; F:GO:0050661; P:GO:0006563; P:GO:0055114; F:GO:0004412; P:GO:0006544; P:GO:0006566	P:lysine biosynthetic process; F:NADP binding; P:L-serine metabolic process; P:oxidation-reduction process; F:homoserine dehydrogenase activity; P:glycine metabolic process; P:threonine metabolic process	EC:1.1.1.3	Homoserine dehydrogenase	IPR005106 (PFAM); G3DSA:3.40.50.720 (GENE3D); IPR001342 (PFAM); G3DSA:3.30.360.10 (GENE3D); IPR022697 (PIRSF); PTHR43070:SF3 (PANTHER); PTHR43070 (PANTHER); IPR019811 (PROSITE_PATTERNS); SSF55347 (SUPERFAMILY); IPR036291 (SUPERFAMILY)	F:GO:0050661; F:GO:0016491; P:GO:0006520; P:GO:0055114; F:GO:0004412	F:NADP binding; F:oxidoreductase activity; P:cellular amino acid metabolic process; P:oxidation-reduction process; F:homoserine dehydrogenase activity
THAR02_00753	KKP07103.1	1.21132	0.675757	13.2154	15.765	hypothetical protein THAR02_00753	990	0.0						Coil (COILS); Coil (COILS); IPR025066 (PFAM); mobidb-lite (MOBIDB_LITE); mobidb-lite (MOBIDB_LITE); mobidb-lite (MOBIDB_LITE); PTHR15885 (PANTHER)	no GO terms	no GO terms
THAR02_00754	KKP07104.1	1.15811	1.09403e-05	2679.91	3056.49	hypothetical protein THAR02_00754	1613	0.0	4	C:GO:0005667; F:GO:0003700; P:GO:0006355; P:GO:0006355	C:transcription factor complex; F:transcription factor activity, sequence-specific DNA binding; P:regulation of transcription, DNA-templated; P:regulation of transcription, DNA-templated			Coil (COILS); IPR004827 (PFAM); G3DSA:1.20.5.170 (GENE3D); mobidb-lite (MOBIDB_LITE); mobidb-lite (MOBIDB_LITE); mobidb-lite (MOBIDB_LITE); PTHR11462:SF48 (PANTHER); PTHR11462 (PANTHER); IPR004827 (PROSITE_PATTERNS); IPR004827 (PROSITE_PROFILES); cd12193 (CDD); SSF57959 (SUPERFAMILY)	F:GO:0003700; P:GO:0006355	F:transcription factor activity, sequence-specific DNA binding; P:regulation of transcription, DNA-templated
THAR02_00755	KKP07105.1	-1.76265	0.926891	0.0861605	0.0481388	hypothetical protein THAR02_00755	513	4.3246e-117	1	C:GO:0016021	C:integral component of membrane			mobidb-lite (MOBIDB_LITE); NON_CYTOPLASMIC_DOMAIN (PHOBIUS); NON_CYTOPLASMIC_DOMAIN (PHOBIUS); TRANSMEMBRANE (PHOBIUS); TRANSMEMBRANE (PHOBIUS); TRANSMEMBRANE (PHOBIUS); CYTOPLASMIC_DOMAIN (PHOBIUS); CYTOPLASMIC_DOMAIN (PHOBIUS); TMhelix (TMHMM); TMhelix (TMHMM); TMhelix (TMHMM)	no GO terms	no GO terms
THAR02_00756	KKP07106.1	-1.15112	0.948149	0.481419	0.411867	OPT oligopeptide transporter	2938	0.0	1	P:GO:0055085	P:transmembrane transport			IPR004813 (PFAM); IPR004648 (TIGRFAM); IPR004813 (TIGRFAM); PTHR22601:SF9 (PANTHER); PTHR22601 (PANTHER); CYTOPLASMIC_DOMAIN (PHOBIUS); TRANSMEMBRANE (PHOBIUS); CYTOPLASMIC_DOMAIN (PHOBIUS); NON_CYTOPLASMIC_DOMAIN (PHOBIUS); TRANSMEMBRANE (PHOBIUS); NON_CYTOPLASMIC_DOMAIN (PHOBIUS); NON_CYTOPLASMIC_DOMAIN (PHOBIUS); TRANSMEMBRANE (PHOBIUS); TRANSMEMBRANE (PHOBIUS); CYTOPLASMIC_DOMAIN (PHOBIUS); C…	P:GO:0055085	P:transmembrane transport
THAR02_00757	KKP07107.1	1.23872	0.00180053	573.078	699.104	cell wall	666	5.1768e-90						mobidb-lite (MOBIDB_LITE); SIGNAL_PEPTIDE_C_REGION (PHOBIUS); SIGNAL_PEPTIDE (PHOBIUS); SIGNAL_PEPTIDE_N_REGION (PHOBIUS); NON_CYTOPLASMIC_DOMAIN (PHOBIUS); SIGNAL_PEPTIDE_H_REGION (PHOBIUS); SignalP-noTM (SIGNALP_GRAM_NEGATIVE); SignalP-noTM (SIGNALP_EUK); SignalP-TM (SIGNALP_GRAM_POSITIVE)	no GO terms	no GO terms
THAR02_00758	KKP07108.1	-1.365	0.0092781	192.173	138.647	GCN5-related N-acetyltransferase	739	8.42035e-73	2	P:GO:0042967; F:GO:0008080	P:acyl-carrier-protein biosynthetic process; F:N-acetyltransferase activity			IPR000182 (PFAM); G3DSA:3.40.630.30 (GENE3D); PTHR43233 (PANTHER); cd04301 (CDD); IPR016181 (SUPERFAMILY)	F:GO:0008080	F:N-acetyltransferase activity
THAR02_00759	KKP07109.1	-1.04108	0.860148	26.4863	25.0547	23S rRNA (-2 -O)-methyltransferase	1305	0.0	4	P:GO:0008033; F:GO:0008175; P:GO:0009451; P:GO:0032259	P:tRNA processing; F:tRNA methyltransferase activity; P:RNA modification; P:methylation			IPR002877 (PFAM); G3DSA:3.40.50.150 (GENE3D); IPR028590 (PTHR10920:PANTHER); PTHR10920 (PANTHER); IPR029063 (SUPERFAMILY)	P:GO:0008033; F:GO:0008175; F:GO:0008168; P:GO:0032259	P:tRNA processing; F:tRNA methyltransferase activity; F:methyltransferase activity; P:methylation
THAR02_00760	KKP07110.1	1.11503	0.875776	6.82918	7.49911	hypothetical protein A0O28_0030790	5427	0.0	2	P:GO:0015031; F:GO:0005488	P:protein transport; F:binding			IPR032691 (PFAM); IPR011989 (G3DSA:1.25.10.GENE3D); mobidb-lite (MOBIDB_LITE); mobidb-lite (MOBIDB_LITE); IPR026829 (PANTHER); IPR016024 (SUPERFAMILY)	P:GO:0015031; F:GO:0005488	P:protein transport; F:binding
THAR02_00761	KKP07111.1	1.01283	0.990284	58.3061	58.1573	ribose-phosphate pyrophosphokinase 3	1338	7.40112e-139	5	F:GO:0000287; P:GO:0006098; P:GO:0009165; F:GO:0004749; P:GO:0006144	F:magnesium ion binding; P:pentose-phosphate shunt; P:nucleotide biosynthetic process; F:ribose phosphate diphosphokinase activity; P:purine nucleobase metabolic process	EC:2.7.6.1	Ribose-phosphate diphosphokinase	SM01400 (SMART); IPR029099 (PFAM); G3DSA:3.40.50.2020 (GENE3D); IPR005946 (TIGRFAM); PTHR10210 (PANTHER); PTHR10210:SF46 (PANTHER); IPR029057 (SUPERFAMILY)	F:GO:0000287; P:GO:0009165; F:GO:0004749	F:magnesium ion binding; P:nucleotide biosynthetic process; F:ribose phosphate diphosphokinase activity
THAR02_00762	KKP07112.1	1.01646	0.998706	6.44378	6.45037	hypothetical protein THAR02_00762	1317	0.0	1	F:GO:0003824	F:catalytic activity			IPR036770 (G3DSA:1.25.40.GENE3D); PTHR14359 (PANTHER); PTHR14359:SF21 (PANTHER); SSF140860 (SUPERFAMILY)	no GO terms	no GO terms
THAR02_00763	KKP07113.1	1.22921	0.759912	5.97158	7.22883	hypothetical protein THAR02_00763	2487	0.0						mobidb-lite (MOBIDB_LITE); mobidb-lite (MOBIDB_LITE); mobidb-lite (MOBIDB_LITE); mobidb-lite (MOBIDB_LITE); mobidb-lite (MOBIDB_LITE); mobidb-lite (MOBIDB_LITE)	no GO terms	no GO terms
THAR02_00764	KKP07114.1	-1.22492	0.0739607	191.875	154.263	ubiquitin-conjugating enzyme variant MMS2	758	6.89964e-50						IPR016135 (G3DSA:3.10.110.GENE3D); IPR000608 (PFAM); PTHR43915 (PANTHER); CYTOPLASMIC_DOMAIN (PHOBIUS); NON_CYTOPLASMIC_DOMAIN (PHOBIUS); TRANSMEMBRANE (PHOBIUS); IPR000608 (PROSITE_PROFILES); IPR016135 (SUPERFAMILY); TMhelix (TMHMM)	no GO terms	no GO terms
THAR02_00765	KKP07115.1	-1.03615	0.87146	26.6427	25.3225	cell division cycle 20 cofactor-APC complex	1299	0.0	1	C:GO:0016020	C:membrane			IPR001972 (PRINTS); IPR032435 (PFAM); IPR001107 (PFAM); mobidb-lite (MOBIDB_LITE); PTHR43327 (PANTHER); PTHR43327:SF10 (PANTHER); IPR036013 (SUPERFAMILY)	C:GO:0016020	C:membrane
THAR02_00766	KKP07116.1	-1.18322	0.480994	41.4326	34.4849	hypothetical protein THAR02_00766	1062	3.47774e-115						mobidb-lite (MOBIDB_LITE); SIGNAL_PEPTIDE (PHOBIUS); SIGNAL_PEPTIDE_C_REGION (PHOBIUS); NON_CYTOPLASMIC_DOMAIN (PHOBIUS); SIGNAL_PEPTIDE_N_REGION (PHOBIUS); SIGNAL_PEPTIDE_H_REGION (PHOBIUS); SignalP-noTM (SIGNALP_EUK); SignalP-noTM (SIGNALP_GRAM_NEGATIVE)	no GO terms	no GO terms
THAR02_00767	KKP07117.1	-1.46888	0.919878	0.199101	0.133487	meiotic helicase	1110	0.0	1	F:GO:0004386	F:helicase activity	EC:3.6.1.15	Nucleoside-triphosphate phosphatase	IPR004179 (SMART); G3DSA:1.10.3380.10 (GENE3D); G3DSA:1.10.150.20 (GENE3D); IPR004179 (PFAM); mobidb-lite (MOBIDB_LITE); PTHR24075:SF5 (PANTHER); PTHR24075 (PANTHER); SSF158702 (SUPERFAMILY)	no GO terms	no GO terms
THAR02_00768	KKP07118.1	#DIV/0!	0.905633	0	0.0181449
THAR02_00769	KKP07119.1	1.27344	0.00620086	335.254	420.441	glucanosyltransferase MWG2	1349	6.50038e-145	2	P:GO:0005975; F:GO:0004553	P:carbohydrate metabolic process; F:hydrolase activity, hydrolyzing O-glycosyl compounds			IPR000757 (PFAM); G3DSA:2.60.120.200 (GENE3D); mobidb-lite (MOBIDB_LITE); PTHR10963:SF27 (PANTHER); PTHR10963 (PANTHER); IPR000757 (PROSITE_PROFILES); IPR013320 (SUPERFAMILY)	P:GO:0005975; F:GO:0004553	P:carbohydrate metabolic process; F:hydrolase activity, hydrolyzing O-glycosyl compounds
THAR02_00770	KKP07120.1	-1.0093	0.938951	25.2183	24.6064	glycoside hydrolase family 92	4451	0.0	1	F:GO:0030246	F:carbohydrate binding			IPR014718 (G3DSA:2.70.98.GENE3D); IPR012939 (PFAM); PTHR12143 (PANTHER); PTHR12143:SF23 (PANTHER); SIGNAL_PEPTIDE_C_REGION (PHOBIUS); NON_CYTOPLASMIC_DOMAIN (PHOBIUS); SIGNAL_PEPTIDE_N_REGION (PHOBIUS); SIGNAL_PEPTIDE (PHOBIUS); SIGNAL_PEPTIDE_H_REGION (PHOBIUS)	F:GO:0030246	F:carbohydrate binding
THAR02_00771	KKP07121.1	1.26674	0.634022	10.6634	13.3027	hypothetical protein THAR02_00771	1086	0.0						Coil (COILS); IPR007590 (PFAM); mobidb-lite (MOBIDB_LITE); mobidb-lite (MOBIDB_LITE); mobidb-lite (MOBIDB_LITE); PTHR12111:SF2 (PANTHER); IPR007590 (PANTHER)	no GO terms	no GO terms
THAR02_00772	KKP07122.1	-1.18461	0.162552	160.74	133.63	ubiquitin-conjugating enzyme E2 H	1182	8.3339e-59	1	F:GO:0005524	F:ATP binding			IPR000608 (PFAM); IPR016135 (G3DSA:3.10.110.GENE3D); PTHR43946 (PANTHER); IPR000608 (PROSITE_PROFILES); IPR016135 (SUPERFAMILY)	no GO terms	no GO terms
THAR02_00773	KKP07123.1	1.34436	0.525199	11.4663	15.1808	3-methyl-2-oxobutanoate hydroxymethyltransferase	1168	2.14261e-119	2	P:GO:0015940; F:GO:0003864	P:pantothenate biosynthetic process; F:3-methyl-2-oxobutanoate hydroxymethyltransferase activity	EC:2.1.2.11	3-methyl-2-oxobutanoate hydroxymethyltransferase	IPR003700 (TIGRFAM); G3DSA:3.20.20.60 (GENE3D); IPR003700 (PFAM); PTHR20881:SF0 (PANTHER); IPR003700 (PANTHER); IPR003700 (CDD); IPR015813 (SUPERFAMILY)	P:GO:0015940; F:GO:0003864; F:GO:0003824	P:pantothenate biosynthetic process; F:3-methyl-2-oxobutanoate hydroxymethyltransferase activity; F:catalytic activity
THAR02_00774	KKP07124.1	1.45884	0.510918	7.08555	10.1797	autophagy 12	524	9.45423e-69	2	P:GO:0000045; C:GO:0005737	P:autophagosome assembly; C:cytoplasm			IPR007242 (PFAM); G3DSA:3.10.20.90 (GENE3D); mobidb-lite (MOBIDB_LITE); IPR007242 (PANTHER); IPR029071 (SUPERFAMILY)	P:GO:0000045; C:GO:0005737	P:autophagosome assembly; C:cytoplasm
THAR02_00775	KKP07125.1	-1.19488	0.575658	23.6749	19.5127	hypothetical protein THAR02_00775	2049	0.0	2	F:GO:0003676; F:GO:0008270	F:nucleic acid binding; F:zinc ion binding			Coil (COILS); IPR013939 (PFAM); mobidb-lite (MOBIDB_LITE); PTHR15375 (PANTHER); PTHR15375:SF26 (PANTHER); PTHR15375 (PANTHER); PTHR15375 (PANTHER); PTHR15375:SF26 (PANTHER); PTHR15375:SF26 (PANTHER); IPR006572 (PROSITE_PROFILES)	F:GO:0003676; F:GO:0008270	F:nucleic acid binding; F:zinc ion binding
THAR02_00776	KKP07126.1	1.13917	0.813171	10.2283	11.4748	xaa-Pro aminopeptidase	1627	0.0	2	F:GO:0004177; F:GO:0030145	F:aminopeptidase activity; F:manganese ion binding	EC:3.4.11	Acting on peptide bonds (peptidases)	IPR007865 (SMART); G3DSA:3.90.230.10 (GENE3D); IPR029149 (G3DSA:3.40.350.GENE3D); IPR007865 (PFAM); IPR000994 (PFAM); PTHR43226 (PANTHER); PTHR43226:SF4 (PANTHER); cd01087 (CDD); IPR029149 (SUPERFAMILY); IPR036005 (SUPERFAMILY)	F:GO:0030145; F:GO:0004177	F:manganese ion binding; F:aminopeptidase activity
THAR02_00777	KKP07127.1	-2.79698	5.02671e-05	67.5883	23.7977	helix-loop-helix DNA-binding domain-containing	1596	0.0	1	F:GO:0046983	F:protein dimerization activity			Coil (COILS); IPR011598 (SMART); IPR011598 (PFAM); IPR036638 (G3DSA:4.10.280.GENE3D); mobidb-lite (MOBIDB_LITE); mobidb-lite (MOBIDB_LITE); mobidb-lite (MOBIDB_LITE); IPR011598 (PROSITE_PROFILES); IPR011598 (CDD); IPR036638 (SUPERFAMILY)	F:GO:0046983	F:protein dimerization activity
THAR02_00778	KKP07128.1	-1.01218	0.930839	26.0336	25.3296	cytochrome P450	1635	0.0	5	F:GO:0005506; F:GO:0016705; P:GO:0055114; F:GO:0004497; F:GO:0020037	F:iron ion binding; F:oxidoreductase activity, acting on paired donors, with incorporation or reduction of molecular oxygen; P:oxidation-reduction process; F:monooxygenase activity; F:heme binding			IPR002403 (PRINTS); IPR036396 (G3DSA:1.10.630.GENE3D); IPR001128 (PFAM); PTHR24279 (PANTHER); PTHR24279:SF85 (PANTHER); IPR017972 (PROSITE_PATTERNS); TRANSMEMBRANE (PHOBIUS); TRANSMEMBRANE (PHOBIUS); CYTOPLASMIC_DOMAIN (PHOBIUS); NON_CYTOPLASMIC_DOMAIN (PHOBIUS); NON_CYTOPLASMIC_DOMAIN (PHOBIUS); IPR036396 (SUPERFAMILY); TMhelix (TMHMM); TMhelix (TMHMM)	F:GO:0016705; F:GO:0005506; P:GO:0055114; F:GO:0004497; F:GO:0020037	F:oxidoreductase activity, acting on paired donors, with incorporation or reduction of molecular oxygen; F:iron ion binding; P:oxidation-reduction process; F:monooxygenase activity; F:heme binding
THAR02_00779	KKP07129.1	-1.16335	0.91535	1.13422	0.960155	hypothetical protein THAR02_00779	1929	0.0						mobidb-lite (MOBIDB_LITE); PTHR28012 (PANTHER)	no GO terms	no GO terms
THAR02_00780	KKP07130.1	-1.12337	0.625993	37.5233	32.8951	Carbon-nitrogen hydrolase	1036	0.0	2	F:GO:0016810; P:GO:0006807	F:hydrolase activity, acting on carbon-nitrogen (but not peptide) bonds; P:nitrogen compound metabolic process			IPR036526 (G3DSA:3.60.110.GENE3D); IPR003010 (PFAM); PTHR23088 (PANTHER); PTHR23088:SF6 (PANTHER); IPR003010 (PROSITE_PROFILES); cd07197 (CDD); IPR036526 (SUPERFAMILY)	F:GO:0016810; P:GO:0006807	F:hydrolase activity, acting on carbon-nitrogen (but not peptide) bonds; P:nitrogen compound metabolic process
THAR02_00781	KKP07131.1	-1.35936	0.497437	13.383	9.69555	AT-rich interaction region	2733	0.0	2	F:GO:0003677; F:GO:0005515	F:DNA binding; F:protein binding			Coil (COILS); Coil (COILS); IPR001606 (SMART); SM01014 (SMART); IPR021661 (PFAM); IPR015943 (G3DSA:2.130.10.GENE3D); IPR001606 (PFAM); IPR036431 (G3DSA:1.10.150.GENE3D); mobidb-lite (MOBIDB_LITE); mobidb-lite (MOBIDB_LITE); PTHR13964:SF27 (PANTHER); PTHR13964 (PANTHER); PTHR13964 (PANTHER); PTHR13964:SF27 (PANTHER); IPR001606 (PROSITE_PROFILES); IPR036431 (SUPERFAMILY)	F:GO:0003677; F:GO:0005515	F:DNA binding; F:protein binding
THAR02_00782	KKP07132.1	-1.40285	0.404006	17.0784	11.9892	Palmitoyltransferase SWF1	999	0.0	14	F:GO:0008270; F:GO:0019706; P:GO:0042967; P:GO:0042144; C:GO:0005783; C:GO:0005794; P:GO:0030866; C:GO:0042175; C:GO:0016021; C:GO:0032432; P:GO:0030010; P:GO:0018345; P:GO:0017157; C:GO:0030479	F:zinc ion binding; F:protein-cysteine S-palmitoyltransferase activity; P:acyl-carrier-protein biosynthetic process; P:vacuole fusion, non-autophagic; C:endoplasmic reticulum; C:Golgi apparatus; P:cortical actin cytoskeleton organization; C:nuclear outer membrane-endoplasmic reticulum membrane network; C:integral component of membrane; C:actin filament bundle; P:establishment of cell polarity; P:…	EC:2.3.1.225	Protein S-acyltransferase	IPR001594 (PFAM); mobidb-lite (MOBIDB_LITE); PTHR22883 (PANTHER); PTHR22883:SF23 (PANTHER); NON_CYTOPLASMIC_DOMAIN (PHOBIUS); CYTOPLASMIC_DOMAIN (PHOBIUS); TRANSMEMBRANE (PHOBIUS); CYTOPLASMIC_DOMAIN (PHOBIUS); TRANSMEMBRANE (PHOBIUS); TRANSMEMBRANE (PHOBIUS); NON_CYTOPLASMIC_DOMAIN (PHOBIUS); PS50216 (PROSITE_PROFILES); TMhelix (TMHMM); TMhelix (TMHMM); TMhelix (TMHMM)	no GO terms	no GO terms
THAR02_00783	KKP07133.1	1.08976	0.197242	823.516	883.808	Hsp90 co-chaperone AHA1	1164	8.8164e-154	1	P:GO:0006950	P:response to stress			IPR013538 (PFAM); IPR023393 (G3DSA:3.30.530.GENE3D); mobidb-lite (MOBIDB_LITE); PTHR13009:SF8 (PANTHER); PTHR13009 (PANTHER); cd08892 (CDD); SSF55961 (SUPERFAMILY)	P:GO:0006950	P:response to stress
THAR02_00784	KKP07134.1	1.0258	0.9802	15.1906	15.3459	hypothetical protein THAR02_00784	3867	0.0						mobidb-lite (MOBIDB_LITE); mobidb-lite (MOBIDB_LITE); mobidb-lite (MOBIDB_LITE); mobidb-lite (MOBIDB_LITE); mobidb-lite (MOBIDB_LITE); SignalP-noTM (SIGNALP_EUK)	no GO terms	no GO terms
THAR02_00785	KKP07135.1	1.32541	0.415833	21.0043	27.4164	hypothetical protein THAR02_00785	363	7.69753e-40						PF13233 (PFAM); mobidb-lite (MOBIDB_LITE); PTHR28015 (PANTHER)	no GO terms	no GO terms
THAR02_00786	KKP07136.1	1.01072	0.98912	22.182	22.0793	3 (2 ),5 -bisphosphate nucleotidase	1350	0.0	3	F:GO:0008441; P:GO:0006790; P:GO:0046854	F:3'(2'),5'-bisphosphate nucleotidase activity; P:sulfur compound metabolic process; P:phosphatidylinositol phosphorylation	EC:3.1.3.7; EC:3.1.3.41; EC:3.1.3.31	3'(2'),5'-bisphosphate nucleotidase; 4-nitrophenylphosphatase; Nucleotidase	Coil (COILS); IPR000760 (PFAM); IPR006239 (TIGRFAM); G3DSA:3.40.190.80 (GENE3D); G3DSA:3.30.540.10 (GENE3D); mobidb-lite (MOBIDB_LITE); PTHR43200:SF6 (PANTHER); PTHR43200 (PANTHER); IPR020550 (PROSITE_PATTERNS); IPR020583 (PROSITE_PATTERNS); NON_CYTOPLASMIC_DOMAIN (PHOBIUS); SIGNAL_PEPTIDE_H_REGION (PHOBIUS); SIGNAL_PEPTIDE (PHOBIUS); SIGNAL_PEPTIDE_N_REGION (PHOBIUS); SIGNAL_PEPTIDE_C_REGION (PH…	P:GO:0006790; F:GO:0008441; P:GO:0046854	P:sulfur compound metabolic process; F:3'(2'),5'-bisphosphate nucleotidase activity; P:phosphatidylinositol phosphorylation
THAR02_00787	KKP07137.1	-1.10388	0.616173	52.3344	46.6893	hypothetical protein THAR02_00787	1152	3.24047e-129	5	F:GO:0003735; P:GO:0042254; C:GO:0005840; F:GO:0019843; P:GO:0006412	F:structural constituent of ribosome; P:ribosome biogenesis; C:ribosome; F:rRNA binding; P:translation			IPR036789 (G3DSA:3.90.930.GENE3D); mobidb-lite (MOBIDB_LITE); mobidb-lite (MOBIDB_LITE)	F:GO:0003735; C:GO:0005840; F:GO:0019843; P:GO:0006412	F:structural constituent of ribosome; C:ribosome; F:rRNA binding; P:translation
THAR02_00788	KKP07138.1	-1.03054	0.796782	84.379	80.635	tubulin beta chain 2	1742	0.0	5	F:GO:0005525; F:GO:0003924; F:GO:0005200; C:GO:0005874; P:GO:0007017	F:GTP binding; F:GTPase activity; F:structural constituent of cytoskeleton; C:microtubule; P:microtubule-based process	EC:3.6.1.15	Nucleoside-triphosphate phosphatase	IPR002453 (PRINTS); IPR000217 (PRINTS); IPR003008 (SMART); IPR003008 (PFAM); IPR018316 (PFAM); IPR036525 (G3DSA:3.40.50.GENE3D); IPR037103 (G3DSA:3.30.1330.GENE3D); IPR000217 (PANTHER); PTHR11588:SF256 (PANTHER); IPR017975 (PROSITE_PATTERNS); cd02187 (CDD); IPR036525 (SUPERFAMILY); IPR008280 (SUPERFAMILY)	F:GO:0005525; F:GO:0003924; F:GO:0005200; C:GO:0005874; P:GO:0007017	F:GTP binding; F:GTPase activity; F:structural constituent of cytoskeleton; C:microtubule; P:microtubule-based process
THAR02_00789	KKP07139.1	1.35276	0.1866	47.2753	62.9809	translation initiation regulator Gnc20	2573	0.0	2	F:GO:0016887; F:GO:0005524	F:ATPase activity; F:ATP binding	EC:3.6.1.3; EC:3.6.1.15	Adenosinetriphosphatase; Nucleoside-triphosphate phosphatase	IPR003593 (SMART); IPR032781 (PFAM); G3DSA:3.40.50.300 (GENE3D); G3DSA:3.40.50.300 (GENE3D); IPR003439 (PFAM); PTHR19211:SF45 (PANTHER); PTHR19211 (PANTHER); IPR017871 (PROSITE_PATTERNS); IPR017871 (PROSITE_PATTERNS); IPR003439 (PROSITE_PROFILES); cd03221 (CDD); cd03221 (CDD); IPR027417 (SUPERFAMILY); IPR027417 (SUPERFAMILY)	F:GO:0016887; F:GO:0005524	F:ATPase activity; F:ATP binding
THAR02_00790	KKP07140.1	-1.00291	0.947529	33.7599	33.1506	Splicing coactivator SRm160 300	3607	0.0						mobidb-lite (MOBIDB_LITE); mobidb-lite (MOBIDB_LITE); mobidb-lite (MOBIDB_LITE); mobidb-lite (MOBIDB_LITE); mobidb-lite (MOBIDB_LITE); mobidb-lite (MOBIDB_LITE); mobidb-lite (MOBIDB_LITE); mobidb-lite (MOBIDB_LITE); mobidb-lite (MOBIDB_LITE)	no GO terms	no GO terms
THAR02_00791	KKP07141.1	-5.8755	0.58976	0.624298	0.104641	hypothetical protein THAR02_00791	708	5.77949e-114	1	C:GO:0016021	C:integral component of membrane			CYTOPLASMIC_DOMAIN (PHOBIUS); SIGNAL_PEPTIDE_H_REGION (PHOBIUS); SIGNAL_PEPTIDE_C_REGION (PHOBIUS); CYTOPLASMIC_DOMAIN (PHOBIUS); TRANSMEMBRANE (PHOBIUS); TRANSMEMBRANE (PHOBIUS); SIGNAL_PEPTIDE (PHOBIUS); TRANSMEMBRANE (PHOBIUS); SIGNAL_PEPTIDE_N_REGION (PHOBIUS); NON_CYTOPLASMIC_DOMAIN (PHOBIUS); NON_CYTOPLASMIC_DOMAIN (PHOBIUS); SignalP-noTM (SIGNALP_EUK); SignalP-noTM (SIGNALP_GRAM_NEGATIVE);…	no GO terms	no GO terms
THAR02_00792	KKP07142.1	1.05126	0.906912	28.636	29.6466	hypothetical protein THAR02_00792	798	0.0	1	F:GO:0048037	F:cofactor binding			IPR024747 (PFAM); IPR012349 (G3DSA:2.30.110.GENE3D); PTHR34071 (PANTHER); IPR012349 (SUPERFAMILY)	F:GO:0048037	F:cofactor binding
THAR02_00793	KKP07143.1	1.07755	0.87997	16.091	17.0755	hypothetical protein THAR02_00793	1883	0.0	1	C:GO:0016021	C:integral component of membrane			CYTOPLASMIC_DOMAIN (PHOBIUS); NON_CYTOPLASMIC_DOMAIN (PHOBIUS); CYTOPLASMIC_DOMAIN (PHOBIUS); NON_CYTOPLASMIC_DOMAIN (PHOBIUS); TRANSMEMBRANE (PHOBIUS); TRANSMEMBRANE (PHOBIUS); TRANSMEMBRANE (PHOBIUS); TMhelix (TMHMM); TMhelix (TMHMM)	no GO terms	no GO terms
THAR02_00794	KKP07144.1	-1.49663	0.175503	33.2845	21.9018	Zn2Cys6 transcriptional regulator	2387	0.0	4	C:GO:0005634; F:GO:0003677; F:GO:0008270; P:GO:0006351	C:nucleus; F:DNA binding; F:zinc ion binding; P:transcription, DNA-templated			IPR007219 (SMART); IPR007219 (PFAM); mobidb-lite (MOBIDB_LITE); PTHR31668 (PANTHER); PTHR31668:SF4 (PANTHER); NON_CYTOPLASMIC_DOMAIN (PHOBIUS); SIGNAL_PEPTIDE_C_REGION (PHOBIUS); SIGNAL_PEPTIDE_N_REGION (PHOBIUS); SIGNAL_PEPTIDE (PHOBIUS); SIGNAL_PEPTIDE_H_REGION (PHOBIUS); cd12148 (CDD)	F:GO:0003677; C:GO:0005634; F:GO:0008270; P:GO:0006351	F:DNA binding; C:nucleus; F:zinc ion binding; P:transcription, DNA-templated
THAR02_00795	KKP07145.1	-1.40323	0.569519	7.9227	5.5603	hypothetical protein THAR02_00795	795	9.10253e-136	2	P:GO:0042967; F:GO:0008080	P:acyl-carrier-protein biosynthetic process; F:N-acetyltransferase activity			G3DSA:3.40.630.30 (GENE3D); CYTOPLASMIC_DOMAIN (PHOBIUS); TRANSMEMBRANE (PHOBIUS); NON_CYTOPLASMIC_DOMAIN (PHOBIUS)	no GO terms	no GO terms
THAR02_00796	KKP07146.1	-1.22284	0.13514	136.163	109.659	thimet oligopeptidase	2252	0.0	2	P:GO:0006508; F:GO:0004222	P:proteolysis; F:metalloendopeptidase activity	EC:3.4.24	Acting on peptide bonds (peptidases)	IPR001567 (PFAM); G3DSA:1.10.1370.10 (GENE3D); PTHR11804 (PANTHER); PTHR11804:SF40 (PANTHER); SSF55486 (SUPERFAMILY)	P:GO:0006508; F:GO:0004222	P:proteolysis; F:metalloendopeptidase activity
THAR02_00797	KKP07147.1	-1.04449	0.570043	245.855	231.807	myosin regulatory light chain cdc4	618	9.11353e-66	1	F:GO:0005509	F:calcium ion binding			G3DSA:1.10.238.10 (GENE3D); G3DSA:1.10.238.10 (GENE3D); PTHR23048:SF0 (PANTHER); PTHR23048 (PANTHER); TRANSMEMBRANE (PHOBIUS); SIGNAL_PEPTIDE_C_REGION (PHOBIUS); SIGNAL_PEPTIDE (PHOBIUS); NON_CYTOPLASMIC_DOMAIN (PHOBIUS); CYTOPLASMIC_DOMAIN (PHOBIUS); SIGNAL_PEPTIDE_N_REGION (PHOBIUS); SIGNAL_PEPTIDE_H_REGION (PHOBIUS); IPR002048 (PROSITE_PROFILES); IPR002048 (CDD); SignalP-TM (SIGNALP_GRAM_POSIT…	F:GO:0005509	F:calcium ion binding
THAR02_00798	KKP07148.1	1.15159	0.357774	128.638	145.889	hypothetical protein THAR02_00798	541	3.02087e-78	1	F:GO:0048037	F:cofactor binding			G3DSA:3.40.50.720 (GENE3D); IPR003781 (PFAM); mobidb-lite (MOBIDB_LITE); PTHR33303:SF2 (PANTHER); PTHR33303 (PANTHER); IPR036291 (SUPERFAMILY)	F:GO:0048037	F:cofactor binding
THAR02_00800	KKP07041.1	-1.67011	0.49559	5.6064	3.30591	hypothetical protein THAR02_00800	1494	0.0	3	F:GO:0071949; F:GO:0016491; P:GO:0055114	F:FAD binding; F:oxidoreductase activity; P:oxidation-reduction process			IPR036188 (G3DSA:3.50.50.GENE3D); IPR036188 (SUPERFAMILY)	no GO terms	no GO terms
THAR02_00801	KKP07042.1	-1.32706	0.20685	53.408	39.634	fungal specific transcription factor domain-containing	2597	0.0	4	C:GO:0005634; F:GO:0003677; F:GO:0008270; P:GO:0006351	C:nucleus; F:DNA binding; F:zinc ion binding; P:transcription, DNA-templated			TRANSMEMBRANE (PHOBIUS); CYTOPLASMIC_DOMAIN (PHOBIUS); NON_CYTOPLASMIC_DOMAIN (PHOBIUS); cd12148 (CDD)	no GO terms	no GO terms
THAR02_00802	KKP07043.1	-1.5974	0.845269	0.535426	0.330094	hypothetical protein THAR02_00802	1197	0.0	1	C:GO:0016021	C:integral component of membrane			TRANSMEMBRANE (PHOBIUS); CYTOPLASMIC_DOMAIN (PHOBIUS); TRANSMEMBRANE (PHOBIUS); TRANSMEMBRANE (PHOBIUS); CYTOPLASMIC_DOMAIN (PHOBIUS); NON_CYTOPLASMIC_DOMAIN (PHOBIUS); NON_CYTOPLASMIC_DOMAIN (PHOBIUS); CYTOPLASMIC_DOMAIN (PHOBIUS); TRANSMEMBRANE (PHOBIUS); TMhelix (TMHMM); TMhelix (TMHMM); TMhelix (TMHMM); TMhelix (TMHMM)	no GO terms	no GO terms
THAR02_00803	KKP07044.1	-3.5253	0.865333	0.0903892	0.0252507	violaceus kinesin	1956	0.0	1	F:GO:0005515	F:protein binding			Coil (COILS); IPR019734 (SMART); IPR036388 (G3DSA:1.10.10.GENE3D); PF13424 (PFAM); PF13374 (PFAM); PTHR19959 (PANTHER); PTHR19959:SF205 (PANTHER); PTHR19959 (PANTHER); PTHR19959:SF205 (PANTHER); PTHR19959:SF205 (PANTHER); IPR019734 (PROSITE_PROFILES); IPR013026 (PROSITE_PROFILES); IPR019734 (PROSITE_PROFILES); IPR019734 (PROSITE_PROFILES); IPR011990 (SUPERFAMILY); IPR011990 (SUPERFAMILY); IPR0119…	F:GO:0005515	F:protein binding
THAR02_00804	KKP07045.1	2.52516	0.271247	2.45424	6.10322	major facilitator superfamily transporter	1837	0.0	2	P:GO:0055085; C:GO:0016021	P:transmembrane transport; C:integral component of membrane			IPR011701 (PFAM); G3DSA:1.20.1250.20 (GENE3D); PTHR23501:SF102 (PANTHER); PTHR23501 (PANTHER); CYTOPLASMIC_DOMAIN (PHOBIUS); CYTOPLASMIC_DOMAIN (PHOBIUS); TRANSMEMBRANE (PHOBIUS); CYTOPLASMIC_DOMAIN (PHOBIUS); TRANSMEMBRANE (PHOBIUS); NON_CYTOPLASMIC_DOMAIN (PHOBIUS); TRANSMEMBRANE (PHOBIUS); NON_CYTOPLASMIC_DOMAIN (PHOBIUS); NON_CYTOPLASMIC_DOMAIN (PHOBIUS); NON_CYTOPLASMIC_DOMAIN (PHOBIUS); TRA…	P:GO:0055085; C:GO:0016021	P:transmembrane transport; C:integral component of membrane
THAR02_00805	KKP07046.1	5.6045	0.19685	0.684794	3.77964	Arylacetamide deacetylase	1065	0.0	2	P:GO:0008152; F:GO:0016787	P:metabolic process; F:hydrolase activity			IPR029058 (G3DSA:3.40.50.GENE3D); IPR013094 (PFAM); PTHR23024:SF328 (PANTHER); PTHR23024 (PANTHER); IPR029058 (SUPERFAMILY)	P:GO:0008152; F:GO:0016787	P:metabolic process; F:hydrolase activity
THAR02_00806	KKP07047.1	3.40396	0.449254	0.579405	1.94232	hypothetical protein THAR02_00806	534	2.92636e-69	1	C:GO:0016021	C:integral component of membrane			IPR019545 (PFAM); mobidb-lite (MOBIDB_LITE); SIGNAL_PEPTIDE (PHOBIUS); SIGNAL_PEPTIDE_N_REGION (PHOBIUS); SIGNAL_PEPTIDE_C_REGION (PHOBIUS); SIGNAL_PEPTIDE_H_REGION (PHOBIUS); TRANSMEMBRANE (PHOBIUS); CYTOPLASMIC_DOMAIN (PHOBIUS); NON_CYTOPLASMIC_DOMAIN (PHOBIUS); IPR019545 (PROSITE_PROFILES); SignalP-noTM (SIGNALP_GRAM_NEGATIVE); SignalP-TM (SIGNALP_GRAM_POSITIVE); SignalP-noTM (SIGNALP_EUK)	no GO terms	no GO terms
THAR02_00807	KKP07048.1	#DIV/0!	0.666539	0.236085	0	Ferredoxin reductase- C-terminal NADP-linked	1685	0.0	2	F:GO:0016491; P:GO:0055114	F:oxidoreductase activity; P:oxidation-reduction process			IPR013112 (PFAM); G3DSA:3.40.50.80 (GENE3D); IPR013130 (PFAM); G3DSA:2.40.30.10 (GENE3D); IPR013121 (PFAM); PTHR11972 (PANTHER); TRANSMEMBRANE (PHOBIUS); TRANSMEMBRANE (PHOBIUS); NON_CYTOPLASMIC_DOMAIN (PHOBIUS); TRANSMEMBRANE (PHOBIUS); CYTOPLASMIC_DOMAIN (PHOBIUS); CYTOPLASMIC_DOMAIN (PHOBIUS); NON_CYTOPLASMIC_DOMAIN (PHOBIUS); NON_CYTOPLASMIC_DOMAIN (PHOBIUS); TRANSMEMBRANE (PHOBIUS); TRANSMEM…	F:GO:0016491; P:GO:0055114	F:oxidoreductase activity; P:oxidation-reduction process
THAR02_00808	KKP07049.1	1.13465	0.98118	0.109542	0.122405	metal dependent phosphohydrolase	807	0.0						IPR006674 (PFAM); G3DSA:1.10.472.50 (GENE3D); PTHR35569 (PANTHER); IPR003607 (CDD); SSF109604 (SUPERFAMILY)	no GO terms	no GO terms
THAR02_00809	KKP07050.1	1.32917	0.819337	1.61821	2.11821	hypothetical protein THAR02_00809	956	0.0	1	C:GO:0016021	C:integral component of membrane			IPR025444 (PFAM); NON_CYTOPLASMIC_DOMAIN (PHOBIUS); SIGNAL_PEPTIDE (PHOBIUS); SIGNAL_PEPTIDE_C_REGION (PHOBIUS); SIGNAL_PEPTIDE_H_REGION (PHOBIUS); SIGNAL_PEPTIDE_N_REGION (PHOBIUS)	no GO terms	no GO terms
THAR02_00810	KKP07051.1	-1.7039	0.823066	0.56642	0.327378	Zn2Cys6 transcription factor	2263	0.0	6	C:GO:0005634; F:GO:0003677; F:GO:0008270; P:GO:0006351; F:GO:0000981; P:GO:0006357	C:nucleus; F:DNA binding; F:zinc ion binding; P:transcription, DNA-templated; F:RNA polymerase II transcription factor activity, sequence-specific DNA binding; P:regulation of transcription from RNA polymerase II promoter			PTHR45582 (PANTHER); cd12148 (CDD)	no GO terms	no GO terms
THAR02_00811	KKP07052.1	-2.79086	0.803232	0.256038	0.0903482	major facilitator superfamily transporter	1640	0.0	3	P:GO:0055085; C:GO:0016021; F:GO:0005215	P:transmembrane transport; C:integral component of membrane; F:transporter activity			G3DSA:1.20.1250.20 (GENE3D); IPR011701 (PFAM); G3DSA:1.20.1250.20 (GENE3D); PTHR23502 (PANTHER); PTHR23502:SF38 (PANTHER); IPR005829 (PROSITE_PATTERNS); NON_CYTOPLASMIC_DOMAIN (PHOBIUS); TRANSMEMBRANE (PHOBIUS); CYTOPLASMIC_DOMAIN (PHOBIUS); CYTOPLASMIC_DOMAIN (PHOBIUS); NON_CYTOPLASMIC_DOMAIN (PHOBIUS); NON_CYTOPLASMIC_DOMAIN (PHOBIUS); TRANSMEMBRANE (PHOBIUS); TRANSMEMBRANE (PHOBIUS); TRANSMEMB…	P:GO:0055085; C:GO:0016021; F:GO:0005215	P:transmembrane transport; C:integral component of membrane; F:transporter activity
THAR02_00812	KKP07053.1	-2.64398	0.897454	0.0739136	0.0275309	hypothetical protein THAR02_00812	897	0.0						IPR022085 (PFAM); PTHR38797 (PANTHER)	no GO terms	no GO terms
THAR02_00813	KKP07054.1	-1.06462	0.794618	29.7308	27.5019	hypothetical protein THAR02_00813	3713	0.0	3	P:GO:0007264; F:GO:0005085; P:GO:0043087	P:small GTPase mediated signal transduction; F:guanyl-nucleotide exchange factor activity; P:regulation of GTPase activity			Coil (COILS); IPR000651 (SMART); IPR001895 (SMART); G3DSA:1.20.870.10 (GENE3D); IPR000651 (PFAM); IPR036964 (G3DSA:1.10.840.GENE3D); IPR001895 (PFAM); mobidb-lite (MOBIDB_LITE); mobidb-lite (MOBIDB_LITE); PTHR23113 (PANTHER); PTHR23113:SF314 (PANTHER); IPR000651 (PROSITE_PROFILES); IPR001895 (PROSITE_PROFILES); IPR001895 (CDD); IPR000651 (CDD); IPR023578 (SUPERFAMILY)	P:GO:0007264; F:GO:0005085	P:small GTPase mediated signal transduction; F:guanyl-nucleotide exchange factor activity
THAR02_00814	KKP07055.1	-2.01852	0.509743	3.15083	1.53725	hypothetical protein THAR02_00814	498	8.17335e-113						mobidb-lite (MOBIDB_LITE); mobidb-lite (MOBIDB_LITE)	no GO terms	no GO terms
THAR02_00815	KKP07056.1	-1.46876	0	3735.09	2504.4	MFS general substrate transporter	1648	0.0	3	P:GO:0055085; C:GO:0005737; C:GO:0016021	P:transmembrane transport; C:cytoplasm; C:integral component of membrane			G3DSA:1.20.1250.20 (GENE3D); PTHR23294:SF27 (PANTHER); PTHR23294 (PANTHER); TRANSMEMBRANE (PHOBIUS); SIGNAL_PEPTIDE_N_REGION (PHOBIUS); CYTOPLASMIC_DOMAIN (PHOBIUS); SIGNAL_PEPTIDE (PHOBIUS); CYTOPLASMIC_DOMAIN (PHOBIUS); NON_CYTOPLASMIC_DOMAIN (PHOBIUS); NON_CYTOPLASMIC_DOMAIN (PHOBIUS); TRANSMEMBRANE (PHOBIUS); SIGNAL_PEPTIDE_H_REGION (PHOBIUS); SIGNAL_PEPTIDE_C_REGION (PHOBIUS); TRANSMEMBRANE …	no GO terms	no GO terms
THAR02_00816	KKP07057.1	1.06122	0.9262	11.0551	11.5537	hypothetical protein THAR02_00816	2193	0.0	2	P:GO:0032220; C:GO:0043332	P:plasma membrane fusion involved in cytogamy; C:mating projection tip			Coil (COILS); G3DSA:1.20.120.20 (GENE3D); mobidb-lite (MOBIDB_LITE); mobidb-lite (MOBIDB_LITE); IPR026777 (PANTHER); CYTOPLASMIC_DOMAIN (PHOBIUS); TRANSMEMBRANE (PHOBIUS); TRANSMEMBRANE (PHOBIUS); TRANSMEMBRANE (PHOBIUS); NON_CYTOPLASMIC_DOMAIN (PHOBIUS); CYTOPLASMIC_DOMAIN (PHOBIUS); TRANSMEMBRANE (PHOBIUS); NON_CYTOPLASMIC_DOMAIN (PHOBIUS); CYTOPLASMIC_DOMAIN (PHOBIUS); TMhelix (TMHMM); TMhelix…	P:GO:0032220; C:GO:0043332	P:plasma membrane fusion involved in cytogamy; C:mating projection tip
THAR02_00817	KKP07058.1	2.09138	1.15495e-07	98.3405	202.543	tryptophan synthase	2528	0.0	4	F:GO:0004834; P:GO:0009094; P:GO:0000162; P:GO:0006571	F:tryptophan synthase activity; P:L-phenylalanine biosynthetic process; P:tryptophan biosynthetic process; P:tyrosine biosynthetic process	EC:4.2.1.20	Tryptophan synthase	IPR002028 (PFAM); IPR001926 (PFAM); IPR013785 (G3DSA:3.20.20.GENE3D); G3DSA:3.40.50.1100 (GENE3D); PTHR42882 (PANTHER); IPR006653 (PROSITE_PATTERNS); IPR002028 (CDD); IPR011060 (SUPERFAMILY); IPR036052 (SUPERFAMILY)	F:GO:0004834; F:GO:0003824; P:GO:0008152; P:GO:0006568	F:tryptophan synthase activity; F:catalytic activity; P:metabolic process; P:tryptophan metabolic process
THAR02_00818	KKP07059.1	1.37986	0.137169	51.8984	70.5251	ribosomal MRPL24	867	4.52466e-133	3	F:GO:0003735; P:GO:0042254; C:GO:0005840	F:structural constituent of ribosome; P:ribosome biogenesis; C:ribosome			IPR026569 (PFAM); IPR037147 (G3DSA:2.30.170.GENE3D); PTHR13528:SF2 (PANTHER); IPR026569 (PANTHER); SignalP-TM (SIGNALP_GRAM_POSITIVE); IPR034704 (SUPERFAMILY)	F:GO:0003735	F:structural constituent of ribosome
THAR02_00819	KKP07060.1	-1.31754	0.774469	2.87925	2.15213	hypothetical protein THAR02_00819	1136	2.73711e-129						Coil (COILS); Coil (COILS); mobidb-lite (MOBIDB_LITE); mobidb-lite (MOBIDB_LITE)	no GO terms	no GO terms
THAR02_00820	KKP07061.1	1.03097	0.898314	179.773	182.527	Aspartate otherAminotransferase	1792	0.0	4	F:GO:0030170; F:GO:0008483; P:GO:0006520; P:GO:0009058	F:pyridoxal phosphate binding; F:transaminase activity; P:cellular amino acid metabolic process; P:biosynthetic process			IPR000796 (PRINTS); IPR015421 (G3DSA:3.40.640.GENE3D); IPR004839 (PFAM); IPR015422 (G3DSA:3.90.1150.GENE3D); IPR000796 (PANTHER); PTHR11879:SF10 (PANTHER); cd00609 (CDD); IPR015424 (SUPERFAMILY)	F:GO:0030170; F:GO:0003824; F:GO:0008483; P:GO:0006520; P:GO:0009058	F:pyridoxal phosphate binding; F:catalytic activity; F:transaminase activity; P:cellular amino acid metabolic process; P:biosynthetic process
THAR02_00821	KKP07062.1	-1.80672	0.701196	1.40525	0.76598	Pfs,NACHT and WD domain	3224	0.0						G3DSA:3.40.50.300 (GENE3D); PF05729 (PFAM); PTHR24151:SF1 (PANTHER); PTHR24151 (PANTHER); IPR027417 (SUPERFAMILY)	no GO terms	no GO terms
THAR02_00822	KKP07063.1	-1.04947	0.731916	76.7662	72.0366	MFS SP general alpha glucoside:H+ symporter	2061	0.0	3	F:GO:0022891; P:GO:0055085; C:GO:0016021	F:substrate-specific transmembrane transporter activity; P:transmembrane transport; C:integral component of membrane			IPR003663 (TIGRFAM); IPR005828 (PFAM); G3DSA:1.20.1250.20 (GENE3D); G3DSA:1.20.1250.20 (GENE3D); PTHR23500:SF69 (PANTHER); PTHR23500 (PANTHER); IPR005829 (PROSITE_PATTERNS); NON_CYTOPLASMIC_DOMAIN (PHOBIUS); CYTOPLASMIC_DOMAIN (PHOBIUS); TRANSMEMBRANE (PHOBIUS); TRANSMEMBRANE (PHOBIUS); NON_CYTOPLASMIC_DOMAIN (PHOBIUS); TRANSMEMBRANE (PHOBIUS); TRANSMEMBRANE (PHOBIUS); CYTOPLASMIC_DOMAIN (PHOBIUS…	F:GO:0022891; P:GO:0055085; F:GO:0022857; C:GO:0016020; C:GO:0016021; F:GO:0005215	F:substrate-specific transmembrane transporter activity; P:transmembrane transport; F:transmembrane transporter activity; C:membrane; C:integral component of membrane; F:transporter activity
THAR02_00823	KKP07064.1	1.13126	0.0277398	1007.67	1122.62	autophagy 8	586	5.62483e-40	1	P:GO:0006914	P:autophagy			IPR004241 (PFAM); G3DSA:3.10.20.90 (GENE3D); IPR004241 (PANTHER); PTHR10969:SF39 (PANTHER); IPR029071 (SUPERFAMILY)	no GO terms	no GO terms
THAR02_00824	KKP07065.1	-1.48381	0.0195761	102.546	68.0605	coproporphyrinogen III oxidase	1328	0.0	4	P:GO:0015994; P:GO:0006779; F:GO:0004109; P:GO:0055114	P:chlorophyll metabolic process; P:porphyrin-containing compound biosynthetic process; F:coproporphyrinogen oxidase activity; P:oxidation-reduction process	EC:1.3.3.3	Coproporphyrinogen oxidase	IPR001260 (PRINTS); IPR001260 (PFAM); IPR036406 (G3DSA:3.40.1500.GENE3D); PTHR10755:SF0 (PANTHER); IPR001260 (PANTHER); IPR036406 (SUPERFAMILY)	P:GO:0006779; F:GO:0004109; P:GO:0055114	P:porphyrin-containing compound biosynthetic process; F:coproporphyrinogen oxidase activity; P:oxidation-reduction process
THAR02_00825	KKP07066.1	1.0099	0.993724	5.34998	5.32089	hypothetical protein THAR02_00825	789	1.32295e-167	1	F:GO:0008270	F:zinc ion binding			mobidb-lite (MOBIDB_LITE); IPR007527 (PROSITE_PROFILES)	F:GO:0008270	F:zinc ion binding
THAR02_00826	KKP07067.1	1.04278	0.852015	124.468	127.822	26S proteasome regulatory subunit rpn-8	1182	5.95932e-148	1	C:GO:0005838	C:proteasome regulatory particle			IPR024969 (PFAM); mobidb-lite (MOBIDB_LITE); PTHR10540 (PANTHER); IPR033858 (PTHR10540:PANTHER)	C:GO:0005838	C:proteasome regulatory particle
THAR02_00827	KKP07068.1	1.08469	0.857187	18.4485	19.7069	AMP deaminase	5114	0.0	3	F:GO:0003876; P:GO:0032264; P:GO:0006144	F:AMP deaminase activity; P:IMP salvage; P:purine nucleobase metabolic process	EC:3.5.4.17; EC:3.5.4.6	Adenosine-phosphate deaminase; AMP deaminase	G3DSA:3.20.20.140 (GENE3D); IPR001365 (PFAM); PTHR11359:SF0 (PANTHER); IPR006329 (PANTHER); IPR006650 (PROSITE_PATTERNS); IPR032466 (SUPERFAMILY)	F:GO:0003876; P:GO:0032264; P:GO:0009168; F:GO:0019239	F:AMP deaminase activity; P:IMP salvage; P:purine ribonucleoside monophosphate biosynthetic process; F:deaminase activity
THAR02_00828	KKP07069.1	1.07734	0.764676	63.6565	67.5379	isoleucyl-tRNA cytoplasmic	3402	0.0	8	P:GO:0006428; P:GO:0009097; F:GO:0005524; F:GO:0004822; C:GO:0005737; P:GO:0009099; P:GO:0009098; F:GO:0002161	P:isoleucyl-tRNA aminoacylation; P:isoleucine biosynthetic process; F:ATP binding; F:isoleucine-tRNA ligase activity; C:cytoplasm; P:valine biosynthetic process; P:leucine biosynthetic process; F:aminoacyl-tRNA editing activity	EC:6.1.1.5; EC:3.1.1.1	Isoleucine--tRNA ligase; Carboxylesterase	IPR002301 (PRINTS); IPR009008 (G3DSA:3.90.740.GENE3D); IPR002300 (PFAM); G3DSA:1.10.730.10 (GENE3D); IPR002301 (TIGRFAM); PTHR42780 (PANTHER); cd00818 (CDD); IPR009008 (SUPERFAMILY); IPR009080 (SUPERFAMILY); SSF52374 (SUPERFAMILY)	F:GO:0000166; P:GO:0006428; F:GO:0005524; P:GO:0006418; F:GO:0004812; F:GO:0004822; C:GO:0005737; F:GO:0002161	F:nucleotide binding; P:isoleucyl-tRNA aminoacylation; F:ATP binding; P:tRNA aminoacylation for protein translation; F:aminoacyl-tRNA ligase activity; F:isoleucine-tRNA ligase activity; C:cytoplasm; F:aminoacyl-tRNA editing activity
THAR02_00829	KKP07070.1	1.18083	0.409632	71.0374	82.6093	conidiophore development hymA	1353	0.0	1	F:GO:0005488	F:binding			IPR013878 (PFAM); IPR011989 (G3DSA:1.25.10.GENE3D); IPR013878 (PANTHER); PTHR10182:SF3 (PANTHER); IPR016024 (SUPERFAMILY)	F:GO:0005488	F:binding
THAR02_00830	KKP07071.1	1.05107	0.858439	67.3157	69.6788	SWI SNF complex	1698	0.0	1	F:GO:0005515	F:protein binding			IPR003121 (PFAM); IPR036885 (G3DSA:1.10.245.GENE3D); mobidb-lite (MOBIDB_LITE); PTHR13844 (PANTHER); PTHR13844:SF7 (PANTHER); IPR036885 (SUPERFAMILY)	F:GO:0005515	F:protein binding
THAR02_00831	KKP07072.1	1.29675	0.937294	0.235466	0.300702	hypothetical protein THAR02_00831	657	5.44717e-132						Coil (COILS); PTHR35910 (PANTHER); PTHR35910:SF2 (PANTHER)	no GO terms	no GO terms
THAR02_00832	KKP07073.1	-1.2704	7.6028e-07	1098.56	851.597	endochitinase 42	1470	0.0	3	P:GO:0005975; F:GO:0008061; F:GO:0004553	P:carbohydrate metabolic process; F:chitin binding; F:hydrolase activity, hydrolyzing O-glycosyl compounds			IPR011583 (SMART); G3DSA:3.20.20.80 (GENE3D); IPR029070 (G3DSA:3.10.50.GENE3D); IPR001223 (PFAM); G3DSA:3.20.20.80 (GENE3D); PTHR11177 (PANTHER); PTHR11177:SF303 (PANTHER); IPR001579 (PROSITE_PATTERNS); TRANSMEMBRANE (PHOBIUS); CYTOPLASMIC_DOMAIN (PHOBIUS); NON_CYTOPLASMIC_DOMAIN (PHOBIUS); cd06548 (CDD); IPR029070 (SUPERFAMILY); IPR017853 (SUPERFAMILY)	P:GO:0005975; F:GO:0008061; F:GO:0004553	P:carbohydrate metabolic process; F:chitin binding; F:hydrolase activity, hydrolyzing O-glycosyl compounds
THAR02_00833	KKP07074.1	1.07468	0.853773	26.3091	27.8445	WD40 repeat	1780	0.0	3	F:GO:0097027; P:GO:1904668; F:GO:0010997	F:ubiquitin-protein transferase activator activity; P:positive regulation of ubiquitin protein ligase activity; F:anaphase-promoting complex binding			IPR001680 (SMART); IPR015943 (G3DSA:2.130.10.GENE3D); IPR033010 (PANTHER); PTHR19918:SF5 (PANTHER); IPR017986 (PROSITE_PROFILES); IPR001680 (PROSITE_PROFILES); IPR036322 (SUPERFAMILY)	F:GO:0005515; F:GO:0097027; P:GO:1904668; F:GO:0010997	F:protein binding; F:ubiquitin-protein transferase activator activity; P:positive regulation of ubiquitin protein ligase activity; F:anaphase-promoting complex binding
THAR02_00834	KKP07075.1	1.05138	0.871355	54.5524	56.484	syntaxin 8	839	2.67608e-125	1	C:GO:0016021	C:integral component of membrane			IPR000727 (SMART); IPR000727 (PFAM); G3DSA:1.20.5.110 (GENE3D); mobidb-lite (MOBIDB_LITE); PTHR19957:SF151 (PANTHER); PTHR19957 (PANTHER); CYTOPLASMIC_DOMAIN (PHOBIUS); NON_CYTOPLASMIC_DOMAIN (PHOBIUS); TRANSMEMBRANE (PHOBIUS); IPR000727 (PROSITE_PROFILES); cd15859 (CDD); SSF58038 (SUPERFAMILY); TMhelix (TMHMM)	no GO terms	no GO terms
THAR02_00835	KKP07076.1	-1.02485	0.902565	24.6727	23.7089	hypothetical protein THAR02_00835	4407	0.0	1	F:GO:0005515	F:protein binding			IPR022033 (PFAM); IPR015943 (G3DSA:2.130.10.GENE3D); IPR015943 (G3DSA:2.130.10.GENE3D); PTHR13950 (PANTHER); PTHR13950:SF9 (PANTHER); IPR036322 (SUPERFAMILY); IPR036322 (SUPERFAMILY)	F:GO:0005515	F:protein binding
THAR02_00836	KKP07077.1	-1.00613	0.934034	38.6723	37.8528	hypothetical protein THAR02_00836	1875	7.3383e-172						mobidb-lite (MOBIDB_LITE)	no GO terms	no GO terms
THAR02_00837	KKP07078.1	1.01846	0.983639	120.612	120.973	hypothetical protein THAR02_00837	1036	0.0	1	C:GO:0016021	C:integral component of membrane			IPR006634 (PFAM); PTHR13439:SF0 (PANTHER); PTHR13439 (PANTHER); CYTOPLASMIC_DOMAIN (PHOBIUS); TRANSMEMBRANE (PHOBIUS); NON_CYTOPLASMIC_DOMAIN (PHOBIUS); TRANSMEMBRANE (PHOBIUS); CYTOPLASMIC_DOMAIN (PHOBIUS); PS51257 (PROSITE_PROFILES); IPR006634 (PROSITE_PROFILES); TMhelix (TMHMM); TMhelix (TMHMM)	C:GO:0016021	C:integral component of membrane
THAR02_00838	KKP07079.1	-1.11123	0.62972	43.3861	38.4504	serine threonine AGC family	2307	0.0	3	F:GO:0005524; F:GO:0004672; P:GO:0006468	F:ATP binding; F:protein kinase activity; P:protein phosphorylation			IPR000719 (SMART); G3DSA:3.30.200.20 (GENE3D); G3DSA:1.10.510.10 (GENE3D); IPR000719 (PFAM); mobidb-lite (MOBIDB_LITE); mobidb-lite (MOBIDB_LITE); mobidb-lite (MOBIDB_LITE); PTHR24356 (PANTHER); PTHR24356:SF163 (PANTHER); IPR017441 (PROSITE_PATTERNS); IPR008271 (PROSITE_PATTERNS); IPR000719 (PROSITE_PROFILES); cd05581 (CDD); IPR011009 (SUPERFAMILY)	F:GO:0005524; F:GO:0004672; P:GO:0006468	F:ATP binding; F:protein kinase activity; P:protein phosphorylation
THAR02_00839	KKP07080.1	1.01678	0.991176	175.278	175.512	ATP phosphoribosyltransferase	1204	3.46458e-146	3	C:GO:0005737; F:GO:0003879; P:GO:0000105	C:cytoplasm; F:ATP phosphoribosyltransferase activity; P:histidine biosynthetic process	EC:2.4.2.17	ATP phosphoribosyltransferase	G3DSA:3.40.190.10 (GENE3D); IPR013820 (PFAM); IPR013820 (TIGRFAM); G3DSA:3.40.190.10 (GENE3D); IPR001348 (PANTHER); PTHR21403:SF0 (PANTHER); SSF53850 (SUPERFAMILY)	C:GO:0005737; F:GO:0003879; P:GO:0000105	C:cytoplasm; F:ATP phosphoribosyltransferase activity; P:histidine biosynthetic process
THAR02_00840	KKP07081.1	-1.06245	0.875522	11.3434	10.5145	calcium permeable channel	6480	0.0	4	F:GO:0005216; P:GO:0006811; P:GO:0055085; C:GO:0016020	F:ion channel activity; P:ion transport; P:transmembrane transport; C:membrane			IPR005821 (PFAM); G3DSA:1.20.120.350 (GENE3D); G3DSA:1.10.287.70 (GENE3D); PTHR10037:SF62 (PANTHER); PTHR10037 (PANTHER); TRANSMEMBRANE (PHOBIUS); TRANSMEMBRANE (PHOBIUS); CYTOPLASMIC_DOMAIN (PHOBIUS); TRANSMEMBRANE (PHOBIUS); TRANSMEMBRANE (PHOBIUS); NON_CYTOPLASMIC_DOMAIN (PHOBIUS); NON_CYTOPLASMIC_DOMAIN (PHOBIUS); TRANSMEMBRANE (PHOBIUS); CYTOPLASMIC_DOMAIN (PHOBIUS); NON_CYTOPLASMIC_DOMAIN (…	F:GO:0005216; P:GO:0006811; P:GO:0055085; C:GO:0016020	F:ion channel activity; P:ion transport; P:transmembrane transport; C:membrane
THAR02_00841	KKP07082.1	1.18518	0.186895	173.139	202.084	hypothetical protein THAR02_00841	344	3.8393e-39						mobidb-lite (MOBIDB_LITE)	no GO terms	no GO terms
THAR02_00842	KKP07083.1	1.05377	0.945408	8.58301	8.90719	exocyst complex EXO70	5021	0.0	2	P:GO:0006887; C:GO:0000145	P:exocytosis; C:exocyst			IPR004140 (PFAM); G3DSA:1.20.5.1230 (GENE3D); PTHR12542:SF7 (PANTHER); IPR004140 (PANTHER); IPR016159 (SUPERFAMILY)	P:GO:0006887; C:GO:0000145	P:exocytosis; C:exocyst
THAR02_00843	KKP07084.1	1.95658	0.536887	1.66872	3.21538	hypothetical protein THAR02_00843	3748	0.0	3	C:GO:0005634; P:GO:0043631; F:GO:0004652	C:nucleus; P:RNA polyadenylation; F:polynucleotide adenylyltransferase activity	EC:2.7.7.19	Polynucleotide adenylyltransferase	IPR009097 (G3DSA:3.90.1140.GENE3D); PF13563 (PFAM); G3DSA:3.30.460.10 (GENE3D); IPR005135 (PFAM); IPR036691 (G3DSA:3.60.10.GENE3D); IPR014492 (PANTHER); PTHR10682:SF23 (PANTHER); SSF81301 (SUPERFAMILY); IPR009097 (SUPERFAMILY); IPR036691 (SUPERFAMILY)	C:GO:0005634; P:GO:0043631; F:GO:0004652	C:nucleus; P:RNA polyadenylation; F:polynucleotide adenylyltransferase activity
THAR02_00844	KKP07085.1	1.02179	0.98834	13.953	14.0405	hypothetical protein THAR02_00844	2086	0.0	3	P:GO:0042967; P:GO:0000051; F:GO:0004042	P:acyl-carrier-protein biosynthetic process; P:obsolete urea cycle intermediate metabolic process; F:acetyl-CoA:L-glutamate N-acetyltransferase activity	EC:2.3.1.1	Amino-acid N-acetyltransferase	IPR011190 (PIRSF); G3DSA:3.40.630.30 (GENE3D); IPR006855 (PFAM); mobidb-lite (MOBIDB_LITE); PTHR23342:SF4 (PANTHER); PTHR23342 (PANTHER); IPR006855 (PROSITE_PROFILES)	F:GO:0004042	F:acetyl-CoA:L-glutamate N-acetyltransferase activity
THAR02_00845	KKP07086.1	-1.10789	0.693173	30.5156	27.1256	polynucleotide adenylyltransferase	1707	0.0	3	F:GO:0016779; F:GO:0003723; P:GO:0006396	F:nucleotidyltransferase activity; F:RNA binding; P:RNA processing			G3DSA:1.10.3090.10 (GENE3D); IPR002646 (PFAM); G3DSA:3.30.460.10 (GENE3D); mobidb-lite (MOBIDB_LITE); PTHR13734:SF5 (PANTHER); PTHR13734 (PANTHER); IPR002646 (CDD); SSF81891 (SUPERFAMILY); SSF81301 (SUPERFAMILY)	F:GO:0016779; F:GO:0003723; P:GO:0006396	F:nucleotidyltransferase activity; F:RNA binding; P:RNA processing
THAR02_00846	KKP07087.1	1.00274	0.980127	10.1216	9.99513	GPI ethanolamine phosphate transferase 1	3249	0.0	4	C:GO:0005789; P:GO:0006506; F:GO:0008484; F:GO:0016740	C:endoplasmic reticulum membrane; P:GPI anchor biosynthetic process; F:sulfuric ester hydrolase activity; F:transferase activity			IPR017852 (PFAM); IPR000917 (PFAM); IPR017849 (G3DSA:3.40.720.GENE3D); IPR007070 (PANTHER); TRANSMEMBRANE (PHOBIUS); CYTOPLASMIC_DOMAIN (PHOBIUS); TRANSMEMBRANE (PHOBIUS); TRANSMEMBRANE (PHOBIUS); NON_CYTOPLASMIC_DOMAIN (PHOBIUS); NON_CYTOPLASMIC_DOMAIN (PHOBIUS); CYTOPLASMIC_DOMAIN (PHOBIUS); NON_CYTOPLASMIC_DOMAIN (PHOBIUS); TRANSMEMBRANE (PHOBIUS); cd16020 (CDD); IPR017850 (SUPERFAMILY); TMhel…	C:GO:0005789; P:GO:0006506; F:GO:0008484; F:GO:0003824; P:GO:0008152; F:GO:0016740	C:endoplasmic reticulum membrane; P:GPI anchor biosynthetic process; F:sulfuric ester hydrolase activity; F:catalytic activity; P:metabolic process; F:transferase activity
THAR02_00847	KKP07088.1	1.16721	0.311494	126.309	145.19	electron transfer flavo alpha subunit	1110	0.0	3	P:GO:0006118; F:GO:0050660; F:GO:0009055	P:obsolete electron transport; F:flavin adenine dinucleotide binding; F:electron carrier activity			IPR014730 (SMART); IPR029035 (G3DSA:3.40.50.GENE3D); IPR001308 (PIRSF); IPR014730 (PFAM); IPR014731 (PFAM); IPR014729 (G3DSA:3.40.50.GENE3D); mobidb-lite (MOBIDB_LITE); PTHR43153:SF1 (PANTHER); PTHR43153 (PANTHER); IPR018206 (PROSITE_PATTERNS); IPR033947 (CDD); IPR029035 (SUPERFAMILY); SSF52402 (SUPERFAMILY)	F:GO:0050660; F:GO:0009055	F:flavin adenine dinucleotide binding; F:electron carrier activity
THAR02_00848	KKP07089.1	1.16491	0.716706	16.7227	19.1846	NADPH-adrenodoxin reductase	1685	0.0	3	C:GO:0005759; F:GO:0016491; P:GO:0055114	C:mitochondrial matrix; F:oxidoreductase activity; P:oxidation-reduction process			G3DSA:3.40.50.720 (GENE3D); PTHR11938:SF91 (PANTHER); PTHR11938 (PANTHER)	no GO terms	no GO terms
THAR02_00849	KKP07090.1	-1.00872	0.940608	25.0272	24.4341	hypothetical protein THAR02_00849	1797	0.0	1	C:GO:0016021	C:integral component of membrane			mobidb-lite (MOBIDB_LITE); mobidb-lite (MOBIDB_LITE); mobidb-lite (MOBIDB_LITE); mobidb-lite (MOBIDB_LITE); TRANSMEMBRANE (PHOBIUS); NON_CYTOPLASMIC_DOMAIN (PHOBIUS); CYTOPLASMIC_DOMAIN (PHOBIUS); TMhelix (TMHMM); TMhelix (TMHMM)	no GO terms	no GO terms
THAR02_00850	KKP07091.1	-1.01306	0.865802	92.7742	90.187	fatty acid elongase	1046	1.45517e-160	1	C:GO:0016021	C:integral component of membrane			IPR002076 (PFAM); mobidb-lite (MOBIDB_LITE); PTHR11157:SF38 (PANTHER); IPR002076 (PANTHER); NON_CYTOPLASMIC_DOMAIN (PHOBIUS); CYTOPLASMIC_DOMAIN (PHOBIUS); TRANSMEMBRANE (PHOBIUS); NON_CYTOPLASMIC_DOMAIN (PHOBIUS); CYTOPLASMIC_DOMAIN (PHOBIUS); TRANSMEMBRANE (PHOBIUS); TRANSMEMBRANE (PHOBIUS); TMhelix (TMHMM); TMhelix (TMHMM); TMhelix (TMHMM)	C:GO:0016021	C:integral component of membrane
THAR02_00851	KKP07092.1	-1.01207	0.928198	28.3048	27.5426	ARF GEF2 Gea2	5065	0.0	3	F:GO:0005086; P:GO:0043087; P:GO:0032012	F:ARF guanyl-nucleotide exchange factor activity; P:regulation of GTPase activity; P:regulation of ARF protein signal transduction			IPR000904 (SMART); IPR023394 (G3DSA:1.10.1000.GENE3D); IPR000904 (PFAM); IPR032691 (PFAM); G3DSA:1.10.220.20 (GENE3D); mobidb-lite (MOBIDB_LITE); mobidb-lite (MOBIDB_LITE); PTHR45101 (PANTHER); NON_CYTOPLASMIC_DOMAIN (PHOBIUS); SIGNAL_PEPTIDE_N_REGION (PHOBIUS); SIGNAL_PEPTIDE (PHOBIUS); SIGNAL_PEPTIDE_C_REGION (PHOBIUS); SIGNAL_PEPTIDE_H_REGION (PHOBIUS); IPR000904 (PROSITE_PROFILES); cd00171 (C…	F:GO:0005086; P:GO:0032012	F:ARF guanyl-nucleotide exchange factor activity; P:regulation of ARF protein signal transduction
THAR02_00852	KKP07093.1	1.07323	0.73513	93.0974	98.397	chromatin remodelling contains a SWIRM domain and a DNA-binding Myb-domain	2188	0.0	1	F:GO:0003677	F:DNA binding			Coil (COILS); Coil (COILS); IPR001005 (SMART); IPR001005 (PFAM); G3DSA:1.10.10.60 (GENE3D); IPR032451 (PFAM); mobidb-lite (MOBIDB_LITE); mobidb-lite (MOBIDB_LITE); PTHR12802 (PANTHER); PTHR12802:SF41 (PANTHER); IPR017884 (PROSITE_PROFILES); cd02336 (CDD); IPR001005 (CDD); IPR009057 (SUPERFAMILY)	F:GO:0003677	F:DNA binding
THAR02_00853	KKP07094.1	1.18837	0.512113	41.2186	48.2389	hypothetical protein THAR02_00853	1008	0.0	2	C:GO:0016021; C:GO:0005783	C:integral component of membrane; C:endoplasmic reticulum			PTHR21236 (PANTHER); PTHR21236:SF1 (PANTHER); NON_CYTOPLASMIC_DOMAIN (PHOBIUS); CYTOPLASMIC_DOMAIN (PHOBIUS); NON_CYTOPLASMIC_DOMAIN (PHOBIUS); TRANSMEMBRANE (PHOBIUS); TRANSMEMBRANE (PHOBIUS); TMhelix (TMHMM); TMhelix (TMHMM)	no GO terms	no GO terms
THAR02_00854	KKP07095.1	-1.00474	0.953963	21.4938	21.0675	DEAD DEAH box helicase	5868	0.0	5	F:GO:0003676; F:GO:0005524; P:GO:0046907; F:GO:0004386; C:GO:0005622	F:nucleic acid binding; F:ATP binding; P:intracellular transport; F:helicase activity; C:intracellular	EC:3.6.1.15	Nucleoside-triphosphate phosphatase	IPR001650 (SMART); G3DSA:3.40.50.300 (GENE3D); IPR001650 (PFAM); IPR018973 (PFAM); PTHR24031 (PANTHER); PTHR24031:SF252 (PANTHER); IPR001650 (PROSITE_PROFILES); IPR001650 (CDD); IPR027417 (SUPERFAMILY)	no GO terms	no GO terms
THAR02_00855	KKP07096.1	1.00467	0.982796	10.5707	10.4588	hypothetical protein THAR02_00855	876	0.0						no IPS match	no IPS match	no IPS match
THAR02_00856	KKP06977.1	1.04942	0.930242	17.8152	18.4116	hypothetical protein THAR02_00856	1800	0.0	1	C:GO:0016021	C:integral component of membrane			NON_CYTOPLASMIC_DOMAIN (PHOBIUS); TRANSMEMBRANE (PHOBIUS); TRANSMEMBRANE (PHOBIUS); NON_CYTOPLASMIC_DOMAIN (PHOBIUS); CYTOPLASMIC_DOMAIN (PHOBIUS); TRANSMEMBRANE (PHOBIUS); TRANSMEMBRANE (PHOBIUS); CYTOPLASMIC_DOMAIN (PHOBIUS); CYTOPLASMIC_DOMAIN (PHOBIUS); TMhelix (TMHMM); TMhelix (TMHMM); TMhelix (TMHMM); TMhelix (TMHMM)	no GO terms	no GO terms
THAR02_00857	KKP06978.1	1.02091	0.995275	3.08392	3.10059	glycoside hydrolase family 2	2931	0.0	2	P:GO:0005975; F:GO:0004553	P:carbohydrate metabolic process; F:hydrolase activity, hydrolyzing O-glycosyl compounds			IPR013783 (G3DSA:2.60.40.GENE3D); G3DSA:3.20.20.80 (GENE3D); IPR013783 (G3DSA:2.60.40.GENE3D); IPR013783 (G3DSA:2.60.40.GENE3D); IPR008979 (G3DSA:2.60.120.GENE3D); PTHR43730 (PANTHER); IPR036156 (SUPERFAMILY); IPR017853 (SUPERFAMILY)	no GO terms	no GO terms
THAR02_00858	KKP06979.1	1.28975	0.571374	12.7797	16.2323	glycoside hydrolase family 27	1923	0.0	2	P:GO:0005975; F:GO:0004553	P:carbohydrate metabolic process; F:hydrolase activity, hydrolyzing O-glycosyl compounds			IPR002241 (PFAM); IPR013785 (G3DSA:3.20.20.GENE3D); PTHR11452:SF12 (PANTHER); PTHR11452 (PANTHER); SIGNAL_PEPTIDE_N_REGION (PHOBIUS); SIGNAL_PEPTIDE_H_REGION (PHOBIUS); SIGNAL_PEPTIDE_C_REGION (PHOBIUS); NON_CYTOPLASMIC_DOMAIN (PHOBIUS); SIGNAL_PEPTIDE (PHOBIUS); SignalP-noTM (SIGNALP_GRAM_NEGATIVE); SignalP-noTM (SIGNALP_EUK); SignalP-TM (SIGNALP_GRAM_POSITIVE); IPR017853 (SUPERFAMILY)	P:GO:0005975; F:GO:0003824; F:GO:0004553	P:carbohydrate metabolic process; F:catalytic activity; F:hydrolase activity, hydrolyzing O-glycosyl compounds
THAR02_00859	KKP06980.1	-1.15343	0.078887	342.866	292.743	eukaryotic aspartyl protease	1482	0.0	2	F:GO:0004190; P:GO:0006508	F:aspartic-type endopeptidase activity; P:proteolysis	EC:3.4.23	Acting on peptide bonds (peptidases)	IPR001461 (PRINTS); IPR033121 (PFAM); IPR021109 (G3DSA:2.40.70.GENE3D); PTHR13683:SF345 (PANTHER); IPR001461 (PANTHER); IPR033121 (PROSITE_PROFILES); IPR021109 (SUPERFAMILY)	F:GO:0004190; P:GO:0006508	F:aspartic-type endopeptidase activity; P:proteolysis
THAR02_00860	KKP06981.1	13.6159	0.512798	0.0516963	0.693198	hypothetical protein THAR02_00860	855	0.0						IPR002347 (PRINTS); G3DSA:3.40.50.720 (GENE3D); IPR002347 (PFAM); PTHR44196 (PANTHER); cd05233 (CDD); IPR036291 (SUPERFAMILY)	no GO terms	no GO terms
THAR02_00861	KKP06982.1	1.29116	0.828816	1.84699	2.34853	C6 transcription factor domain-containing	694	7.84661e-110	6	C:GO:0005634; F:GO:0003677; F:GO:0008270; P:GO:0006351; F:GO:0000981; P:GO:0006357	C:nucleus; F:DNA binding; F:zinc ion binding; P:transcription, DNA-templated; F:RNA polymerase II transcription factor activity, sequence-specific DNA binding; P:regulation of transcription from RNA polymerase II promoter			PTHR45582 (PANTHER); cd12148 (CDD)	no GO terms	no GO terms
THAR02_00862	KKP06983.1	1.28842	0.795214	2.71183	3.4409	major facilitator superfamily transporter	1744	0.0	2	P:GO:0055085; C:GO:0016021	P:transmembrane transport; C:integral component of membrane			IPR011701 (PFAM); G3DSA:1.20.1250.20 (GENE3D); G3DSA:1.20.1250.20 (GENE3D); PTHR23501:SF103 (PANTHER); PTHR23501 (PANTHER); CYTOPLASMIC_DOMAIN (PHOBIUS); NON_CYTOPLASMIC_DOMAIN (PHOBIUS); TRANSMEMBRANE (PHOBIUS); TRANSMEMBRANE (PHOBIUS); CYTOPLASMIC_DOMAIN (PHOBIUS); CYTOPLASMIC_DOMAIN (PHOBIUS); TRANSMEMBRANE (PHOBIUS); NON_CYTOPLASMIC_DOMAIN (PHOBIUS); CYTOPLASMIC_DOMAIN (PHOBIUS); NON_CYTOPLAS…	P:GO:0055085; C:GO:0016021	P:transmembrane transport; C:integral component of membrane
THAR02_00863	KKP06984.1	1.43398	0.718931	2.35909	3.3315	FAD binding domain	1527	0.0	3	F:GO:0016614; F:GO:0050660; P:GO:0055114	F:oxidoreductase activity, acting on CH-OH group of donors; F:flavin adenine dinucleotide binding; P:oxidation-reduction process			IPR006094 (PFAM); IPR012951 (PFAM); IPR016167 (G3DSA:3.30.43.GENE3D); IPR016169 (G3DSA:3.30.465.GENE3D); PTHR42973 (PANTHER); IPR016166 (PROSITE_PROFILES); IPR036318 (SUPERFAMILY)	F:GO:0016614; F:GO:0050660; F:GO:0016491; F:GO:0003824; P:GO:0055114	F:oxidoreductase activity, acting on CH-OH group of donors; F:flavin adenine dinucleotide binding; F:oxidoreductase activity; F:catalytic activity; P:oxidation-reduction process
THAR02_00864	KKP06985.1	1.35396	0.509365	11.7233	15.6317	calcineurin-like phosphoesterase	1346	0.0	1	F:GO:0016787	F:hydrolase activity			IPR029052 (G3DSA:3.60.21.GENE3D); PTHR32440:SF11 (PANTHER); PTHR32440 (PANTHER); IPR029052 (SUPERFAMILY)	no GO terms	no GO terms
THAR02_00865	KKP06986.1	#DIV/0!	0.837723	0	0.0541561
THAR02_00866	KKP06987.1	3.17703	0.829159	0.0545683	0.170732	major facilitator superfamily	2025	0.0	2	P:GO:0055085; C:GO:0016021	P:transmembrane transport; C:integral component of membrane			G3DSA:1.20.1250.20 (GENE3D); G3DSA:1.20.1250.20 (GENE3D); PTHR43791:SF29 (PANTHER); PTHR43791 (PANTHER); CYTOPLASMIC_DOMAIN (PHOBIUS); TRANSMEMBRANE (PHOBIUS); TRANSMEMBRANE (PHOBIUS); TRANSMEMBRANE (PHOBIUS); CYTOPLASMIC_DOMAIN (PHOBIUS); NON_CYTOPLASMIC_DOMAIN (PHOBIUS); NON_CYTOPLASMIC_DOMAIN (PHOBIUS); IPR036259 (SUPERFAMILY); TMhelix (TMHMM); TMhelix (TMHMM); TMhelix (TMHMM)	no GO terms	no GO terms
THAR02_00867	KKP06988.1	-1.15889	0.831757	4.73826	4.02653	hypothetical protein THAR02_00867	1889	0.0	4	C:GO:0005634; F:GO:0008270; F:GO:0000981; P:GO:0006357	C:nucleus; F:zinc ion binding; F:RNA polymerase II transcription factor activity, sequence-specific DNA binding; P:regulation of transcription from RNA polymerase II promoter			IPR021858 (PFAM); mobidb-lite (MOBIDB_LITE)	no GO terms	no GO terms
THAR02_00868	KKP06989.1	-1.41012	0.931631	0.175834	0.122801	CAIB BAIF family enzyme	2011	0.0						IPR025496 (PFAM); IPR010839 (PFAM)	no GO terms	no GO terms
THAR02_00869	KKP06990.1	-1.07852	0.895861	5.56135	5.07816	hypothetical protein THAR02_00869	1065	0.0						no IPS match	no IPS match	no IPS match
THAR02_00870	KKP06991.1	-1.46888	0.877859	0.464777	0.311611	poly(aspartic acid) hydrolase	951	0.0						IPR029058 (G3DSA:3.40.50.GENE3D); IPR029058 (SUPERFAMILY)	no GO terms	no GO terms
THAR02_00871	KKP06992.1	-1.07115	0.960594	0.923763	0.849305	pantothenate transporter liz1	1890	0.0	2	P:GO:0055085; C:GO:0016021	P:transmembrane transport; C:integral component of membrane			IPR011701 (PFAM); G3DSA:1.20.1250.20 (GENE3D); G3DSA:1.20.1250.20 (GENE3D); PTHR43791 (PANTHER); TRANSMEMBRANE (PHOBIUS); CYTOPLASMIC_DOMAIN (PHOBIUS); NON_CYTOPLASMIC_DOMAIN (PHOBIUS); TRANSMEMBRANE (PHOBIUS); NON_CYTOPLASMIC_DOMAIN (PHOBIUS); CYTOPLASMIC_DOMAIN (PHOBIUS); TRANSMEMBRANE (PHOBIUS); IPR036259 (SUPERFAMILY); TMhelix (TMHMM); TMhelix (TMHMM); TMhelix (TMHMM)	P:GO:0055085; C:GO:0016021	P:transmembrane transport; C:integral component of membrane
THAR02_00872	KKP06993.1	1.04804	0.986199	0.755118	0.779373	serine threonine kinase	3834	0.0	3	F:GO:0005524; F:GO:0004672; P:GO:0006468	F:ATP binding; F:protein kinase activity; P:protein phosphorylation			IPR000719 (SMART); IPR000719 (PFAM); G3DSA:3.30.200.20 (GENE3D); G3DSA:1.10.510.10 (GENE3D); mobidb-lite (MOBIDB_LITE); PTHR24359:SF1 (PANTHER); PTHR24359 (PANTHER); IPR008271 (PROSITE_PATTERNS); NON_CYTOPLASMIC_DOMAIN (PHOBIUS); TRANSMEMBRANE (PHOBIUS); CYTOPLASMIC_DOMAIN (PHOBIUS); IPR000719 (PROSITE_PROFILES); cd00180 (CDD); IPR011009 (SUPERFAMILY)	F:GO:0005524; F:GO:0004672; P:GO:0006468	F:ATP binding; F:protein kinase activity; P:protein phosphorylation
THAR02_00873	KKP06994.1	-1.92289	0.764143	0.731087	0.374427	alpha beta hydrolase	1451	0.0	1	F:GO:0003824	F:catalytic activity			IPR000639 (PRINTS); IPR029058 (G3DSA:3.40.50.GENE3D); IPR000073 (PFAM); PTHR21661:SF39 (PANTHER); PTHR21661 (PANTHER); IPR029058 (SUPERFAMILY)	F:GO:0003824	F:catalytic activity
THAR02_00875	KKP06996.1	1.81545	0.86561	0.165173	0.295309	hypothetical protein THAR02_00875	669	5.38391e-160						G3DSA:3.30.70.100 (GENE3D); G3DSA:3.30.70.100 (GENE3D)	no GO terms	no GO terms
THAR02_00876	KKP06997.1	1.54782	1.80962e-11	531.9	810.78	hypothetical protein THAR02_00876	1359	0.0	3	P:GO:0046486; P:GO:0016042; F:GO:0004806	P:glycerolipid metabolic process; P:lipid catabolic process; F:triglyceride lipase activity	EC:3.1.1.1; EC:3.1.1.3	Carboxylesterase; Triacylglycerol lipase	IPR005152 (PIRSF); IPR029058 (G3DSA:3.40.50.GENE3D); IPR005152 (PFAM); IPR005152 (PANTHER); SIGNAL_PEPTIDE_C_REGION (PHOBIUS); SIGNAL_PEPTIDE_H_REGION (PHOBIUS); NON_CYTOPLASMIC_DOMAIN (PHOBIUS); SIGNAL_PEPTIDE (PHOBIUS); SIGNAL_PEPTIDE_N_REGION (PHOBIUS); SignalP-noTM (SIGNALP_EUK); SignalP-noTM (SIGNALP_GRAM_NEGATIVE); IPR029058 (SUPERFAMILY)	P:GO:0016042; F:GO:0004806	P:lipid catabolic process; F:triglyceride lipase activity
THAR02_00877	KKP06998.1	-1.22233	0.558585	20.9478	16.8773	hypothetical protein THAR02_00877	537	2.81806e-125	1	F:GO:0016787	F:hydrolase activity			IPR000086 (PFAM); G3DSA:3.90.79.10 (GENE3D); PTHR23114:SF22 (PANTHER); PTHR23114 (PANTHER); IPR020084 (PROSITE_PATTERNS); IPR000086 (PROSITE_PROFILES); IPR015797 (SUPERFAMILY)	F:GO:0016787	F:hydrolase activity
THAR02_00878	KKP06999.1	2.26931	0.878518	0.0636892	0.142335	hypothetical protein THAR02_00878	1041	0.0	1	F:GO:0005515	F:protein binding			G3DSA:1.10.10.670 (GENE3D); IPR015943 (G3DSA:2.130.10.GENE3D); G3DSA:2.80.10.50 (GENE3D); PTHR22847:SF600 (PANTHER); PTHR22847 (PANTHER); IPR017986 (PROSITE_PROFILES); IPR011044 (SUPERFAMILY)	F:GO:0005515	F:protein binding
THAR02_00879	KKP07000.1	-1.00723	0.996213	0.115255	0.11269	hypothetical protein THAR02_00879	1534	0.0						no IPS match	no IPS match	no IPS match
THAR02_00880	KKP07001.1	1.41625	0.497732	9.06504	12.6433	Zn2Cys6 transcriptional regulator	1336	0.0	4	C:GO:0005634; F:GO:0008270; F:GO:0000981; P:GO:0006357	C:nucleus; F:zinc ion binding; F:RNA polymerase II transcription factor activity, sequence-specific DNA binding; P:regulation of transcription from RNA polymerase II promoter			no IPS match	no IPS match	no IPS match
THAR02_00881	KKP07002.1	2.00456	0.674721	0.709096	1.39983	MRSP1 expansin	935	1.23558e-112	1	C:GO:0016021	C:integral component of membrane			CYTOPLASMIC_DOMAIN (PHOBIUS); CYTOPLASMIC_DOMAIN (PHOBIUS); NON_CYTOPLASMIC_DOMAIN (PHOBIUS); TRANSMEMBRANE (PHOBIUS); TRANSMEMBRANE (PHOBIUS); TMhelix (TMHMM); TMhelix (TMHMM)	no GO terms	no GO terms
THAR02_00882	KKP07003.1	1.03788	0.931695	38.9329	39.7938	hypothetical protein A0O28_0110330	965	6.38184e-65						CYTOPLASMIC_DOMAIN (PHOBIUS); TRANSMEMBRANE (PHOBIUS); NON_CYTOPLASMIC_DOMAIN (PHOBIUS); TMhelix (TMHMM)	no GO terms	no GO terms
THAR02_00883	KKP07004.1	-2.20331	0.918122	0.0638733	0.0285493	protein RDR1	1730	0.0	4	C:GO:0005634; F:GO:0008270; F:GO:0000981; P:GO:0006357	C:nucleus; F:zinc ion binding; F:RNA polymerase II transcription factor activity, sequence-specific DNA binding; P:regulation of transcription from RNA polymerase II promoter			PTHR31779 (PANTHER); PTHR31779:SF5 (PANTHER); cd12148 (CDD)	no GO terms	no GO terms
THAR02_00884	KKP07005.1	-4.40663	0.81985	0.134184	0.0299881	bicyclomycin resistance	1647	0.0	2	P:GO:0055085; C:GO:0016021	P:transmembrane transport; C:integral component of membrane			IPR011701 (PFAM); G3DSA:1.20.1250.20 (GENE3D); G3DSA:1.20.1250.20 (GENE3D); PTHR23502 (PANTHER); PTHR23502:SF31 (PANTHER); TRANSMEMBRANE (PHOBIUS); TRANSMEMBRANE (PHOBIUS); CYTOPLASMIC_DOMAIN (PHOBIUS); CYTOPLASMIC_DOMAIN (PHOBIUS); NON_CYTOPLASMIC_DOMAIN (PHOBIUS); NON_CYTOPLASMIC_DOMAIN (PHOBIUS); NON_CYTOPLASMIC_DOMAIN (PHOBIUS); CYTOPLASMIC_DOMAIN (PHOBIUS); TRANSMEMBRANE (PHOBIUS); TRANSMEMB…	P:GO:0055085; C:GO:0016021	P:transmembrane transport; C:integral component of membrane
THAR02_00885	KKP07006.1	#DIV/0!	0.784846	0.0947691	0	hypothetical protein THAR02_00885	1166	0.0						IPR008030 (PFAM); PTHR42748:SF15 (PANTHER); PTHR42748 (PANTHER); IPR036291 (SUPERFAMILY)	no GO terms	no GO terms
THAR02_00886	KKP07007.1	2.26931	0.931987	0.0198564	0.0443759	alcohol dehydrogenase	1113	0.0	3	F:GO:0008270; F:GO:0016491; P:GO:0055114	F:zinc ion binding; F:oxidoreductase activity; P:oxidation-reduction process			G3DSA:3.40.50.720 (GENE3D); PTHR45348 (PANTHER); CYTOPLASMIC_DOMAIN (PHOBIUS); TRANSMEMBRANE (PHOBIUS); NON_CYTOPLASMIC_DOMAIN (PHOBIUS); IPR036291 (SUPERFAMILY)	no GO terms	no GO terms
THAR02_00887	KKP07008.1	1.29675	0.958267	0.104176	0.133038	hypothetical protein THAR02_00887	1485	0.0						IPR029058 (G3DSA:3.40.50.GENE3D); IPR013595 (PFAM); PTHR43487:SF1 (PANTHER); PTHR43487 (PANTHER); NON_CYTOPLASMIC_DOMAIN (PHOBIUS); SIGNAL_PEPTIDE (PHOBIUS); SIGNAL_PEPTIDE_C_REGION (PHOBIUS); SIGNAL_PEPTIDE_N_REGION (PHOBIUS); SIGNAL_PEPTIDE_H_REGION (PHOBIUS); SignalP-noTM (SIGNALP_GRAM_NEGATIVE); SignalP-TM (SIGNALP_GRAM_POSITIVE); SignalP-noTM (SIGNALP_EUK); IPR029058 (SUPERFAMILY)	no GO terms	no GO terms
THAR02_00888	KKP07009.1	6.05149	0.673117	0.0648733	0.386617	aldolase citrate lyase family	1022	2.15235e-148	1	F:GO:0003824	F:catalytic activity			G3DSA:3.20.20.60 (GENE3D); IPR005000 (PFAM); PTHR30502:SF2 (PANTHER); PTHR30502 (PANTHER); IPR015813 (SUPERFAMILY)	F:GO:0003824	F:catalytic activity
THAR02_00889	KKP07010.1	1.65212	0.00451526	69.1586	112.523	hypothetical protein THAR02_00889	1098	0.0						Coil (COILS); Coil (COILS); Coil (COILS); Coil (COILS); G3DSA:1.20.1600.10 (GENE3D); PTHR21974 (PANTHER)	no GO terms	no GO terms
THAR02_00890	KKP07011.1	2.99397	2.2804e-13	71.8794	211.936	glycoside hydrolase family 3	2357	0.0	2	P:GO:0005975; F:GO:0004553	P:carbohydrate metabolic process; F:hydrolase activity, hydrolyzing O-glycosyl compounds			IPR001764 (PRINTS); IPR002772 (PFAM); IPR001764 (PFAM); IPR036881 (G3DSA:3.40.50.GENE3D); IPR036962 (G3DSA:3.20.20.GENE3D); PTHR42715:SF9 (PANTHER); PTHR42715 (PANTHER); IPR017853 (SUPERFAMILY); IPR036881 (SUPERFAMILY)	P:GO:0005975; F:GO:0004553	P:carbohydrate metabolic process; F:hydrolase activity, hydrolyzing O-glycosyl compounds
THAR02_00891	KKP07012.1	2.55938	5.33313e-06	40.5447	102.193	glycoside hydrolase family 3	2388	0.0	2	P:GO:0005975; F:GO:0004553	P:carbohydrate metabolic process; F:hydrolase activity, hydrolyzing O-glycosyl compounds			IPR026891 (SMART); IPR036881 (G3DSA:3.40.50.GENE3D); IPR001764 (PFAM); IPR002772 (PFAM); IPR026891 (PFAM); IPR013783 (G3DSA:2.60.40.GENE3D); IPR036962 (G3DSA:3.20.20.GENE3D); PTHR42721:SF3 (PANTHER); PTHR42721 (PANTHER); SIGNAL_PEPTIDE_C_REGION (PHOBIUS); SIGNAL_PEPTIDE (PHOBIUS); NON_CYTOPLASMIC_DOMAIN (PHOBIUS); SIGNAL_PEPTIDE_N_REGION (PHOBIUS); SIGNAL_PEPTIDE_H_REGION (PHOBIUS); SignalP-noTM …	P:GO:0005975; F:GO:0004553	P:carbohydrate metabolic process; F:hydrolase activity, hydrolyzing O-glycosyl compounds
THAR02_00892	KKP07013.1	-1.32199	0.954299	0.112756	0.0839972	polyketide synthase	588	6.63515e-109						PTHR43775 (PANTHER); PTHR43775:SF10 (PANTHER)	no GO terms	no GO terms
THAR02_00893	KKP07014.1	-2.23721	0.640323	1.28173	0.564213	hypothetical protein THAR02_00893	569	8.80755e-58	2	F:GO:0016491; P:GO:0055114	F:oxidoreductase activity; P:oxidation-reduction process			G3DSA:3.90.180.10 (GENE3D)	no GO terms	no GO terms
THAR02_00894	KKP07015.1	-2.64398	0.839126	0.183404	0.0683131	KR domain-containing	723	1.20618e-98	1	F:GO:0003824	F:catalytic activity			no IPS match	no IPS match	no IPS match
THAR02_00895	KKP07016.1	-1.08272	0.679551	51.0379	46.4229	hypothetical protein THAR02_00895	724	8.77162e-124	1	C:GO:0016021	C:integral component of membrane			CYTOPLASMIC_DOMAIN (PHOBIUS); TRANSMEMBRANE (PHOBIUS); TRANSMEMBRANE (PHOBIUS); CYTOPLASMIC_DOMAIN (PHOBIUS); TRANSMEMBRANE (PHOBIUS); CYTOPLASMIC_DOMAIN (PHOBIUS); TRANSMEMBRANE (PHOBIUS); NON_CYTOPLASMIC_DOMAIN (PHOBIUS); NON_CYTOPLASMIC_DOMAIN (PHOBIUS)	no GO terms	no GO terms
THAR02_00896	KKP07017.1	1.51667	0.54951	4.70367	7.02558	atp adenylyltransferase	935	0.0	2	F:GO:0003877; P:GO:0006144	F:ATP adenylyltransferase activity; P:purine nucleobase metabolic process	EC:2.7.7.53	ATP adenylyltransferase	IPR036265 (G3DSA:3.30.428.GENE3D); IPR019200 (PFAM); PTHR38420 (PANTHER); IPR036265 (SUPERFAMILY)	F:GO:0003877	F:ATP adenylyltransferase activity
THAR02_00897	KKP07018.1	1.85376	3.65308e-12	257.036	469.247	hypothetical protein THAR02_00897	1291	0.0						no IPS match	no IPS match	no IPS match
THAR02_00898	KKP07019.1	1.79156	0.797799	0.398768	0.703567	short-chain dehydrogenase	1053	0.0						IPR002347 (PRINTS); G3DSA:3.40.50.720 (GENE3D); IPR002347 (PFAM); PTHR43157:SF1 (PANTHER); PTHR43157 (PANTHER); IPR036291 (SUPERFAMILY)	no GO terms	no GO terms
THAR02_00899	KKP07020.1	-1.19608	0.942132	0.394275	0.324632	purine and uridine phosphorylase	1065	0.0	2	F:GO:0003824; P:GO:0009116	F:catalytic activity; P:nucleoside metabolic process			Coil (COILS); IPR000845 (PFAM); G3DSA:3.40.50.1580 (GENE3D); PTHR21234 (PANTHER); PTHR21234:SF16 (PANTHER); CYTOPLASMIC_DOMAIN (PHOBIUS); NON_CYTOPLASMIC_DOMAIN (PHOBIUS); TRANSMEMBRANE (PHOBIUS); IPR035994 (SUPERFAMILY)	F:GO:0003824; P:GO:0009116	F:catalytic activity; P:nucleoside metabolic process
THAR02_00900	KKP07021.1	1.26073	0.927032	0.413087	0.51288	hypothetical protein THAR02_00900	963	0.0	2	F:GO:0003824; P:GO:0008152	F:catalytic activity; P:metabolic process			IPR001753 (PFAM); G3DSA:3.90.226.10 (GENE3D); PTHR11941 (PANTHER); SIGNAL_PEPTIDE_N_REGION (PHOBIUS); SIGNAL_PEPTIDE_C_REGION (PHOBIUS); NON_CYTOPLASMIC_DOMAIN (PHOBIUS); SIGNAL_PEPTIDE_H_REGION (PHOBIUS); SIGNAL_PEPTIDE (PHOBIUS); cd06558 (CDD); SignalP-TM (SIGNALP_GRAM_POSITIVE); SignalP-noTM (SIGNALP_EUK); IPR029045 (SUPERFAMILY)	F:GO:0003824; P:GO:0008152	F:catalytic activity; P:metabolic process
THAR02_00901	KKP07022.1	1.50032	0.395674	10.0575	14.8603	oligopeptide transporter	2516	0.0	1	P:GO:0055085	P:transmembrane transport			IPR004813 (TIGRFAM); IPR004813 (PFAM); PTHR22601 (PANTHER); PTHR22601:SF25 (PANTHER); CYTOPLASMIC_DOMAIN (PHOBIUS); TRANSMEMBRANE (PHOBIUS); NON_CYTOPLASMIC_DOMAIN (PHOBIUS); TRANSMEMBRANE (PHOBIUS); NON_CYTOPLASMIC_DOMAIN (PHOBIUS); NON_CYTOPLASMIC_DOMAIN (PHOBIUS); TRANSMEMBRANE (PHOBIUS); CYTOPLASMIC_DOMAIN (PHOBIUS); NON_CYTOPLASMIC_DOMAIN (PHOBIUS); CYTOPLASMIC_DOMAIN (PHOBIUS); CYTOPLASMIC_…	P:GO:0055085	P:transmembrane transport
THAR02_00902	KKP07023.1	-1.38912	0.234969	36.4113	25.8137	hypothetical protein A0O28_0110150	1413	0.0						mobidb-lite (MOBIDB_LITE); mobidb-lite (MOBIDB_LITE)	no GO terms	no GO terms
THAR02_00903	KKP07024.1	-1.23744	0.237505	76.9602	61.2483	hypothetical protein THAR02_00903	1387	1.4594e-169	1	C:GO:0016021	C:integral component of membrane			IPR021157 (G3DSA:1.20.5.GENE3D); mobidb-lite (MOBIDB_LITE); TRANSMEMBRANE (PHOBIUS); CYTOPLASMIC_DOMAIN (PHOBIUS); NON_CYTOPLASMIC_DOMAIN (PHOBIUS); SignalP-TM (SIGNALP_GRAM_POSITIVE); TMhelix (TMHMM)	no GO terms	no GO terms
THAR02_00904	KKP07025.1	-1.59509	0.0747288	44.8797	27.7088	Hsp70 family chaperone	2147	0.0	1	P:GO:0000902	P:cell morphogenesis			G3DSA:3.30.420.40 (GENE3D); G3DSA:3.30.420.40 (GENE3D); mobidb-lite (MOBIDB_LITE); IPR004753 (PANTHER); PTHR42749:SF1 (PANTHER); NON_CYTOPLASMIC_DOMAIN (PHOBIUS); TRANSMEMBRANE (PHOBIUS); CYTOPLASMIC_DOMAIN (PHOBIUS); SSF53067 (SUPERFAMILY)	P:GO:0000902	P:cell morphogenesis
THAR02_00905	KKP07026.1	1.30152	0.867695	1.02302	1.31125	Extracellular metalloprotease	1469	0.0	2	P:GO:0006508; F:GO:0004222	P:proteolysis; F:metalloendopeptidase activity	EC:3.4.24	Acting on peptide bonds (peptidases)	IPR032475 (PFAM); G3DSA:3.10.170.10 (GENE3D)	no GO terms	no GO terms
THAR02_00906	KKP07027.1	-1.20817	0.855993	2.23922	1.82524	very-long-chain acyl- dehydrogenase	2043	0.0	2	F:GO:0016627; P:GO:0055114	F:oxidoreductase activity, acting on the CH-CH group of donors; P:oxidation-reduction process			G3DSA:1.20.140.10 (GENE3D); G3DSA:2.40.110.10 (GENE3D); IPR006091 (PFAM); IPR009075 (PFAM); PTHR42707:SF2 (PANTHER); PTHR42707 (PANTHER); IPR036250 (SUPERFAMILY); IPR009100 (SUPERFAMILY)	F:GO:0016627; P:GO:0008152; P:GO:0055114	F:oxidoreductase activity, acting on the CH-CH group of donors; P:metabolic process; P:oxidation-reduction process
THAR02_00907	KKP07028.1	-1.1751	0.868016	2.47852	2.07717	family Taurine catabolism dioxygenase	1177	0.0	2	F:GO:0016491; P:GO:0055114	F:oxidoreductase activity; P:oxidation-reduction process			G3DSA:3.60.130.10 (GENE3D); IPR003819 (PFAM); PTHR43779 (PANTHER); PTHR43779:SF2 (PANTHER); SSF51197 (SUPERFAMILY)	F:GO:0016491; P:GO:0055114	F:oxidoreductase activity; P:oxidation-reduction process
THAR02_00908	KKP07029.1	1.04364	0.978195	2.51383	2.58368	hypothetical protein THAR02_00908	1644	0.0						mobidb-lite (MOBIDB_LITE)	no GO terms	no GO terms
THAR02_00909	KKP07030.1	-1.76265	0.893448	0.183594	0.102576	D-Alanine aminotransferase	963	0.0	2	F:GO:0003824; P:GO:0008152	F:catalytic activity; P:metabolic process			G3DSA:3.30.470.10 (GENE3D); G3DSA:3.20.10.10 (GENE3D); IPR001544 (PFAM); PTHR42743 (PANTHER); IPR036038 (SUPERFAMILY)	F:GO:0003824; P:GO:0008152	F:catalytic activity; P:metabolic process
THAR02_00910	KKP07031.1	1.13465	0.977586	0.155392	0.173638	aldo keto reductase	1280	6.91985e-173						IPR036812 (G3DSA:3.20.20.GENE3D); IPR036812 (SUPERFAMILY)	no GO terms	no GO terms
THAR02_00915	KKP07036.1	1.07314	0.927084	6.8333	7.22169	hypothetical protein THAR02_00915	4295	0.0						IPR029062 (G3DSA:3.40.50.GENE3D); G3DSA:2.60.120.200 (GENE3D); IPR013320 (SUPERFAMILY)	no GO terms	no GO terms
THAR02_00916	KKP07037.1	1.38912	0.409246	15.273	20.8939	hypothetical protein THAR02_00916	942	0.0	1	F:GO:0008237	F:metallopeptidase activity			IPR024079 (G3DSA:3.40.390.GENE3D); mobidb-lite (MOBIDB_LITE); SIGNAL_PEPTIDE_N_REGION (PHOBIUS); NON_CYTOPLASMIC_DOMAIN (PHOBIUS); SIGNAL_PEPTIDE_H_REGION (PHOBIUS); SIGNAL_PEPTIDE_C_REGION (PHOBIUS); SIGNAL_PEPTIDE (PHOBIUS); SignalP-TM (SIGNALP_GRAM_POSITIVE); SignalP-noTM (SIGNALP_EUK); SSF55486 (SUPERFAMILY)	F:GO:0008237	F:metallopeptidase activity
THAR02_00917	KKP07038.1	1.07179	0.865219	24.6269	25.9939	hypothetical protein THAR02_00917	1312	0.0						NON_CYTOPLASMIC_DOMAIN (PHOBIUS); TRANSMEMBRANE (PHOBIUS); NON_CYTOPLASMIC_DOMAIN (PHOBIUS); TRANSMEMBRANE (PHOBIUS); CYTOPLASMIC_DOMAIN (PHOBIUS)	no GO terms	no GO terms
[truncated: 10,160 more rows]

## Sheet: Th0179
Gene ID	Protein product	Fold Change	Kal's Z-test: cellulose vs glucose - P-value	cellulose - 0179 (paired) RNA-Seq - TPM	glucose - 0179 (paired) RNA-Seq - TPM	Description	Length	e-Value	#GO	GO IDs	GO Names	Enzyme Codes	Enzyme Names	InterPro IDs	InterPro GO IDs	InterPro GO Names
[truncated: 11,105 more rows]

## Sheet: Ta0020
Gene ID	Gene ID	Protein product	Fold Change	Kal's Z-test: cellulose vs glucose - P-value	cellulose - 0179 (paired) RNA-Seq - TPM	glucose - 0179 (paired) RNA-Seq - TPM	Description	Length	e-Value	#GO	GO IDs	GO Names	Enzyme Codes	Enzyme Names	InterPro IDs	InterPro GO IDs	InterPro GO Names
[truncated: 11,020 more rows]
